# Supplementary material for: The late-onset Alzheimer’s disease risk factor RHBDF2 is a modifier of microglial TREM2 proteolysis
Source: Life Sci Alliance. 2025 Mar 13;8(5):e202403080. doi: 10.26508/lsa.202403080 (PMC11909414; doi:10.26508/lsa.202403080)
Supplement: Supplementary file 1 [file LSA-2024-03080_SdataF1.xlsx]

## Sheet: Figure1C
sTNFalpha
Note: The limit of detection is 2.44 pg/ml. If sample was <= 2.44, the value was set to 0.00244ng/ml
ng/mL	Vehicle						LPS
NTC #1	0.00824561	0.0794731	0.0024	0.00244	0.00244	0.00244	4.62761	7.56552	3.11116	3.64763	2.8366	1.91651
NTC #2	0.00244	0.112872	0.0024	0.00244	0.00244	0.00244	4.33765	6.50561	2.16675	3.89894	3.45897	1.54436
A17KO #1	0.126849	0.00244	0.00244	0.00244			0.216008	0.138425	0.000681212	0.0128975
A17KO #2	0.00244	0.00244	0.00244	0.00244			0.141178	0.0180741	0.0155255	0.00947821
iR2KO #1	0.00244	0.0024	0.0631998	0.00244			0.127519	0.128156	0.0634246	0.231357
iR2KO #2	0.00244	0.0024	0.0024	0.00244			0.141256	0.216404	0.111674	0.16789

## Sheet: Figure 1E
TNFa ELISA	pg/ml
	WT_1	WT_2	WT_3	WT_4	WT_5	iR2KO_1	iR2KO_2	iR2KO_3	iR2KO_4
Vehicle	0	0	0			0	0	0
LPS	893.529	1041.99	531.002	757.658	902.447	5.24916	6.23075	5.77094	7.07753
	zero values are below detection limit
