# Supplementary material for: The late-onset Alzheimer’s disease risk factor RHBDF2 is a modifier of microglial TREM2 proteolysis
Source: Life Sci Alliance. 2025 Mar 13;8(5):e202403080. doi: 10.26508/lsa.202403080 (PMC11909414; doi:10.26508/lsa.202403080)
Supplement: Supplementary file 2 [file LSA-2024-03080_SdataF2.xlsx]

## Sheet: Figure2D
sTREM2 ELISA individual values
Norm to both NTC in %
NTC #1	NTC #2	A17 KO #1	A17 KO #2	iR2 KO #1	iR2 KO #2
134.747	133.079	16.5914	9.59465	28.2537	24.7735
108.304	94.2121	11.5746	9.632	29.3764	23.8416
105.988	89.9868	14.5701	9.00759	26.8449	22.5237
91.1499	74.7874	10.3991	7.29318	23.506	18.552
90.1041	77.642	11.3428	8.18762	22.1956	13.5025
				22.3442	17.4409

## Sheet: Figure2F
Surface level of Trem2 % of NTC from three different experiments
	individual values shown in graph
NTC	A17KO #1	A17KO #2	iR2KO #1	iR2KO #2
99.9491	204.264	173.155	132.141	154.77
98.7006	218.725	152.458	135.797	147.164
119.997	232.047	162.674	121.211	140.362
106.535
96.4908
78.327
