# Supplementary material for: The late-onset Alzheimer’s disease risk factor RHBDF2 is a modifier of microglial TREM2 proteolysis
Source: Life Sci Alliance. 2025 Mar 13;8(5):e202403080. doi: 10.26508/lsa.202403080 (PMC11909414; doi:10.26508/lsa.202403080)
Supplement: Supplementary file 3 [file LSA-2024-03080_TableS1.xlsx]

## Sheet: 1-Info
1-Info
2-BV2_hiSPECS
Column	Description
A	UniProt Accession of protein group
B	UniProt Accession of all proteins with shared peptides
C	UniProt ID of protein group
D	Gene names of protein group
E	First protein name of protein group
F	Average log2 transformed fold change between the ADAM17 KO and the NTC group
G	Average log2 transformed fold change between the iRhom2 KO and the NTC group
H	Student's ttest p-value between the ADAM17 KO and the NTC group (two sided, homoscedastic comparison of log2 LFQ intensities, 3 quantifications per group required)
I	Student's ttest p-value between the iRhom2 KO and the NTC group (two sided, homoscedastic comparison of log2 LFQ intensities, 3 quantifications per group required)
J	Permutation based FDR correction for multiple hypotheses comparing the ADAM17 KO and the NTC group (+ indicates significance after FDR correction)
K	Permutation based FDR correction for multiple hypotheses comparing the iRhom2 KO and the NTC group (+ indicates significance after FDR correction)
L-M	One way Anova p-value (L) and FDR corrected q-value (M)
N-P	Quantifications in KO and NTC groups
Q-AB	log2 transformed label-free quantification (LFQ) intensities of the individual samples (ADAM17 KO group)
AC-AN	log2 transformed label-free quantification (LFQ) intensities of the individual samples (iRhom2 KO group)
AO-AZ	log2 transformed label-free quantification (LFQ) intensities of the individual samples (NTC group)
AB-BL	Identified peptides per protein group for each individual sample (ADAM17 KO group)
BM-BX	Identified peptides per protein group for each individual sample (iRhom2 KO group)
BY-CJ	Identified peptides per protein group for each individual sample (NTC group)
3-pMG_hiSPECS
Column	Description
A	UniProt Accession of protein group
B	UniProt Accession of all proteins with shared peptides
C	UniProt ID of protein group
D	Gene names of protein group
E	First protein name of protein group
F	Average log2 transformed fold change between the iRhom2 KO and the WT group
G	Student's ttest p-value between the iRhom2 KO and the WT group (two sided, homoscedastic comparison of log2 LFQ intensities, 3 quantifications per group required)
H	Permutation based FDR correction for multiple hypotheses comparing the iRhom2 KO and the WT group (+ indicates significance after FDR correction)
I-J	Quantifications in KO and WT group
K-P	log2 transformed label-free quantification (LFQ) intensities of the individual samples (iRhom2 KO group)
Q-V	log2 transformed label-free quantification (LFQ) intensities of the individual samples (WT group)
W-AB	Identified peptides per protein group for each individual sample (iRhom2 KO group)
AC-AH	Identified peptides per protein group for each individual sample (WT group)

## Sheet: 2-BV2_hiSPECS
UniProt AC group	UniProt AC all	UniProt ID	Genes	First Protein Name	log2 (ADAM17 KO/NTC)	log2 (iRhom2 KO/NTC)	p (ADAM17 KO/NTC)	p (iRhom2 KO/NTC)	FDR significant (ADAM17 KO/NTC)	FDR significant (iRhom2 KO/NTC)	ANOVA p value	ANOVA q-value	Quants ADAM17 KO	Quants iRhom2 KO	Quants NTC	log2 LFQ A17KO_1_4_1	log2 LFQ A17KO_1_4_2	log2 LFQ A17KO_1_4_3	log2 LFQ A17KO_1_4_4	log2 LFQ A17KO_1_4_5	log2 LFQ A17KO_1_4_6	log2 LFQ A17KO_3_3_1	log2 LFQ A17KO_3_3_2	log2 LFQ A17KO_3_3_3	log2 LFQ A17KO_3_3_4	log2 LFQ A17KO_3_3_5	log2 LFQ A17KO_3_3_6	log2 LFQ iRH2KO_1_5_1	log2 LFQ iRH2KO_1_5_2	log2 LFQ iRH2KO_1_5_3	log2 LFQ iRH2KO_1_5_4	log2 LFQ iRH2KO_1_5_5	log2 LFQ iRH2KO_1_5_6	log2 LFQ iRH2KO_2_3_1	log2 LFQ iRH2KO_2_3_2	log2 LFQ iRH2KO_2_3_3	log2 LFQ iRH2KO_2_3_4	log2 LFQ iRH2KO_2_3_5	log2 LFQ iRH2KO_2_3_6	log2 LFQ C1_1	log2 LFQ C1_2	log2 LFQ C1_3	log2 LFQ C1_5	log2 LFQ C1_6	log2 LFQ C2_1	log2 LFQ C2_2	log2 LFQ C2_3	log2 LFQ C2_4	log2 LFQ C2_5
Q3UPI1	Q3UPI1	GAK1B_MOUSE	GaskbB	Golgi-associated kinase 1B	NaN	-3.33445	NaN	0.00358554		+	0.00358554	0.00251139	0	3	9	NaN	NaN	NaN	NaN	NaN	NaN	NaN	NaN	NaN	NaN	NaN	NaN	8.23535	NaN	NaN	NaN	8.96031	8.37667	NaN	NaN	NaN	NaN	NaN	NaN	13.0091	12.9915	12.9313	12.8427	12.2892	NaN	9.5154	9.73924	NaN	10.6447
Q9Z0F8	Q9Z0F8	ADA17_MOUSE	Adam17	Disintegrin and metalloproteinase domain-containing protein 17	NaN	-2.85392	NaN	8.63856e-13		+	8.63856e-13	0	0	10	12	NaN	NaN	NaN	NaN	NaN	NaN	NaN	NaN	NaN	NaN	NaN	NaN	11.6583	10.7194	9.87996	11.0742	10.4709	10.3614	NaN	10.8985	11.092	NaN	10.8813	11.0851	13.64	14.0031	13.8563	14.1221	14.2029	13.3776	13.042	13.4375	13.5398	13.3213
P06909	P06909	CFAH_MOUSE	Cfh	Complement factor H	-0.798129	-2.5279	0.135278	4.1095e-10		+	1.93039e-06	0	9	12	12	NaN	9.84418	12.9052	NaN	12.7931	NaN	14.3345	14.3058	14.6033	14.513	14.5481	14.9479	12.0585	12.1246	12.2052	12.1735	11.9034	11.9826	12.98	11.9791	11.4759	11.1237	11.1775	11.7854	14.8338	15.0563	14.9506	15.1691	15.2143	13.949	13.5424	13.9018	13.9495	13.9445
Q91VV4	Q91VV4	DEN2D_MOUSE	Dennd2d	DENN domain-containing protein 2D	-0.132359	-2.49069	NaN	NaN			0.663611	0.647443	2	1	2	NaN	9.0826	8.60816	NaN	NaN	NaN	NaN	NaN	NaN	NaN	NaN	NaN	NaN	NaN	NaN	NaN	NaN	6.48705	NaN	NaN	NaN	NaN	NaN	NaN	NaN	NaN	9.08899	NaN	NaN	NaN	NaN	NaN	NaN	NaN
Q921T2	Q921T2	TOIP1_MOUSE	Tor1aip1	Torsin-1A-interacting protein 1	-1.95701	-2.36518	NaN	NaN			0.637675	0.558107	2	2	1	NaN	NaN	NaN	9.11285	NaN	NaN	NaN	NaN	NaN	10.4122	NaN	NaN	9.71374	NaN	NaN	NaN	8.99494	NaN	NaN	NaN	NaN	NaN	NaN	NaN	NaN	NaN	NaN	NaN	NaN	NaN	NaN	NaN	NaN	11.7195
P01897;P01901;P06339	Q85ZW5;P14430;O19443;P01898;P06339;P01896;Q85ZW9;P01901;Q85ZW8;O19441;P01897;Q85ZW7;Q0WXH6;Q85ZW6;P79568;Q31615;A7VMS3;P14427;A7VMS2;P14432;P14429;G3UXE9;Q6W9L1	HA15_MOUSE;HA1B_MOUSE;HA1L_MOUSE	H2-K1;H2-L;H2-T23	H-2 class I histocompatibility antigen, L-D alpha chain	-2.75616	-2.29057	5.83114e-07	6.34959e-05	+	+	1.19143e-07	0	12	10	12	14.5534	12.2797	14.1721	13.8456	13.9219	13.6085	13.722	13.4366	14.8296	14.8296	13.6032	12.972	15.3602	14.8684	13.0529	12.7939	15.7247	14.5547	14.1152	NaN	14.3562	NaN	14.2854	13.6896	14.3641	18.2477	17.4174	16.3259	16.8604	15.8067	18.3083	16.5001	16.2224	17.4389
P61922	P61922	GABT_MOUSE	Abat	4-aminobutyrate aminotransferase, mitochondrial	NaN	-2.20788	NaN	NaN			1	1	0	1	1	NaN	NaN	NaN	NaN	NaN	NaN	NaN	NaN	NaN	NaN	NaN	NaN	NaN	NaN	NaN	NaN	8.42929	NaN	NaN	NaN	NaN	NaN	NaN	NaN	NaN	NaN	NaN	NaN	NaN	NaN	NaN	10.6372	NaN	NaN
P01901	P01901	HA1B_MOUSE	H2-K1	H-2 class I histocompatibility antigen, K-B alpha chain	-3.25047	-2.17259	7.99609e-14	2.88339e-12	+	+	4.11778e-17	0	12	12	12	13.6804	13.6435	13.6861	13.4459	13.5931	13.5674	14.5701	14.8485	14.7473	14.813	14.9003	14.6845	15.5729	15.6823	15.5071	15.5954	15.6293	15.3716	14.6126	14.458	15.7847	15.1738	14.8409	14.8858	17.4513	17.8353	17.408	17.7196	17.7747	17.3738	17.1739	17.2285	17.2722	17.317
P01029	P01029	CO4B_MOUSE	C4b	Complement C4-B	-2.38551	-2.12491	4.3061e-08	3.70637e-10	+	+	2.61391e-11	0	12	12	12	18.364	18.339	18.4495	18.4385	18.1366	18.404	19.6036	19.4524	19.7862	20.1475	19.902	20.0684	19.3257	19.5526	19.617	19.5671	19.2757	19.0917	18.8897	19.2702	19.6567	19.5935	19.51	18.8691	21.67	22.2212	21.6351	22.2806	22.072	21.0468	20.9487	20.8254	21.1634	20.8016
Q9QXH4	Q9QXH4	ITAX_MOUSE	Itgax	Integrin alpha-X	-0.241097	-2.09115	0.236185	NaN			0.236185	0.29507	4	1	6	10.5126	10.5938	10.6636	NaN	10.2507	NaN	NaN	NaN	NaN	NaN	NaN	NaN	NaN	8.6551	NaN	NaN	NaN	NaN	NaN	NaN	NaN	NaN	NaN	NaN	10.6395	10.5377	10.9479	11.35	10.4659	NaN	NaN	NaN	NaN	NaN
P09581	P09581	CSF1R_MOUSE	Csf1r	Macrophage colony-stimulating factor 1 receptor	-2.61105	-1.93242	1.00607e-05	5.6621e-05	+	+	1.73336e-06	0	5	9	12	9.50238	NaN	NaN	NaN	NaN	NaN	NaN	NaN	10.758	9.63669	10.2515	10.1687	10.2919	10.7656	10.0072	9.51275	NaN	10.1943	11.5123	NaN	12.0854	NaN	11.8366	10.4726	13.7645	13.518	11.4733	12.9611	12.2765	12.6778	12.5914	12.764	13.0958	11.4736
P05480	Q04736;P39688;P05480	SRC_MOUSE	Src	Proto-oncogene tyrosine-protein kinase Src	-0.781226	-1.90008	NaN	NaN			1	1	2	1	1	NaN	NaN	9.60781	NaN	NaN	NaN	NaN	NaN	10.8924	NaN	NaN	NaN	NaN	9.13124	NaN	NaN	NaN	NaN	NaN	NaN	NaN	NaN	NaN	NaN	NaN	NaN	NaN	11.0313	NaN	NaN	NaN	NaN	NaN	NaN
O35744	O35744;Q91Z98	CHIL3_MOUSE	Chil3	Chitinase-like protein 3	-0.54425	-1.85652	0.435957	0.00245149		+	0.0345993	0.0240547	12	12	12	11.6147	11.7619	11.8363	11.2215	12.7576	12.2344	16.1248	16.216	16.5185	16.2217	16.0893	16.2344	11.6631	11.3656	10.4445	10.75	11.5083	11.0362	13.7177	13.6358	14.789	14.5627	14.9796	14.6313	13.6929	14.3493	13.9631	14.0348	14.2529	15.3158	15.4049	15.218	15.0342	15.2141
P59997	P59997	KDM2A_MOUSE	Kdm2a	Lysine-specific demethylase 2A	-0.603615	-1.80118	0.271099	NaN			0.271099	0.229106	3	1	3	NaN	NaN	NaN	NaN	NaN	10.6433	NaN	NaN	10.9959	NaN	NaN	9.90178	NaN	NaN	NaN	NaN	NaN	9.31609	NaN	NaN	NaN	NaN	NaN	NaN	NaN	NaN	NaN	NaN	NaN	NaN	11.777	NaN	NaN	10.6049
Q4VC33	Q4VC33	MAEA_MOUSE	Maea	E3 ubiquitin-protein transferase MAEA	NaN	-1.77999	NaN	NaN			1	1	0	1	9	NaN	NaN	NaN	NaN	NaN	NaN	NaN	NaN	NaN	NaN	NaN	NaN	7.44357	NaN	NaN	NaN	NaN	NaN	NaN	NaN	NaN	NaN	NaN	NaN	9.01711	6.51711	10.5855	8.47031	10.6253	8.64418	NaN	9.90056	9.41111	NaN
P67778	P67778	PHB1_MOUSE	Phb1	Prohibitin 1	1.08096	-1.76258	NaN	NaN			0.298174	0.208403	1	2	2	NaN	NaN	NaN	NaN	NaN	NaN	NaN	NaN	NaN	11.8605	NaN	NaN	10.2349	NaN	7.799	NaN	NaN	NaN	NaN	NaN	NaN	NaN	NaN	NaN	NaN	NaN	NaN	NaN	NaN	NaN	11.1214	NaN	NaN	10.4377
P25119	P25119	TNR1B_MOUSE	Tnfrsf1b	Tumor necrosis factor receptor superfamily member 1B	NaN	-1.73829	NaN	0.000430363		+	0.000430363	0.000985294	0	3	12	NaN	NaN	NaN	NaN	NaN	NaN	NaN	NaN	NaN	NaN	NaN	NaN	NaN	10.754	NaN	9.09743	10.3136	NaN	NaN	NaN	NaN	NaN	NaN	NaN	11.5236	11.141	11.7277	11.9591	11.6856	11.7647	12.2709	10.8639	12.0796	12.3026
Q7TPC1	Q7TPC1	CDSN_MOUSE	Cdsn	Corneodesmosin	-0.648737	-1.71248	0.000971004	4.28249e-09	+	+	9.25367e-10	0	6	10	12	NaN	NaN	NaN	NaN	NaN	NaN	12.3854	12.8311	12.2792	13.0823	12.7355	12.5877	11.4563	11.3704	11.6845	11.8923	10.7636	10.9267	NaN	NaN	11.8136	12.4201	11.8127	11.7245	12.7669	13.225	12.9391	13.61	13.2156	13.4115	12.8947	13.2542	13.7002	13.5201
P01897	P01897	HA1L_MOUSE	H2-L	H-2 class I histocompatibility antigen, L-D alpha chain	-2.36436	-1.67812	3.76972e-15	1.2365e-09	+	+	9.15998e-16	0	12	12	12	15.6343	15.5406	15.3243	15.4299	15.3197	15.5916	15.7681	15.9323	15.8713	16.2731	16.276	16.0437	16.9588	16.8917	16.6528	16.6932	17.0097	16.9013	15.3059	15.9986	16.3455	16.0642	16.3923	16.0257	17.6424	18.4024	17.8323	18.2243	18.3821	18.0283	18.5859	18.0474	18.1815	18.2256
P35278;P61021;Q9CQD1	P35278;P61021;Q9CQD1	RAB5A_MOUSE;RAB5B_MOUSE;RAB5C_MOUSE	Rab5a;Rab5b;Rab5c	Ras-related protein Rab-5C	-0.255847	-1.67118	0.283355	0.0460092			0.035763	0.0250962	6	5	6	NaN	NaN	14.1215	14.1675	13.21	13.5756	13.1028	NaN	NaN	14.2511	NaN	NaN	11.7367	12.0779	11.1154	NaN	NaN	NaN	15.4216	NaN	NaN	NaN	NaN	11.2622	13.752	13.7928	NaN	NaN	NaN	14.0586	14.148	NaN	13.916	14.2962
O35744;Q91Z98	O35744;Q91Z98	CHIL3_MOUSE;CHIL4_MOUSE	Chil3;Chil4	Chitinase-like protein 3	-0.847898	-1.54195	0.248547	0.0100173		+	0.114467	0.0823976	12	12	12	10.3259	10.0709	10.0956	10.1429	10.3988	10.1426	15.058	14.4817	14.5883	14.3243	14.981	14.9898	10.7302	10.2901	9.18856	10.0784	11.5369	9.58368	12.3219	12.6223	13.4445	13.4542	14.201	13.8193	11.9206	13.084	12.8432	13.0851	12.7835	13.9593	14.0908	13.966	13.6429	13.5812
Q60754	Q60754	MARCO_MOUSE	Marco	Macrophage receptor MARCO	-3.08989	-1.49685	1.65419e-09	3.30569e-05	+	+	9.37181e-11	0	8	7	11	NaN	9.46199	9.54435	8.81552	9.17255	NaN	NaN	9.36399	NaN	8.74273	9.53595	10.5374	NaN	10.6554	10.8488	11.6337	NaN	NaN	NaN	NaN	11.3462	10.898	11.2936	10.2532	12.4498	NaN	12.4287	13.2058	12.9928	11.9832	11.3439	11.9493	12.9174	12.1473
G5E8V9	G5E8V9	ARFP1_MOUSE	Arfip1	Arfaptin-1	-0.249152	-1.48739	0.601514	NaN			0.601514	0.548166	4	1	7	NaN	8.18602	7.60269	7.74127	NaN	NaN	NaN	NaN	8.87576	NaN	NaN	NaN	NaN	6.86319	NaN	NaN	NaN	NaN	NaN	NaN	NaN	NaN	NaN	NaN	8.8773	9.32425	8.81202	NaN	6.91088	7.77442	8.26409	8.49116	NaN	NaN
Q9CQF4	Q9CQF4	MRES1_MOUSE	Mtres1	Mitochondrial transcription rescue factor 1	NaN	-1.45348	NaN	NaN			1	1	0	1	4	NaN	NaN	NaN	NaN	NaN	NaN	NaN	NaN	NaN	NaN	NaN	NaN	NaN	NaN	8.32848	NaN	NaN	NaN	NaN	NaN	NaN	NaN	NaN	NaN	NaN	NaN	NaN	NaN	NaN	8.80896	NaN	NaN	10.0128	10.2944
Q9CXI5	Q9CXI5	MANF_MOUSE	Manf	Mesencephalic astrocyte-derived neurotrophic factor	-2.01971	-1.39143	NaN	0.00837843		+	0.00837843	0.00955869	1	3	11	NaN	NaN	NaN	NaN	8.34412	NaN	NaN	NaN	NaN	NaN	NaN	NaN	NaN	NaN	NaN	NaN	9.35728	9.22675	NaN	NaN	NaN	NaN	NaN	8.33316	9.24698	9.09284	10.3836	9.76586	10.9096	10.8231	11.0078	10.7275	11.0354	10.7609
P04925	P04925	PRIO_MOUSE	Prnp	Major prion protein	-0.847514	-1.36863	0.000118777	7.41318e-07	+	+	1.48911e-07	0	12	9	12	10.908	10.8691	11.2241	11.5337	11.196	11.4394	11.2177	11.0521	11.2882	12.2214	11.854	11.9559	11.2246	11.0402	10.9937	NaN	10.9782	10.4592	NaN	NaN	10.8831	11.1384	11.0995	10.0628	11.5657	12.0903	11.974	12.8742	12.1571	12.4512	12.0893	11.8012	12.7291	13.0125
O35298	O35298	AOAH_MOUSE	Aoah	Acyloxyacyl hydrolase	-1.39246	-1.33937	1.64184e-08	7.07619e-07	+	+	1.80699e-09	0	12	11	12	10.5315	10.8071	10.1523	10.2108	10.5023	10.6596	10.6331	10.8472	10.9309	10.5214	10.8243	11.5101	9.77715	10.6274	10.278	10.8984	10.8043	10.2442	NaN	10.5388	11.0931	11.2664	11.3551	11.1541	12.6958	12.3324	11.9115	12.6549	12.4069	12.1201	11.4394	11.9335	11.9447	11.5486
O88783	O88783	FA5_MOUSE	F5	Coagulation factor V	-1.11364	-1.2922	1.74021e-06	1.29313e-07	+	+	2.94114e-08	0	12	12	12	16.7024	16.4526	16.5069	16.3578	16.2492	16.4531	17.1578	17.224	17.2586	17.3318	17.445	17.5643	16.3001	16.4262	16.1961	16.3559	16.2868	16.4583	17.3915	17.6449	16.856	16.9817	16.9764	16.6869	17.6214	18.3874	17.6974	18.6018	18.1444	18.2097	17.9932	17.6058	18.0229	18.0063
Q9CWK8;Q9WV80	Q9WV80;Q9CWK8	SNX1_MOUSE;SNX2_MOUSE	Snx1;Snx2	Sorting nexin-2	-0.686176	-1.27436	0.151319	NaN			0.151319	0.137173	7	1	5	NaN	NaN	11.9803	12.462	12.5959	13.1311	13.4657	NaN	14.1962	13.6974	NaN	NaN	NaN	NaN	NaN	NaN	NaN	NaN	12.4873	NaN	NaN	NaN	NaN	NaN	NaN	13.9949	13.2732	NaN	NaN	12.7629	14.4535	NaN	NaN	14.3239
Q8HWB2	Q8HWB2	Q8HWB2_MOUSE	H2-Q4	Histocompatibility 2, Q region locus 4	-1.87986	-1.27275	5.30249e-08	4.9219e-06	+	+	1.22973e-08	0	12	11	12	12.851	12.1909	12.3828	12.8305	12.623	12.4352	13.4615	14.1142	14.2421	13.4483	13.6068	13.4722	14.0839	13.8144	14.1035	14.1979	14.0194	13.527	NaN	12.2109	13.9029	13.6636	14.1648	13.5103	14.4669	15.6846	14.825	15.3235	15.4086	14.8797	15.7541	14.7898	14.7303	14.9053
Q9QZC2	Q9QZC2	PLXC1_MOUSE	Plxnc1	Plexin-C1	-0.408814	-1.23603	NaN	NaN			1	1	1	1	1	NaN	NaN	NaN	NaN	NaN	NaN	NaN	NaN	NaN	10.144	NaN	NaN	NaN	9.31683	NaN	NaN	NaN	NaN	NaN	NaN	NaN	NaN	NaN	NaN	NaN	NaN	NaN	NaN	NaN	NaN	NaN	10.5529	NaN	NaN
Q62446	Q62446	FKBP3_MOUSE	Fkbp3	Peptidyl-prolyl cis-trans isomerase FKBP3	-1.33157	-1.22976	0.000444681	0.000689097	+	+	4.13564e-05	0.000101266	10	10	12	11.0293	11.611	12.0404	11.384	11.5522	12.1285	NaN	11.5949	10.8544	12.2414	12.0748	NaN	11.2672	11.6507	11.861	11.9198	11.9527	12.0353	NaN	NaN	11.8196	12.3496	11.0347	11.6382	12.0939	12.1817	13.0643	11.5806	12.3695	12.3785	13.8823	13.7611	13.4639	14.7293
Q9CYL5	Q9CYL5	GAPR1_MOUSE	Glipr2	Golgi-associated plant pathogenesis-related protein 1	-1.35802	-1.21803	NaN	NaN			1	1	2	1	1	NaN	NaN	8.00457	NaN	NaN	NaN	NaN	NaN	NaN	9.78314	NaN	NaN	NaN	NaN	NaN	NaN	NaN	NaN	9.03384	NaN	NaN	NaN	NaN	NaN	NaN	10.2519	NaN	NaN	NaN	NaN	NaN	NaN	NaN	NaN
P20108	P20108	PRDX3_MOUSE	Prdx3	Thioredoxin-dependent peroxide reductase, mitochondrial	-1.03803	-1.21695	NaN	NaN			0.806659	0.754846	6	2	1	NaN	NaN	NaN	10.0386	9.54538	9.5724	11.8085	NaN	NaN	10.9362	NaN	11.1687	NaN	NaN	10.1455	NaN	NaN	NaN	NaN	NaN	NaN	NaN	NaN	10.5199	NaN	NaN	NaN	NaN	NaN	11.5497	NaN	NaN	NaN	NaN
Q3UUG6	Q3UUG6	TBC24_MOUSE	Tbc1d24	TBC1 domain family member 24	-0.183777	-1.19974	0.62029	NaN			0.62029	0.585185	3	1	4	9.77229	NaN	10.3963	10.0683	NaN	NaN	NaN	NaN	NaN	NaN	NaN	NaN	NaN	NaN	9.06301	NaN	NaN	NaN	NaN	NaN	NaN	NaN	NaN	NaN	NaN	10.6432	9.97696	NaN	NaN	9.6614	NaN	NaN	NaN	NaN
Q9ER38	Q9ER38	TOR3A_MOUSE	Tor3a	Torsin-3A	-0.858387	-1.16873	0.00175411	0.00296197	+	+	0.00136385	0.00243878	10	5	12	9.29973	8.99496	9.92115	NaN	10.1228	NaN	10.2799	10.8615	10.1065	10.7181	9.99408	10.536	NaN	NaN	NaN	8.84188	NaN	9.05161	NaN	NaN	NaN	9.83747	10.4531	10.6816	11.1562	11.0715	11.0871	11.6263	11.1821	10.669	10.0577	11.0426	10.7581	10.3961
Q99NH8	Q99NH8	TREM2_MOUSE	Trem2	Triggering receptor expressed on myeloid cells 2	-1.68382	-1.16705	7.24978e-11	3.31365e-08	+	+	9.59895e-14	0	12	12	12	12.789	12.6224	12.6321	12.9087	12.7687	12.9526	12.311	12.4714	12.9052	13.3603	13.0744	12.8396	13.3293	13.2378	13.7225	13.0536	13.4715	13.2674	12.9077	12.9782	13.6486	13.3917	13.5036	13.3246	14.1674	15.1666	14.6157	14.7224	14.5305	14.2621	14.6969	14.2426	14.4235	14.8188
Q6DIC0	Q6DIC0	SMCA2_MOUSE	Smarca2	Probable global transcription activator SNF2L2	0.264666	-1.15669	NaN	NaN			0.323104	0.237531	1	2	2	NaN	NaN	NaN	NaN	NaN	NaN	NaN	8.4954	NaN	NaN	NaN	NaN	NaN	7.89837	6.24971	NaN	NaN	NaN	NaN	NaN	NaN	NaN	NaN	NaN	NaN	NaN	NaN	NaN	NaN	NaN	NaN	NaN	NaN	7.89675
Q99KC8	Q99KC8	VMA5A_MOUSE	Vwa5a	von Willebrand factor A domain-containing protein 5A	-0.825076	-1.15322	0.000960838	9.74798e-08	+	+	1.41751e-05	0.000105263	12	12	12	11.9258	12.302	11.9017	12.2246	12.3369	12.122	13.5855	13.5084	13.1932	13.5002	13.6256	13.5607	12.4127	12.5039	12.4969	12.6147	12.1657	12.584	11.6944	11.7733	12.259	13.1432	12.9303	13.2708	13.337	13.4607	13.5009	13.8188	13.8136	13.788	13.3993	13.5586	13.7257	13.7966
P06800	P06800	PTPRC_MOUSE	Ptprc	Receptor-type tyrosine-protein phosphatase C	-0.246254	-1.14764	0.0620135	2.31157e-07		+	1.55444e-09	0	12	12	12	13.6906	13.6727	13.5638	13.7387	13.7734	13.6006	13.8888	14.1137	13.8546	13.9895	13.9457	14.1565	13.0815	12.83	13.1433	12.7883	12.2301	12.9367	12.8982	12.3996	12.8256	13.5178	13.491	13.0299	13.5471	13.6078	13.655	13.9654	13.854	14.3987	14.2613	14.6226	14.2456	14.5357
P56480	P56480	ATPB_MOUSE	Atp5f1b	ATP synthase subunit beta, mitochondrial	-0.709774	-1.14628	0.000121913	2.08759e-08	+	+	1.43875e-07	0	12	12	12	11.1199	10.8622	10.7536	10.9266	11.0643	11.3916	12.395	11.8093	11.3067	11.7887	11.8326	11.3045	10.9501	11.367	10.8388	10.4783	11.3425	11.5027	10.2958	10.3289	10.6427	11.2372	11.1158	11.2173	11.7153	12.0164	12.0673	12.4354	12.242	12.0106	12.3917	11.9437	11.9858	12.1969
P97820	P97820	M4K4_MOUSE	Map4k4	Mitogen-activated protein kinase kinase kinase kinase 4	-3.0216	-1.11906	NaN	0.00593626		+	0.00593626	0.00899841	1	5	4	NaN	NaN	NaN	NaN	NaN	6.16893	NaN	NaN	NaN	NaN	NaN	NaN	7.73872	8.34615	NaN	NaN	8.82158	NaN	NaN	NaN	NaN	7.86316	NaN	7.58779	NaN	NaN	NaN	NaN	NaN	8.96728	NaN	8.94886	9.56696	NaN
O54692	O54692	ZW10_MOUSE	Zw10	Centromere/kinetochore protein zw10 homolog	0.107633	-1.11796	0.847606	NaN			0.847606	0.8102	3	1	3	NaN	10.1566	9.26044	NaN	NaN	NaN	NaN	9.47824	NaN	NaN	NaN	NaN	NaN	NaN	NaN	NaN	8.40615	NaN	NaN	NaN	NaN	NaN	NaN	NaN	NaN	NaN	9.47927	NaN	8.76721	NaN	NaN	NaN	NaN	NaN
Q3UYC0	Q3UYC0	PPM1H_MOUSE	Ppm1h	Protein phosphatase 1H	-0.706706	-1.07986	0.0506873	0.087241			0.142029	0.10833	3	3	6	NaN	NaN	9.44563	9.21566	NaN	NaN	NaN	NaN	10.3052	NaN	NaN	NaN	9.79111	NaN	7.77402	NaN	NaN	NaN	NaN	NaN	NaN	NaN	10.2819	NaN	NaN	10.8211	10.1957	NaN	10.4183	9.79472	10.553	NaN	NaN	10.3904
Q80XU3	Q80XU3	NUCKS_MOUSE	Nucks1	Nuclear ubiquitous casein and cyclin-dependent kinase substrate 1	-1.67307	-1.06025	1.68173e-09	4.16691e-06	+	+	1.02502e-10	0	12	12	12	11.5385	10.9959	10.7453	10.9571	11.2297	11.1015	10.5106	10.746	10.7627	10.8042	11.7278	11.5785	11.612	11.6263	11.637	12.0899	11.8655	11.6563	11.0571	12.2293	11.3053	11.1372	11.4754	12.3602	13.0678	12.0162	12.8537	12.246	12.6808	12.3774	12.3246	12.5848	13.3133	13.1134
O35639	O35639	ANXA3_MOUSE	Anxa3	Annexin A3	NaN	-1.05525	NaN	0.085126			0.085126	0.0709447	0	5	7	NaN	NaN	NaN	NaN	NaN	NaN	NaN	NaN	NaN	NaN	NaN	NaN	10.3042	10.3723	11.1852	NaN	NaN	8.61807	NaN	NaN	NaN	NaN	9.83209	NaN	12.787	11.0032	NaN	10.0269	11.4763	NaN	10.2479	NaN	NaN	10.6574
Q99JF5	Q99JF5	MVD1_MOUSE	Mvd	Diphosphomevalonate decarboxylase	-0.373472	-1.05103	0.0460698	9.81982e-07		+	9.74108e-06	9.7561e-05	12	11	12	12.235	12.0779	12.4312	11.9122	12.6012	12.4636	13.599	13.1098	13.0642	12.95	13.4593	13.1187	11.828	11.969	11.8526	11.8918	11.4731	11.6661	11.9317	NaN	12.7826	12.7953	12.6009	12.026	12.9292	13.1902	12.8461	13.1114	13.0962	13.1184	12.6813	13.415	13.6297	12.9937
Q03265	Q03265	ATPA_MOUSE	Atp5f1a	ATP synthase subunit alpha, mitochondrial	-0.772936	-1.03581	0.000850125	1.03535e-06	+	+	3.25606e-05	0.000181818	12	12	12	11.134	11.2884	10.869	10.9267	11.3609	10.7384	12.5483	11.996	11.9684	12.821	11.7457	11.7034	10.882	10.9429	11.9406	10.7782	11.3919	11.486	11.6482	10.3909	11.2489	11.718	12.0167	11.5016	12.1578	12.6914	12.6835	12.5413	12.4104	12.3731	12.2581	12.1693	12.129	12.343
Q6NSR8	Q6NSR8	PEPL1_MOUSE	Npepl1	Probable aminopeptidase NPEPL1	-0.844378	-1.001	NaN	NaN			0.225064	0.176939	2	1	5	NaN	9.28635	NaN	NaN	NaN	NaN	NaN	NaN	NaN	7.75843	NaN	NaN	NaN	NaN	NaN	8.36577	NaN	NaN	NaN	NaN	NaN	NaN	NaN	NaN	NaN	NaN	9.14769	8.43226	NaN	NaN	NaN	NaN	9.68685	9.5367
Q9CZN7	Q9CZN7	GLYM_MOUSE	Shmt2	Serine hydroxymethyltransferase, mitochondrial	-0.358998	-0.98932	0.0337421	9.56474e-07		+	8.95862e-06	0.000119048	12	11	12	13.4554	13.3742	13.6144	13.5848	13.9974	13.8029	15.0928	14.4518	14.3576	13.9973	14.4508	14.2463	13.354	13.0778	12.8899	12.9109	13.6623	13.4852	13.7334	NaN	12.7359	13.5914	13.8843	14.1316	14.2307	14.4817	14.5878	14.5907	14.795	14.376	14.5241	14.2675	14.1469	14.248
Q9Z0L8	Q9Z0L8	GGH_MOUSE	Ggh	Gamma-glutamyl hydrolase	-0.205945	-0.979868	0.230311	0.0142513			0.00770551	0.010991	12	12	12	14.4848	14.3979	14.2113	14.2004	14.1359	14.4973	14.2166	14.1846	13.5329	13.972	14.2826	14.4695	12.6928	12.5734	12.1579	12.5638	12.418	12.2524	13.2708	13.7238	14.7979	15.0248	14.7926	15.0305	14.6706	15.2233	14.5437	14.9944	14.923	14.0186	13.7483	14.0001	13.8364	14.1753
Q8QZT1	Q8QZT1	THIL_MOUSE	Acat1	Acetyl-CoA acetyltransferase, mitochondrial	-0.360272	-0.979185	0.283766	0.0281406			0.0739643	0.0671864	7	4	9	NaN	10.5261	9.01689	9.93465	NaN	NaN	10.7198	10.3462	NaN	NaN	10.7159	9.2795	NaN	9.14433	8.70002	NaN	NaN	NaN	NaN	NaN	NaN	10.4654	9.52265	NaN	9.34549	9.58632	10.5761	10.6648	11.0129	NaN	NaN	10.8615	10.5325	10.3176
P18052	P18052	PTPRA_MOUSE	Ptpra	Receptor-type tyrosine-protein phosphatase alpha	-0.315042	-0.967668	0.0489852	0.000639409		+	0.000213956	0.00126384	10	7	12	11.3757	10.9881	11.2304	11.4289	11.362	NaN	11.1566	10.7934	10.8535	11.4104	11.2722	NaN	10.5915	10.3744	10.3698	NaN	NaN	NaN	9.59333	NaN	11.3513	NaN	10.2921	11.1688	11.3255	11.3838	11.5416	10.8127	11.1447	11.6812	10.9058	12.184	12.1227	11.6742
B2RXR6	B2RXR6	ANR44_MOUSE	Ankrd44	Serine/threonine-protein phosphatase 6 regulatory ankyrin repeat subunit B	-0.643111	-0.961877	NaN	NaN			1	1	1	1	3	7.3356	NaN	NaN	NaN	NaN	NaN	NaN	NaN	NaN	NaN	NaN	NaN	NaN	7.01683	NaN	NaN	NaN	NaN	NaN	NaN	NaN	NaN	NaN	NaN	NaN	NaN	8.58762	9.11655	6.23195	NaN	NaN	NaN	NaN	NaN
Q9ESU6	Q9ESU6	BRD4_MOUSE	Brd4	Bromodomain-containing protein 4	-1.30651	-0.938807	3.51318e-05	0.000140795	+	+	1.9239e-05	0.000119403	7	10	10	10.9441	11.5268	11.075	NaN	11.9912	NaN	11.723	NaN	11.6017	NaN	NaN	12.6818	11.6558	11.8463	12.3407	11.1695	12.8606	12.1568	NaN	NaN	12.0733	12.4644	12.1976	11.4027	12.7415	NaN	12.3148	NaN	12.806	13.4427	13.2593	12.7239	13.1054	13.347
Q3TFK5	Q3TFK5	GPTC4_MOUSE	Gpatch4	G patch domain-containing protein 4	NaN	-0.926364	NaN	NaN			0.134928	0.111476	0	2	6	NaN	NaN	NaN	NaN	NaN	NaN	NaN	NaN	NaN	NaN	NaN	NaN	NaN	NaN	NaN	NaN	9.2858	8.00453	NaN	NaN	NaN	NaN	NaN	NaN	10.3737	NaN	9.85871	NaN	8.83304	NaN	NaN	9.66723	NaN	9.78912
Q61805	Q61805	LBP_MOUSE	Lbp	Lipopolysaccharide-binding protein	-0.263951	-0.921408	0.107366	0.00014227		+	0.000717177	0.00301887	12	6	12	13.3535	13.3973	13.3133	13.2744	13.2759	13.0655	12.2034	12.3848	12.357	12.518	12.3737	12.3906	NaN	NaN	11.5005	NaN	12.2446	12.2243	NaN	13.1575	11.8975	NaN	NaN	11.9844	13.0534	12.7455	13.2489	13.3847	12.8495	13.022	12.7674	13.3912	12.9614	13.1814
O89098	O89098	CYTF_MOUSE	Cst7	Cystatin-F	-1.38127	-0.907451	1.28736e-05	0.000259045	+	+	2.7433e-05	0.000104575	12	12	12	18.1608	18.077	17.6411	17.7053	17.566	17.7289	16.367	16.9085	15.9343	16.05	16.4695	16.2302	17.9085	18.0965	17.8342	17.838	18.0895	17.7595	16.0684	16.2546	17.8703	17.4999	17.2702	18.0348	18.474	18.2813	18.5315	18.6117	18.747	18.6741	17.995	18.5634	18.1552	18.4264
P14115	P14115	RL27A_MOUSE	Rpl27a	60S ribosomal protein L27a	-0.80877	-0.90116	0.011449	0.0254003	+		0.0269596	0.0290148	10	12	11	12.4007	12.7737	11.8013	13.7201	13.5878	13.271	12.9808	12.5694	12.8204	13.4261	NaN	NaN	12.4215	12.5367	14.1389	12.2493	11.1895	11.6904	13.3226	12.7765	14.4153	13.6959	13.8216	11.8545	14.5563	13.8787	12.9764	13.1126	13.3011	13.5678	14.1353	12.5263	14.3976	13.8969
E9Q5C9	E9Q5C9	NOLC1_MOUSE	Nolc1	Nucleolar and coiled-body phosphoprotein 1	-2.66456	-0.895564	3.013e-14	0.000212995	+	+	3.85281e-16	0	12	12	12	14.5303	14.257	14.487	14.3974	14.503	14.34	13.971	14.3968	14.7509	14.5283	14.5083	14.5676	16.2691	16.3613	16.6709	16.3368	16.8524	16.6287	15.5189	15.9531	15.1754	15.8826	16.3732	16.4434	17.1653	15.797	17.1284	16.7924	16.9217	17.2677	17.3475	16.9593	17.7914	17.603
Q8R238	Q8R238	SDSL_MOUSE	Sdsl	Serine dehydratase-like	0.15854	-0.889864	0.398336	NaN			0.00607616	0.00971963	7	2	8	NaN	9.10477	8.80101	8.90603	8.83635	NaN	9.47147	9.51116	NaN	NaN	8.997	NaN	NaN	NaN	NaN	NaN	8.12984	7.95272	NaN	NaN	NaN	NaN	NaN	NaN	9.26263	8.6463	9.00265	9.1599	9.32226	8.16924	NaN	9.17092	NaN	8.71528
Q8C863	Q8C863	ITCH_MOUSE	Itch	E3 ubiquitin-protein ligase Itchy	-0.0545863	-0.887925	0.785081	0.00725283		+	0.00205054	0.00496124	10	5	8	9.78641	10.0445	NaN	10.5004	10.6398	10.3799	10.2936	10.1005	9.81504	NaN	10.3648	10.6843	8.9301	9.31139	9.84087	9.23903	9.81647	NaN	NaN	NaN	NaN	NaN	NaN	NaN	10.0307	11.0441	10.4582	10.6509	10.4034	NaN	NaN	9.32748	NaN	NaN
Q99P91	Q99P91	GPNMB_MOUSE	Gpnmb	Transmembrane glycoprotein NMB	-1.08527	-0.878194	1.04867e-07	0.000121122	+	+	1.18232e-07	0	12	12	12	16.8873	16.8419	16.82	16.7794	16.8584	16.8952	16.6309	16.6534	16.6108	16.54	16.9158	16.9144	16.6058	16.8483	16.6931	16.5691	16.6456	16.4629	16.9819	16.7785	17.7695	17.3753	17.6639	17.4384	18.125	18.4358	18.0096	18.3263	18.3056	17.8257	17.7977	17.5472	17.4898	17.3068
O35664	O35664	INAR2_MOUSE	Ifnar2	Interferon alpha/beta receptor 2	-0.320069	-0.874936	0.0354367	0.00047364		+	0.00029653	0.00196011	11	10	12	12.3326	12.3914	12.3687	12.126	NaN	12.3438	12.9993	11.8301	12.3121	12.794	12.7214	12.6261	NaN	11.7201	11.4083	11.125	11.2237	11.4283	NaN	12.143	12.5665	12.8883	11.8281	12.525	12.6971	13.0984	13.3313	12.2312	13.2576	12.6333	12.5172	12.8947	12.9926	12.3289
Q9CQQ4	Q9CQQ4	GEMI2_MOUSE	Gemin2	Gem-associated protein 2	NaN	-0.870192	NaN	NaN			0.216652	0.169446	0	2	2	NaN	NaN	NaN	NaN	NaN	NaN	NaN	NaN	NaN	NaN	NaN	NaN	NaN	NaN	NaN	NaN	7.60248	8.35945	NaN	NaN	NaN	NaN	NaN	NaN	NaN	NaN	8.54271	NaN	9.1596	NaN	NaN	NaN	NaN	NaN
O70251;P57776	P57776;O70251	EF1B_MOUSE;EF1D_MOUSE	Eef1b;Eef1d	Elongation factor 1-beta	-1.58145	-0.868633	NaN	NaN			0.288772	0.211365	2	6	2	10.1562	NaN	NaN	NaN	NaN	NaN	NaN	NaN	9.62305	NaN	NaN	NaN	11.4629	10.8607	8.64298	10.6779	11.623	10.347	NaN	NaN	NaN	NaN	NaN	NaN	NaN	NaN	NaN	NaN	NaN	NaN	11.512	11.4302	NaN	NaN
Q9JIL4	Q9JIL4	NHRF3_MOUSE	Pdzk1	Na(+)/H(+) exchange regulatory cofactor NHE-RF3	-1.70448	-0.861256	0.00036263	NaN	+		0.000672123	0.000636735	4	2	6	NaN	NaN	10.6986	NaN	10.8231	11.511	NaN	NaN	NaN	11.1877	NaN	NaN	NaN	NaN	11.6506	NaN	NaN	NaN	12.1461	NaN	NaN	NaN	NaN	NaN	NaN	12.1989	NaN	NaN	NaN	12.6333	13.3314	12.6212	NaN	13.3806
Q8CBR6	Q8CBR6	TSK_MOUSE	Tsku	Tsukushi	-0.0146495	-0.857649	0.942416	0.00106178		+	0.000562541	0.00228267	12	11	12	11.0696	11.2103	10.8388	10.9467	11.1879	11.0485	12.1936	11.9556	11.4158	11.9316	12.3206	11.8476	10.9472	9.9405	9.55497	11.3379	10.6333	10.5207	NaN	10.5683	11.5709	10.8882	10.0483	11.186	12.3156	12.0913	11.2034	11.65	11.5474	11.1684	10.8061	11.2353	11.6305	11.3976
O54951	O54951	SEM6B_MOUSE	Sema6b	Semaphorin-6B	-0.428064	-0.854862	0.105164	0.0108179			0.0125383	0.0153992	3	3	7	NaN	NaN	10.5885	10.724	10.5385	NaN	NaN	NaN	NaN	NaN	NaN	NaN	9.83431	10.4938	NaN	NaN	NaN	NaN	NaN	NaN	10.2425	NaN	NaN	NaN	11.5349	NaN	NaN	NaN	NaN	10.9226	10.4499	NaN	11.0627	10.7019
P54071	P54071	IDHP_MOUSE	Idh2	Isocitrate dehydrogenase [NADP], mitochondrial	0.209058	-0.850115	0.0250837	0.000124499		+	2.5627e-07	0	12	12	12	12.5596	12.2869	12.5129	12.4482	12.5045	12.5068	13.1408	12.8132	12.7393	12.7601	12.3924	12.487	11.812	11.8128	11.4607	11.5233	11.8395	11.7624	10.2374	10.8936	11.186	12.1101	11.2362	12.5678	12.3979	12.2322	12.2518	12.3413	12.0647	12.7125	12.5743	12.5924	12.2839	12.6118
P01027	P01027	CO3_MOUSE	C3	Complement C3	-1.43156	-0.844501	3.92966e-08	0.0011586	+	+	1.05899e-06	0	12	12	12	19.1087	18.8805	18.9406	18.9031	18.9571	19.0751	19.7348	19.594	20.0935	19.9742	19.8805	20.1033	20.3121	20.332	20.2978	20.314	20.2496	20.076	18.3738	18.7202	20.4875	20.4879	20.5443	20.0951	20.921	21.1968	21.0039	21.386	21.2789	20.6174	20.7755	20.5456	20.7281	20.3865
O88712;P56546	P56546;O88712	CTBP1_MOUSE;CTBP2_MOUSE	Ctbp1;Ctbp2	C-terminal-binding protein 1	-0.51352	-0.843791	0.175114	NaN			0.236305	0.194119	8	2	6	13.2366	NaN	11.6839	11.8476	12.4622	12.3469	10.9586	NaN	11.9802	11.6927	NaN	NaN	NaN	NaN	NaN	NaN	NaN	NaN	12.2191	NaN	11.1725	NaN	NaN	NaN	NaN	13.3209	NaN	NaN	11.5944	12.3269	13.2211	NaN	12.3461	12.4282
Q61508	Q61508	ECM1_MOUSE	Ecm1	Extracellular matrix protein 1	-0.372995	-0.840776	0.0689458	1.0953e-05		+	0.000268289	0.00204469	12	12	12	15.9442	15.8972	15.8741	15.7655	15.8594	15.8194	14.5458	14.7856	14.6396	14.727	15.0034	14.993	14.7927	14.8646	14.5534	14.9398	14.3355	14.2123	14.9223	14.6327	15.4347	15.2302	15.3449	14.9778	15.5198	16.0338	15.5659	16.3241	16.1018	15.4485	15.4061	15.3494	15.7104	15.6165
Q80V53	Q80V53	CHSTE_MOUSE	Chst14	Carbohydrate sulfotransferase 14	-0.343363	-0.819879	0.0688524	0.00123061		+	0.00126148	0.00483367	12	11	12	13.1	12.3126	12.8766	12.7133	12.4205	12.9119	12.6919	12.3726	12.5991	13.7262	12.7442	13.0799	11.7189	11.5494	12.4999	11.8687	12.0382	12.0871	12.1463	NaN	13.4309	12.9054	12.8646	12.4019	13.4103	12.8648	12.704	12.8173	12.1021	13.6284	12.8522	13.2904	13.3922	13.8429
Q9DBD0	Q9DBD0	ICA_MOUSE	Ica	Inhibitor of carbonic anhydrase	1.13122	-0.815337	NaN	NaN			0.229112	0.181245	1	2	5	NaN	NaN	NaN	NaN	NaN	NaN	NaN	NaN	11.2968	NaN	NaN	NaN	8.66698	NaN	NaN	NaN	10.0335	NaN	NaN	NaN	NaN	NaN	NaN	NaN	NaN	10.7076	10.4406	10.3487	10.2547	NaN	NaN	9.0762	NaN	NaN
P08101	P08101	FCGR2_MOUSE	Fcgr2	Low affinity immunoglobulin gamma Fc region receptor II	-0.879979	-0.81092	0.00102882	0.0498446	+		0.0196421	0.0231096	12	11	12	13.4842	13.177	13.3568	13.3298	13.8945	14.0736	13.5499	12.9237	12.424	13.6585	13.6376	13.5925	13.272	13.5704	12.8415	11.9573	12.3143	12.3254	12.8924	NaN	14.8145	14.6627	14.5209	15.2651	15.767	15.1141	13.3282	14.5229	14.1663	14.451	14.1494	13.5286	14.2645	13.9203
Q9ESJ4	Q9ESJ4	SPN90_MOUSE	Nckipsd	NCK-interacting protein with SH3 domain	-0.2818	-0.808802	0.154346	0.0198393			0.0370315	0.0478845	11	3	11	NaN	10.3256	11.2131	11.4852	11.5268	10.4817	11.3681	10.8771	11.795	11.2339	11.1003	10.7715	NaN	NaN	11.1582	NaN	10.55	NaN	NaN	NaN	NaN	NaN	10.0322	NaN	11.0904	NaN	11.1878	11.0331	10.4509	11.7421	11.7881	11.7337	11.7882	11.8091
O54825	O54825	BYST_MOUSE	Bysl	Bystin	-0.106287	-0.806776	0.515171	0.000670228		+	0.000520437	0.00270297	12	10	11	12.2531	12.3337	11.8832	12.5151	12.72	12.2512	12.8318	11.219	12.1502	11.7636	12.3433	11.8739	12.1335	11.606	12.4196	11.4304	10.663	11.5092	NaN	NaN	10.5615	11.2938	11.3563	11.8035	12.2144	12.4723	11.9536	NaN	11.9049	12.1173	12.0897	12.3598	12.4994	12.0171
O35242	O35242	FAN_MOUSE	Nsmaf	Protein FAN	-0.882552	-0.803316	NaN	0.185427			0.304844	0.238003	2	6	3	NaN	9.70405	NaN	NaN	NaN	NaN	10.1784	NaN	NaN	NaN	NaN	NaN	NaN	NaN	9.25336	10.2248	9.2082	NaN	NaN	NaN	10.7709	11.2108	9.45473	NaN	NaN	NaN	NaN	10.3375	NaN	NaN	NaN	NaN	NaN	11.4168
P97823	P97823	LYPA1_MOUSE	Lypla1	Acyl-protein thioesterase 1	0.378737	-0.799709	0.383816	0.0893973			0.0929732	0.0743919	9	3	6	12.112	10.1001	NaN	11.9883	11.384	12.2404	11.1886	10.1279	12.3709	12.0326	NaN	NaN	NaN	10.593	10.407	NaN	9.97957	NaN	NaN	NaN	NaN	NaN	NaN	NaN	NaN	11.771	11.4947	10.0403	11.017	NaN	10.7998	NaN	NaN	11.6346
P11152	P11152	LIPL_MOUSE	Lpl	Lipoprotein lipase	-0.391777	-0.799341	0.0019305	5.9238e-05	+	+	7.99274e-05	0.00119728	12	12	12	16.9619	16.6676	16.9197	16.8436	16.7915	16.6453	17.3274	17.3499	17.6037	17.598	17.4367	17.5655	16.4066	16.2464	16.4413	16.1986	16.2692	16.2403	16.5786	16.6544	17.6378	17.5314	17.3979	17.2175	17.5543	17.7276	17.4057	17.5684	17.4564	17.5032	17.6335	17.4134	17.4502	17.5371
Q9Z0J7	Q9Z0J7	GDF15_MOUSE	Gdf15	Growth/differentiation factor 15	-0.891038	-0.794232	0.0291405	0.00362476	+	+	0.0252344	0.0277645	11	11	12	10.9447	10.3881	NaN	10.8801	10.2448	10.9372	12.6743	12.9329	12.7803	12.3141	13.3316	12.9638	12.691	12.4392	12.0935	11.8479	12.3556	12.4264	NaN	11.3436	10.7255	11.5334	11.8257	12.1748	12.8626	13.2159	12.9064	13.267	13.5243	12.156	13.0064	12.2889	11.6988	12.0759
Q8BMB3	Q8BMB3	IF4E2_MOUSE	Eif4e2	Eukaryotic translation initiation factor 4E type 2	-0.144581	-0.791717	0.711748	0.0673301			0.1414	0.127036	10	6	5	10.8472	10.0893	NaN	9.84843	10.0061	10.1091	9.84553	11.2461	NaN	10.0058	10.8604	8.4636	NaN	9.79684	8.56729	8.72405	NaN	9.61857	NaN	NaN	NaN	NaN	9.80576	10.3976	10.1558	9.43357	NaN	NaN	10.4141	10.6904	NaN	NaN	NaN	NaN
F8VQC1	F8VQC1	F8VQC1_MOUSE	Srp72	Signal recognition particle subunit SRP72	-1.286	-0.790144	NaN	0.0350983			0.0167399	0.0143184	2	5	7	NaN	NaN	8.53713	NaN	NaN	NaN	8.61531	NaN	NaN	NaN	NaN	NaN	9.10821	NaN	9.64553	NaN	8.61483	NaN	NaN	NaN	NaN	9.10174	NaN	8.89006	10.4895	NaN	10.3125	8.78495	9.51826	10.0847	NaN	10.4538	NaN	NaN
P26928	P26928	HGFL_MOUSE	Mst1	Hepatocyte growth factor-like protein	-1.18039	-0.786236	3.17964e-06	0.00299932	+	+	1.44108e-05	0.000107383	12	12	12	15.5157	14.8458	15.2178	15.0378	14.941	14.9004	15.4038	15.4698	15.2676	16.0475	15.7053	15.842	15.4218	15.4912	15.5502	15.5751	14.9684	15.0402	15.2542	15.6463	16.8904	16.6314	16.3295	16.1257	16.23	17.0943	16.6622	17.2463	17.1183	16.2334	15.9195	16.0199	16.3366	16.3355
O70591	O70591	PFD2_MOUSE	Pfdn2	Prefoldin subunit 2	NaN	-0.781055	NaN	NaN			1	1	0	1	1	NaN	NaN	NaN	NaN	NaN	NaN	NaN	NaN	NaN	NaN	NaN	NaN	NaN	NaN	NaN	NaN	NaN	NaN	9.69226	NaN	NaN	NaN	NaN	NaN	NaN	NaN	NaN	NaN	NaN	NaN	10.4733	NaN	NaN	NaN
Q8C6G8	Q8C6G8	WDR26_MOUSE	Wdr26	WD repeat-containing protein 26	-0.932065	-0.780598	8.28672e-10	0.00125974	+	+	2.03121e-05	0.000186528	12	12	12	12.2438	12.1189	11.9279	11.6953	12.0109	12.1311	12.1723	12.038	11.8355	12.1568	12.6136	12.295	12.1317	12.298	12.8707	12.3766	12.9137	12.6243	10.2702	11.9074	12.3933	12.4486	12.0607	12.7615	12.8923	12.8485	13.3414	12.9309	13.2496	12.8932	12.7469	13.2199	12.9707	13.0301
Q9Z2H5	Q9Z2H5	E41L1_MOUSE	Epb41l1	Band 4.1-like protein 1	-0.177843	-0.779487	0.324792	0.00029234		+	0.000516402	0.00300238	11	10	12	11.1968	10.9494	NaN	11.014	11.0543	11.0217	11.8369	11.1407	12.075	11.6534	11.7399	12.0288	10.4284	10.7203	11.1532	10.6809	11.2912	10.6497	NaN	9.99868	NaN	10.8644	11.0454	11.4339	11.1568	12.0615	12.2854	11.7573	12.101	11.3431	11.0496	11.6291	11.0933	11.6508
Q3TXU5	Q3TXU5	DHYS_MOUSE	Dhps	Deoxyhypusine synthase	-0.244018	-0.769146	0.374901	NaN			0.374901	0.380074	6	1	10	NaN	9.03203	9.35928	NaN	NaN	NaN	NaN	9.59007	9.8712	9.62342	NaN	9.95107	NaN	NaN	NaN	NaN	NaN	NaN	NaN	NaN	NaN	NaN	NaN	9.04605	8.93249	NaN	10.3976	10.7018	10.657	9.54209	9.4726	9.45876	NaN	9.81213
Q3U0B3	Q3U0B3	DHR11_MOUSE	Dhrs11	Dehydrogenase/reductase SDR family member 11	-0.17904	-0.769055	NaN	0.0112921			0.0112921	0.0211915	1	3	5	NaN	NaN	NaN	NaN	NaN	NaN	NaN	NaN	10.7148	NaN	NaN	NaN	10.287	10.3	9.78732	NaN	NaN	NaN	NaN	NaN	NaN	NaN	NaN	NaN	NaN	NaN	NaN	NaN	NaN	10.4705	11.2657	10.9087	10.806	11.0184
Q9CY66	Q9CY66	GAR1_MOUSE	Gar1	H/ACA ribonucleoprotein complex subunit 1	-0.443998	-0.764788	0.353127	0.00827519			0.232302	0.197744	7	6	8	NaN	NaN	11.6261	12.4833	11.8005	12.4438	NaN	9.0907	NaN	12.3686	NaN	10.6003	11.0602	10.3867	11.8487	NaN	NaN	NaN	11.7043	NaN	NaN	11.0132	10.9878	NaN	11.5688	11.8081	NaN	11.343	NaN	12.0897	11.9843	NaN	11.845	12.3551
Q9CPW4	Q9CPW4	ARPC5_MOUSE	Arpc5	Actin-related protein 2/3 complex subunit 5	-0.909286	-0.763054	0.0162543	0.0315452	+		0.0324385	0.0295967	3	3	5	9.76702	NaN	NaN	10.3856	NaN	9.30445	NaN	NaN	NaN	NaN	NaN	NaN	NaN	9.83892	9.50147	NaN	NaN	NaN	NaN	NaN	NaN	NaN	10.5554	NaN	NaN	10.7169	NaN	NaN	NaN	10.8031	11.097	NaN	10.3966	10.628
Q61687	Q61687	ATRX_MOUSE	Atrx	Transcriptional regulator ATRX	-1.44955	-0.761526	1.81462e-06	0.0117288	+		8.13868e-06	7.47664e-05	12	12	12	10.6765	11.0707	11.6252	11.0231	11.4963	10.9944	11.0082	10.2633	11.3784	10.7053	10.2545	11.0608	12.0074	12.1794	11.7121	12.5162	12.8591	12.1609	10.7734	10.6084	11.3154	11.3517	10.9713	11.3576	12.6669	10.8776	12.3829	11.948	11.8193	12.5357	12.4658	12.8039	12.7476	12.9793
Q9CZU6	Q9CZU6	CISY_MOUSE	Cs	Citrate synthase, mitochondrial	0.0664241	-0.760061	0.671743	0.00048551		+	5.42551e-05	0.000578512	12	11	12	13.5922	13.1322	13.5567	13.4039	13.3638	13.161	14.2501	13.2682	13.4859	13.7296	13.8945	14.2152	12.1476	12.9328	12.6576	12.8003	11.8166	12.7812	12.5392	NaN	12.6545	13.233	13.2486	13.5628	13.4603	13.7685	13.2645	14.3326	13.3387	13.6438	12.652	13.5901	13.5276	13.553
Q922H1	Q922H1	ANM3_MOUSE	Prmt3	Protein arginine N-methyltransferase 3	-0.0961394	-0.758718	0.525683	0.00405311		+	0.00241339	0.00752	11	6	10	9.8308	9.79768	10.1121	9.52325	10.0817	9.35091	10.2268	10.4999	10.1903	NaN	10.1605	10.0087	NaN	8.45709	9.26721	9.82545	NaN	9.78659	NaN	NaN	NaN	8.93867	NaN	9.63092	9.26388	NaN	10.149	10.1413	10.0038	10.0625	10.4993	9.91948	NaN	10.3819
P63166	P63166	SUMO1_MOUSE	Sumo1	Small ubiquitin-related modifier 1	-0.814467	-0.754107	0.0353589	0.0387972	+		0.0651423	0.0590856	4	4	6	NaN	8.42826	NaN	NaN	8.93427	NaN	NaN	NaN	NaN	NaN	10.0802	9.44463	NaN	8.84343	NaN	10.1873	NaN	NaN	NaN	NaN	NaN	9.34707	8.75108	NaN	9.96351	NaN	NaN	NaN	NaN	10.0284	NaN	NaN	10.5715	9.8632
Q8K2Q0	Q8K2Q0	COMD9_MOUSE	Commd9	COMM domain-containing protein 9	-0.291993	-0.75083	0.593789	NaN			0.593789	0.531162	3	1	4	NaN	NaN	8.25517	NaN	NaN	NaN	NaN	9.40188	7.82516	NaN	NaN	NaN	NaN	NaN	NaN	NaN	NaN	8.03523	NaN	NaN	NaN	NaN	NaN	NaN	NaN	NaN	9.10815	NaN	NaN	NaN	8.3338	9.40326	NaN	8.29904
P47791	P47791	GSHR_MOUSE	Gsr	Glutathione reductase, mitochondrial	-0.665176	-0.743833	NaN	NaN			0.90539	0.877698	4	2	1	NaN	NaN	NaN	NaN	NaN	NaN	NaN	10.9086	10.8129	9.63592	NaN	11.1623	NaN	NaN	NaN	NaN	NaN	9.96937	NaN	NaN	NaN	NaN	11.1332	NaN	NaN	NaN	NaN	NaN	NaN	NaN	NaN	NaN	NaN	NaN
Q8CI95	Q8CI95	OSB11_MOUSE	Osbpl11	Oxysterol-binding protein-related protein 11	-0.179246	-0.743744	0.116329	1.69284e-06		+	1.61821e-06	0.000116279	12	11	12	12.1365	12.0776	11.9906	12.037	12.2146	11.7254	12.6957	12.5821	12.452	12.5422	12.6801	12.4972	11.5732	11.9579	11.7671	11.7285	11.4937	11.2053	11.2834	NaN	11.9201	11.8802	12.0697	12.2398	12.5417	12.4838	12.4724	12.6435	12.3973	12.4135	11.937	12.3977	12.5087	12.4971
Q6P6L6	Q6P6L6	Q6P6L6_MOUSE	Gemin4	Gem (Nuclear organelle) associated protein 4	-1.10442	-0.743282	2.75331e-05	0.0017388	+	+	1.32669e-05	0.000109589	9	9	12	9.89436	9.03393	10.375	9.48714	9.52462	9.67679	9.92351	NaN	NaN	9.69549	NaN	9.45918	10.6812	9.77517	10.4765	9.7185	9.90798	9.93818	NaN	NaN	NaN	10.2758	9.44289	10.104	11.5098	10.6652	11.367	11.0822	10.8464	10.0585	10.1843	11.3186	10.1241	11.0292
P06339	P06339	HA15_MOUSE	H2-T23	H-2 class I histocompatibility antigen, D-37 alpha chain	-1.37574	-0.742471	NaN	0.0622436			0.0100572	0.00806494	2	3	12	NaN	9.42085	NaN	NaN	NaN	NaN	9.96929	NaN	NaN	NaN	NaN	NaN	NaN	NaN	NaN	9.11416	NaN	NaN	NaN	NaN	NaN	10.3412	NaN	11.5297	10.6108	11.609	11.1103	10.99	11.6005	10.9721	11.1074	10.511	10.88	11.1443
P30681	P30681	HMGB2_MOUSE	Hmgb2	High mobility group protein B2	-0.929978	-0.740672	0.00416138	0.00505675	+	+	0.00203609	0.00477912	12	12	12	16.0059	15.7135	16.4254	16.2392	16.1288	15.861	14.4345	14.7127	15.1629	15.3374	14.5657	14.982	14.8532	15.3595	15.6899	15.5897	15.7929	15.5947	16.3641	15.9539	15.4579	16.033	15.6219	15.5297	17.1133	15.1774	16.5344	15.1821	16.0395	16.0062	16.5244	16.4635	17.4068	17.4218
Q91XA2	Q91XA2	GOLM1_MOUSE	Golm1	Golgi membrane protein 1	-0.18171	-0.739745	0.518009	0.0668269			0.0857162	0.0877349	12	12	12	12.5275	12.5112	12.6418	12.6051	12.7723	13.2142	13.341	13.1976	13.1841	13.2056	13.6197	14.1889	11.7743	11.4045	11.4658	12.1342	11.4022	11.7333	12.3282	12.7119	13.6622	13.9543	14.0991	13.6424	14.3157	13.81	13.9233	14.0913	13.854	12.9228	12.1996	12.9427	12.8631	11.9732
Q6PDL0	Q6PDL0	DC1L2_MOUSE	Dync1li2	Cytoplasmic dynein 1 light intermediate chain 2	0.0432543	-0.739565	0.808101	0.00696623			0.00324361	0.00807818	11	6	10	11.292	11.6183	11.3505	11.6759	11.3853	11.3914	11.4602	12.3233	11.2766	NaN	12.3343	11.9876	10.4999	NaN	11.7395	11.2394	10.6986	NaN	NaN	10.6392	NaN	10.3567	NaN	NaN	NaN	11.4658	11.4909	11.7577	11.9318	11.6935	11.5942	NaN	11.26	12.2953
Q920E5	Q920E5	FPPS_MOUSE	Fdps	Farnesyl pyrophosphate synthase	-0.251526	-0.736897	0.492138	0.00307454		+	0.0893122	0.0925187	12	12	12	11.7608	11.8015	11.8429	11.8929	11.7495	11.8446	14.2955	13.9983	14.0091	13.9428	14.0337	13.9259	12.7751	13.0946	12.949	12.7415	12.6775	12.888	11.2059	11.3771	11.8395	12.4948	12.513	12.7171	12.7816	13.136	12.3717	12.7027	12.87	13.6763	13.2821	13.4988	13.5606	13.7857
Q8K354	Q8K354;A0A1B0GRG8	CBR3_MOUSE	Cbr3	Carbonyl reductase [NADPH] 3	-0.490133	-0.735357	0.448269	0.153546			0.461176	0.383541	3	3	4	NaN	NaN	NaN	NaN	NaN	8.45019	8.96844	NaN	NaN	10.5388	NaN	NaN	NaN	NaN	NaN	8.27369	NaN	NaN	9.45877	NaN	NaN	NaN	NaN	9.48927	NaN	10.4426	NaN	NaN	9.33499	9.58811	NaN	NaN	NaN	NaN
Q61206	Q61206	PA1B2_MOUSE	Pafah1b2	Platelet-activating factor acetylhydrolase IB subunit alpha2	0.105796	-0.735357	0.580232	0.00778761			0.00227796	0.00604332	11	7	11	12.2714	11.2887	12.4172	12.0204	12.2769	12.1521	12.2862	NaN	11.8124	11.2427	12.2882	12.0422	11.8	11.4195	10.7599	11.3324	10.1651	NaN	NaN	11.4133	NaN	11.2845	NaN	NaN	11.3081	12.2055	NaN	11.2507	12.232	12.0157	11.3951	12.1443	11.9953	11.5202
Q921H8	Q921H8	THIKA_MOUSE	Acaa1a	3-ketoacyl-CoA thiolase A, peroxisomal	-0.448451	-0.734695	0.0436005	6.09914e-05		+	0.00400131	0.0111976	12	10	12	11.8907	12.3752	11.3244	11.9747	12.7255	12.2685	13.291	13.0872	13.0279	13.0344	13.3169	13.3281	NaN	12.2221	12.4984	12.0113	12.1617	12.0234	12.0222	NaN	12.0336	12.6438	12.8258	13.0657	13.1825	12.5322	12.7809	13.5192	13.5635	13.0254	13.0959	12.8896	12.8245	13.2414
Q8VCT3	Q8VCT3	AMPB_MOUSE	Rnpep	Aminopeptidase B	-0.0335685	-0.734412	0.699648	3.19328e-05		+	1.2457e-06	0.000112676	12	12	12	14.0135	13.9939	14.1368	14.0764	14.3435	14.1049	14.5536	14.093	14.3536	14.6929	14.4406	14.4773	13.826	13.6406	13.8814	13.5326	13.0644	13.2811	12.8336	12.9816	13.6812	13.9608	13.8266	14.3602	14.5143	14.5882	14.0447	14.2727	14.1841	14.3518	14.1009	14.2211	14.3057	14.4357
P10107	P10107	ANXA1_MOUSE	Anxa1	Annexin A1	-0.966559	-0.734244	0.00691102	0.00295634	+	+	0.00815091	0.0116735	12	12	12	14.3502	12.0831	12.5568	12.8348	12.6483	12.9704	15.5317	12.3574	13.3881	13.2763	11.8624	13.7304	13.117	13.2605	14.5959	13.2335	12.7431	12.369	13.8007	13.2211	13.4031	14.1838	13.5841	12.8659	14.4759	13.7391	14.9676	13.5207	14.1161	14.1631	13.9318	13.7343	14.7505	14.2348
Q9DCT1	Q9DCT1	AKCL2_MOUSE	Akr1e2	1,5-anhydro-D-fructose reductase	-0.17258	-0.733733	0.302726	0.00388568		+	0.00217654	0.00788889	12	7	11	11.617	11.7476	12.1837	12.058	11.774	11.7688	11.14	11.9929	11.3937	11.555	11.9175	11.7595	11.2189	11.3606	10.4909	NaN	11.2641	11.0885	NaN	NaN	NaN	11.8154	NaN	11.0296	11.7177	12.0954	12.2568	12.3367	12.6492	11.7394	11.2594	11.274	11.8014	11.4691
O55234	O55234	PSB5_MOUSE	Psmb5	Proteasome subunit beta type-5	-0.482386	-0.733685	NaN	NaN			1	1	1	3	1	10.4218	NaN	NaN	NaN	NaN	NaN	NaN	NaN	NaN	NaN	NaN	NaN	10.2813	10.1135	NaN	NaN	NaN	10.1168	NaN	NaN	NaN	NaN	NaN	NaN	NaN	NaN	NaN	NaN	NaN	NaN	10.9042	NaN	NaN	NaN
P09405	P09405	NUCL_MOUSE	Ncl	Nucleolin	-1.50362	-0.733612	2.15754e-07	0.000882063	+	+	7.42117e-08	0	12	12	12	17.5259	17.3282	18.0107	17.7559	17.7455	17.6472	16.672	16.5538	17.4501	17.2513	16.5186	16.5882	18.1378	18.6055	18.5278	17.9755	18.5328	18.5041	17.6721	17.0677	17.5771	17.6298	18.0557	18.0016	18.7863	18.1994	18.5105	18.1671	18.3106	18.9448	19.355	18.3977	19.2292	19.5335
P24452	P24452	CAPG_MOUSE	Capg	Macrophage-capping protein	-0.432469	-0.73099	0.0107784	0.000190492	+	+	0.000115481	0.00179191	12	12	12	13.4735	12.731	13.3142	13.1807	12.9982	13.2815	13.5797	13.2751	13.5977	13.7695	13.0726	13.2729	13.3108	13.1886	13.3737	12.3654	12.9617	13.1402	13.131	12.2903	13.0403	12.9479	13.0765	13.138	13.6433	14.0367	13.3689	13.5649	13.5102	14.2181	14.2215	13.1285	14.1051	14.4504
Q7TMQ7	Q7TMQ7	WDR91_MOUSE	Wdr91	WD repeat-containing protein 91	-1.15524	-0.726832	2.65729e-11	3.19651e-06	+	+	8.67e-12	0	12	12	12	11.908	11.5981	12.0071	11.8443	11.6059	11.6208	11.7244	11.8931	12.164	12.0514	11.8314	11.6359	12.3685	12.1683	12.7367	12.1914	12.6908	12.2922	11.6875	12.3049	12.1222	12.5074	12.1235	11.8318	13.1435	12.5311	13.0946	12.7793	13.1276	12.9696	13.0852	12.5505	12.8984	13.4879
Q3TW96	Q3TW96	UAP1L_MOUSE	Uap1l1	UDP-N-acetylhexosamine pyrophosphorylase-like protein 1	-0.212577	-0.723284	0.000226549	2.99028e-06		+	4.95445e-08	3.8835e-05	12	12	12	15.3776	15.6038	15.5277	15.5888	15.5351	15.4765	15.5113	15.3667	15.3523	15.4581	15.5239	15.5675	14.9156	15.037	14.9503	15.1041	15.0686	14.875	14.3646	14.2814	14.8767	15.2953	15.4193	15.5731	15.5643	15.6071	15.4833	15.8402	15.6538	15.7947	15.8127	15.6689	15.5137	15.7372
Q6P069	Q6P069	SORCN_MOUSE	Sri	Sorcin	-0.770142	-0.723277	0.0495592	0.134015	+		0.0740708	0.0716475	12	9	10	11.8152	11.3427	11.9326	11.4147	11.0969	11.8627	12.1361	12.5506	11.7878	11.4056	11.6181	11.8722	10.9464	11.2194	11.3085	NaN	NaN	11.4117	11.2651	12.9297	12.4071	12.1159	12.4442	NaN	13.2886	13.2486	13.3147	13.088	13.6167	10.7596	11.5353	11.6654	NaN	10.7059
Q9CZH3	Q9CZH3	PSMG3_MOUSE	Psmg3	Proteasome assembly chaperone 3	0.0240002	-0.720995	0.890524	0.000557964		+	0.000103708	0.00119588	12	12	12	12.6655	12.1221	12.4349	12.56	12.0706	12.0619	11.6193	11.8666	12.4042	11.5599	12.114	11.6017	11.5096	11.5814	11.4864	11.2889	11.8661	12.2596	10.8963	10.9942	11.0956	11.0822	11.1004	10.9799	11.5666	12.7711	12.2845	12.0032	12.3572	11.7488	12.5712	11.7119	12.1925	12.254
Q8C1B1	Q8C1B1	CAMP2_MOUSE	Camsap2	Calmodulin-regulated spectrin-associated protein 2	-0.178416	-0.715915	0.508517	0.0474742			0.0482452	0.059587	8	5	6	NaN	13.5296	14.2618	NaN	14.172	NaN	14.4702	13.6481	13.5974	13.8718	NaN	14.1657	13.1786	13.7108	NaN	13.7032	12.985	13.5578	NaN	NaN	NaN	NaN	NaN	NaN	NaN	NaN	14.2704	15.1163	14.2999	14.1874	13.7392	13.2448	NaN	NaN
Q9D2V7	Q9D2V7	CORO7_MOUSE	Coro7	Coronin-7	0.143782	-0.715314	0.147998	0.00183873		+	2.92591e-05	0.000317757	12	12	12	12.0693	11.933	11.8758	11.9252	11.8379	11.6149	11.9473	12.1308	11.828	12.253	12.1681	12.1622	10.9041	11.3143	11.195	11.3542	9.88562	10.6324	10.1722	10.9732	11.6345	11.9639	11.876	11.531	11.4693	11.5191	11.9157	12.1412	12.0948	11.4857	11.5402	11.9505	11.9325	11.7234
O70194	O70194	EIF3D_MOUSE	Eif3d	Eukaryotic translation initiation factor 3 subunit D	-0.857892	-0.714455	1.0215e-07	0.000273923	+	+	1.86316e-06	0.000124031	12	12	12	13.9548	14.0338	14.4305	14.305	14.2538	13.9942	14.0718	13.7883	13.846	14.2343	13.749	13.8629	14.1409	14.1692	14.81	14.5743	14.6609	14.5506	13.3168	13.3845	13.8108	14.3275	14.095	14.4051	15.1574	14.2615	14.9879	14.4043	14.6289	15.1048	14.8601	15.0104	15.0432	15.2081
O88968	O88968	TCO2_MOUSE	Tcn2	Transcobalamin-2	-0.224352	-0.713019	0.37568	0.00904921			0.040023	0.0523148	11	10	11	11.0167	10.7381	NaN	10.4574	10.3845	10.3087	11.9358	10.8133	11.7157	12.0019	11.8847	12.0871	9.87337	11.2193	11.1338	9.96485	NaN	9.66096	10.5576	NaN	11.7434	11.107	11.272	10.712	11.8479	12.1393	10.8708	11.0898	11.2595	11.5771	11.2983	11.5009	11.0701	11.2052
P25976	P25976	UBF1_MOUSE	Ubtf	Nucleolar transcription factor 1	-1.68928	-0.712429	2.58385e-06	0.0169724	+		7.65937e-07	0	12	12	12	12.1776	12.0719	12.981	12.4247	12.555	12.2652	11.4878	11.5439	12.2141	11.6995	11.3184	11.6159	12.7042	13.513	13.4191	13.5614	13.4406	13.8755	12.1085	12.9165	12.3883	12.822	12.6243	12.7038	13.946	12.142	13.5326	12.6696	13.0293	14.0741	13.8697	14.1998	14.5046	14.6705
Q8K4Q0	Q8K4Q0	RPTOR_MOUSE	Rptor	Regulatory-associated protein of mTOR	NaN	-0.702905	NaN	NaN			1	1	0	1	5	NaN	NaN	NaN	NaN	NaN	NaN	NaN	NaN	NaN	NaN	NaN	NaN	9.17999	NaN	NaN	NaN	NaN	NaN	NaN	NaN	NaN	NaN	NaN	NaN	9.68766	10.1444	NaN	9.51864	NaN	NaN	NaN	NaN	NaN	9.74003
D3Z6Q9	D3Z6Q9	BIN2_MOUSE	Bin2	Bridging integrator 2	-1.87516	-0.700421	9.74732e-10	0.00227182	+	+	1.02716e-09	0	12	12	12	12.6188	13.1165	13.2604	13.0879	13.1748	13.0631	13.8174	14.3236	13.9728	13.9642	14.0905	13.9047	15.0147	15.206	15.2461	15.0627	15.4001	15.3162	13.5046	14.031	14.2102	14.221	14.4679	14.811	15.5414	14.6802	15.181	15.1605	15.2557	15.7003	15.3139	15.5443	15.6221	15.7039
Q8R1B4	Q8R1B4	EIF3C_MOUSE	Eif3c	Eukaryotic translation initiation factor 3 subunit C	-0.910617	-0.69675	2.31693e-08	0.000297151	+	+	3.18134e-07	4.34783e-05	12	12	12	15.8141	15.568	15.7748	15.6821	15.8119	15.5962	15.6337	15.8438	16.0589	15.8873	15.7658	15.7954	16.1853	16.1741	16.4778	16.2969	16.4574	16.4028	15.0781	15.8702	15.408	15.7326	15.6605	16.0545	16.733	16.0101	16.5671	16.2338	16.4368	16.8366	16.9482	16.6616	16.9132	17.2089
P29351	P29351	PTN6_MOUSE	Ptpn6	Tyrosine-protein phosphatase non-receptor type 6	-0.0994383	-0.696154	0.230338	0.00185697		+	0.000284797	0.00264662	12	12	12	14.6579	14.6292	14.8194	14.6032	14.7322	14.7529	14.7207	14.7884	15.0376	14.9569	14.6745	14.8956	14.6687	14.726	14.6415	14.5067	14.4912	14.482	12.9726	12.8212	13.933	14.1992	14.3113	14.3544	14.8024	14.8663	14.4494	14.9012	14.7502	14.9442	15.0696	14.6354	14.9455	15.4329
P08508	P08508	FCGR3_MOUSE	Fcgr3	Low affinity immunoglobulin gamma Fc region receptor III	-0.725917	-0.694126	0.0138759	0.0319772	+		0.023201	0.0259868	6	3	8	NaN	NaN	10.6912	NaN	10.7351	NaN	10.6529	10.2703	11.309	11.8382	NaN	NaN	11.3217	NaN	NaN	NaN	11.0927	NaN	NaN	NaN	NaN	NaN	NaN	10.4293	11.1812	11.3847	11.3331	NaN	NaN	11.4113	11.964	12.0283	NaN	12.2422
Q99KI0	Q99KI0	ACON_MOUSE	Aco2	Aconitate hydratase, mitochondrial	-0.373428	-0.692837	0.0356355	6.40835e-05		+	0.00114947	0.00611131	12	11	12	10.681	10.7986	11.3089	10.8667	10.9683	10.7586	12.1133	12.1105	11.7143	11.5773	11.5617	11.5687	11.3504	11.1617	10.7481	10.8169	11.2539	11.1169	10.0461	NaN	11.2868	11.144	10.7967	11.4574	11.5438	11.6729	11.8758	11.3194	11.7605	12.0669	11.8728	11.7839	11.644	11.9713
P99024;Q7TMM9;Q9ERD7	P99024;Q7TMM9;Q9CWF2;Q9ERD7	TBB2A_MOUSE;TBB3_MOUSE;TBB5_MOUSE	Tubb2a;Tubb3;Tubb5	Tubulin beta-5 chain	-0.505236	-0.690099	0.24609	0.165617			0.331795	0.286001	12	10	8	14.931	15.4451	16.2452	16.4764	16.2303	16.2352	15.431	13.0362	15.5781	16.5076	15.163	15.5277	14.4445	15.1093	NaN	14.3183	NaN	14.3282	16.8195	14.0543	16.9822	15.7835	16.3654	15.6186	16.3688	15.859	14.1898	15.5829	NaN	16.7442	NaN	NaN	16.5647	16.5084
Q9CQ02	Q9CQ02	COMD4_MOUSE	Commd4	COMM domain-containing protein 4	-0.434483	-0.687758	0.274473	0.17708			0.251566	0.217771	5	3	6	NaN	9.34895	8.95343	NaN	NaN	NaN	NaN	9.44904	10.1185	NaN	9.8997	NaN	NaN	NaN	NaN	NaN	NaN	NaN	NaN	NaN	NaN	9.0869	9.79573	9.01931	NaN	10.5074	9.6639	8.86917	10.6259	NaN	NaN	NaN	NaN	NaN
P29758	P29758	OAT_MOUSE	Oat	Ornithine aminotransferase, mitochondrial	-0.464192	-0.683496	0.115897	0.00552368			0.0774421	0.0848066	10	8	12	NaN	10.3344	NaN	9.77255	9.54889	10.179	11.7163	11.7862	11.9546	11.2082	11.775	11.6562	10.7273	9.72015	9.87825	10.7781	10.9176	NaN	NaN	NaN	NaN	11.169	11.3235	11.6768	11.3341	11.2766	11.5092	11.5018	11.9931	11.1601	11.5967	11.8138	11.0677	11.4412
Q9CWY8	Q9CWY8	RNH2A_MOUSE	Rnaseh2a	Ribonuclease H2 subunit A	0.103964	-0.68269	0.293365	0.00393313		+	0.000306514	0.00208743	11	11	12	11.3486	11.4549	11.4418	11.9609	11.2468	11.372	11.139	11.372	NaN	11.1256	11.4945	11.6543	10.6547	11.5664	10.5523	NaN	11.049	10.5882	9.49297	10.9669	9.97254	10.1893	11.8224	10.1025	10.967	11.1086	11.2644	11.4405	11.5031	11.4378	11.2182	11.5245	11.3098	10.9095
P01887	P01887	B2MG_MOUSE	B2m	Beta-2-microglobulin	-0.637768	-0.677487	0.00703228	0.000212361	+	+	0.00120461	0.00496525	8	11	9	14.8276	14.7559	NaN	14.4629	NaN	NaN	NaN	15.174	15.5913	14.9366	15.7661	15.8506	15.1394	15.1213	15.036	14.8098	15.3695	14.4588	15.6485	15.2	15.4128	15.3728	14.871	NaN	NaN	16.0171	15.553	15.9648	16.3527	15.7088	16.0027	15.2413	NaN	15.7396
Q9EPJ9	Q9EPJ9	ARFG1_MOUSE	Arfgap1	ADP-ribosylation factor GTPase-activating protein 1	-0.861072	-0.674729	1.61079e-06	1.90524e-05	+	+	1.33548e-06	0.000140351	11	10	12	11.3243	10.407	NaN	10.7135	10.2466	11.0649	11.034	11.0038	11.4261	11.3946	11.3412	11.2661	10.9281	11.101	11.2874	10.9532	11.3448	11.1606	NaN	NaN	11.4044	11.9678	10.604	11.3143	11.9412	12.157	11.7441	11.9111	12.2042	11.6969	11.507	11.8069	11.9348	12.0312
Q61937	Q61937	NPM_MOUSE	Npm1	Nucleophosmin	-1.48622	-0.673042	1.86644e-07	0.001948	+	+	1.12616e-08	0	12	12	12	16.0235	16.056	16.6031	16.3716	16.2803	16.2263	15.7571	15.449	15.944	16.0022	15.6502	15.2284	16.5285	17.1711	17.3384	16.7991	17.0168	17.0572	16.8543	16.1675	16.3407	16.5364	16.7902	16.7498	17.505	16.3109	17.0859	16.7739	17.0045	18.1347	18.1062	17.5056	17.9118	17.9221
Q8JZV7	Q8JZV7	NAGA_MOUSE	Amdhd2	N-acetylglucosamine-6-phosphate deacetylase	-0.224947	-0.67068	0.648195	NaN			0.732395	0.666296	11	2	8	9.17441	9.98762	9.90112	9.67117	9.72877	5.59596	9.14043	10.1885	NaN	9.80611	10.1666	9.94455	NaN	NaN	7.6807	NaN	NaN	NaN	NaN	NaN	NaN	NaN	NaN	10.2106	9.81452	8.91545	10.0563	10.0308	10.0424	NaN	NaN	NaN	9.05291	9.43141
P35279;P61294	P35279;P61294	RAB6A_MOUSE;RAB6B_MOUSE	Rab6a;Rab6b	Ras-related protein Rab-6A	-0.137038	-0.668553	0.644789	0.103057			0.186442	0.173501	6	3	4	11.0792	9.84712	9.73824	10.177	NaN	10.273	NaN	10.0674	NaN	NaN	NaN	NaN	9.08804	NaN	NaN	NaN	NaN	NaN	9.83562	NaN	NaN	NaN	NaN	10.0727	NaN	10.6964	NaN	NaN	10.342	NaN	10.4937	9.80404	NaN	NaN
Q6P5F6	Q6P5F6	S39AA_MOUSE	Slc39a10	Zinc transporter ZIP10	-0.916752	-0.667871	3.01907e-05	0.0304709	+		0.00292954	0.0061147	12	12	12	14.5853	14.6498	14.2228	14.2392	14.3586	14.566	14.4165	14.8747	14.8438	14.642	15.4458	15.3587	15.8329	15.9387	15.4178	15.9665	15.6645	15.2114	13.1514	13.9224	14.4752	14.6862	14.5538	14.369	15.4354	15.2021	15.0554	15.3205	15.1979	16.0636	16.1089	16.0029	16.0509	16.1492
Q3TIV5	Q3TIV5	ZC3HF_MOUSE	Zc3h15	Zinc finger CCCH domain-containing protein 15	-0.964294	-0.66134	0.0110001	0.167974	+		0.0509125	0.0431421	6	3	6	NaN	9.92035	10.809	9.31942	10.3257	10.0739	NaN	NaN	NaN	NaN	10.9907	NaN	10.124	9.93988	NaN	11.5645	NaN	NaN	NaN	NaN	NaN	NaN	NaN	NaN	NaN	NaN	NaN	NaN	NaN	11.2652	11.2293	11.184	11.4827	10.3744
Q9CQT1	Q9CQT1	MTNA_MOUSE	Mri1	Methylthioribose-1-phosphate isomerase	0.0400241	-0.658114	0.812981	0.00443452			0.00209727	0.00669204	12	12	12	13.2759	13.0834	13.8243	13.6905	13.3308	13.1477	14.4242	13.6275	13.8562	14.2151	14.2382	14.2951	12.7665	12.7281	12.8543	12.8108	12.3773	13.4524	11.8324	14.0805	13.2484	13.5768	13.0205	13.8833	13.6308	13.7068	13.5169	13.822	14.0021	13.5439	13.5743	13.0204	13.6196	13.6151
Q8K0V4	Q8K0V4	CNOT3_MOUSE	Cnot3	CCR4-NOT transcription complex subunit 3	-1.05376	-0.657566	0.00364057	0.0340353	+		0.0102597	0.0128523	4	9	7	NaN	NaN	10.5871	NaN	10.4483	10.9943	NaN	NaN	NaN	10.6754	NaN	NaN	11.6051	11.1557	11.8635	11.5554	11.3017	NaN	11.1111	NaN	NaN	10.3387	10.5182	10.2028	NaN	NaN	10.6446	NaN	NaN	11.7548	11.6867	11.9041	12.1105	12.0678
Q8BGQ7	Q8BGQ7	SYAC_MOUSE	Aars1	Alanine--tRNA ligase, cytoplasmic	-0.160177	-0.655459	0.135408	1.83389e-05		+	2.35845e-06	0.000273171	12	12	12	13.7466	13.7491	13.9594	14.0428	13.8125	13.8436	14.0517	13.9204	13.5183	14.2068	14.0425	14.1697	13.1905	13.4945	13.3617	13.2615	13.1039	13.1676	13.0597	13.4094	13.7277	14.0021	13.6702	13.6716	14.2232	14.2532	14.212	14.323	14.4903	13.9658	13.4952	13.6934	13.8639	14.1293
Q9QXK3	Q9QXK3	COPG2_MOUSE	Copg2	Coatomer subunit gamma-2	-0.103498	-0.65447	0.515404	0.0042585			0.00209667	0.00806462	12	12	12	10.6783	11.4943	11.1755	11.1184	11.4333	11.4594	11.0674	11.1424	10.6769	10.8054	10.7696	11.2776	10.7782	10.128	10.1466	10.9236	10.8131	10.7706	9.16238	10.3291	10.4534	11.1765	10.7529	11.0524	11.1019	11.2609	11.6465	11.9225	11.3439	11.1316	10.5374	10.5957	10.6961	11.1155
P28798	P28798	GRN_MOUSE	Grn	Progranulin	-0.745331	-0.652603	5.03445e-08	0.000339952	+	+	4.97359e-06	0.000188482	12	12	12	18.8681	18.5588	18.602	18.5851	18.4541	18.6454	18.1159	18.176	18.4828	18.4798	18.3207	18.3446	18.9545	19.0582	19.0498	18.8081	18.8981	18.6758	17.4983	17.8764	18.4483	18.6422	18.4484	18.3878	18.9828	19.065	18.9507	18.9391	19.0559	19.3801	19.3449	19.4694	19.5233	19.6183
Q9D0T1	Q9D0T1	NH2L1_MOUSE	Snu13	NHP2-like protein 1	-0.386288	-0.651857	0.287484	0.0993673			0.25197	0.228404	7	5	5	NaN	11.5611	12.9219	12.5005	NaN	12.8718	NaN	NaN	NaN	12.9045	11.7236	11.5889	NaN	NaN	12.0926	11.6252	NaN	NaN	12.6158	NaN	NaN	11.216	12.6027	NaN	NaN	NaN	NaN	11.9741	NaN	12.4769	NaN	NaN	13.0596	13.1904
Q8BMJ3	Q8BMJ3;J3QNT6	IF1AX_MOUSE	Eif1ax	Eukaryotic translation initiation factor 1A, X-chromosomal	-0.395697	-0.651381	0.0327213	0.00250419		+	0.00906366	0.0223535	12	9	11	10.8694	12.2101	12.2121	12.0106	11.9513	12.0425	12.5763	12.5883	12.4459	11.6177	12.5766	12.1193	11.5409	10.9363	12.575	NaN	12.0912	12.0077	11.3852	NaN	NaN	11.7084	12.3826	11.9867	12.6035	12.3778	12.9632	12.5225	12.6907	11.852	12.3081	12.869	12.3543	12.2428
Q91VN0	Q91VN0	LRP5_MOUSE	Lrp5	Low-density lipoprotein receptor-related protein 5	-0.680789	-0.650376	2.73205e-05	6.0981e-06	+	+	2.28147e-06	0.000112994	12	10	12	11.9582	11.2774	11.9765	11.7814	11.6295	11.4206	12.1634	11.0905	11.6291	12.1119	11.9855	12.125	11.6151	11.7415	11.8963	11.5786	11.6301	NaN	11.6498	NaN	12.2563	12.019	11.6465	11.8952	12.7435	12.6146	11.9944	12.4358	12.4757	12.3493	11.9953	12.3168	12.6122	12.2588
Q8K274	Q8K274	KT3K_MOUSE	Fn3krp	Ketosamine-3-kinase	0.0567274	-0.650068	0.826392	0.0217504			0.0188156	0.0277382	12	10	9	11.6138	11.0469	12.083	10.7146	11.6369	11.5316	11.1292	11.4217	9.80351	10.2913	10.9236	11.0177	9.94253	10.1874	9.36575	10.6643	NaN	10.6007	9.79127	10.1588	NaN	10.9781	10.9656	11.2891	11.616	11.4864	10.8562	11.5719	11.2855	NaN	NaN	NaN	10.4701	10.8638
Q9CQD1	Q9CQD1	RAB5A_MOUSE	Rab5a	Ras-related protein Rab-5A	-0.599724	-0.647676	0.0579519	0.0859315			0.117098	0.111115	4	5	6	11.1832	11.1651	10.621	NaN	10.3313	NaN	NaN	NaN	NaN	NaN	NaN	NaN	NaN	11.4044	11.0708	10.8113	9.61048	NaN	NaN	NaN	NaN	NaN	NaN	10.9891	NaN	NaN	11.4897	11.2826	12.1142	NaN	10.9746	11.6335	NaN	11.0547
Q9D0K2	Q9D0K2	SCOT1_MOUSE	Oxct1	Succinyl-CoA:3-ketoacid coenzyme A transferase 1, mitochondrial	-0.104531	-0.647134	0.528983	0.00187991		+	0.002728	0.00991008	12	12	12	13.7205	12.6729	12.6686	13.0519	13.2042	13.0496	13.5249	13.4113	14.0048	12.7578	13.7511	13.674	13.3556	13.4699	12.5451	12.4838	13.0862	12.957	12.092	12.4528	11.5835	12.9413	12.9626	13.0505	12.7957	13.6746	13.3535	13.7179	13.8375	13.1931	13.8841	13.3912	13.2503	13.2246
P18242	P18242	CATD_MOUSE	Ctsd	Cathepsin D	-1.22316	-0.642994	8.72177e-07	0.000399361	+	+	1.02114e-07	0	12	12	12	18.5141	17.8483	17.7195	18.0624	17.6181	18.3055	18.5253	18.7999	18.8825	18.7253	18.65	18.8602	18.9292	18.7365	18.8284	18.6228	18.5126	18.5874	19.2232	19.0302	19.3829	19.2417	19.4599	18.9182	19.6464	20.1605	19.9055	20.0448	19.9292	19.2117	19.4792	19.3078	19.5861	19.23
Q62077	Q62077	PLCG1_MOUSE	Plcg1	1-phosphatidylinositol 4,5-bisphosphate phosphodiesterase gamma-1	0.199845	-0.640611	0.0322633	0.000115911		+	1.29388e-07	0	12	12	12	12.281	12.163	12.1174	11.8803	12.1193	12.174	11.9982	12.363	11.662	12.2289	12.184	12.1435	11.2708	11.4339	10.7637	11.2752	10.7038	10.6628	10.9427	11.5163	11.4586	11.8799	11.6237	11.6977	11.6568	12.087	11.84	12.0052	12.2478	11.9158	11.7227	12.031	11.3844	12.0594
F8VQ05	F8VQ05	F8VQ05_MOUSE	Fryl	FRY like transcription coactivator	-0.648524	-0.640286	4.51705e-05	0.030187	+		0.0131574	0.023643	12	12	12	10.3845	10.2817	10.576	10.8635	10.3397	10.1212	10.5854	10.1739	10.7945	10.9207	9.98399	10.4378	10.5852	9.62893	10.7594	9.86046	11.0596	10.7146	10.6886	11.196	11.4735	10.677	8.10765	10.8109	11.5393	11.0554	11.5378	10.514	10.976	10.6922	10.9567	11.1591	11.3276	11.4648
Q9ESL4	Q9ESL4	M3K20_MOUSE	Map3k20	Mitogen-activated protein kinase kinase kinase 20	-0.393632	-0.640166	0.0326146	0.110828			0.154669	0.150912	9	6	11	12.4053	NaN	12.1773	12.2622	12.0457	11.4803	12.3119	13.2188	NaN	12.0277	NaN	12.2778	12.6444	13.0949	12.0458	NaN	NaN	NaN	9.68332	NaN	NaN	NaN	11.8932	12.6306	12.8923	12.5918	13.0196	12.8695	12.6857	12.1474	12.4773	12.2966	NaN	12.2644
Q8C052	Q8C052	MAP1S_MOUSE	Map1s	Microtubule-associated protein 1S	-0.170492	-0.637545	0.146045	0.000130844		+	4.58718e-05	0.00166667	12	11	12	12.5683	12.0751	12.2053	12.4346	12.5661	12.5134	12.2419	12.0202	11.8962	12.535	12.2684	12.5174	12.0955	11.8006	11.9015	11.9657	11.3221	12.0432	11.4183	NaN	11.6067	12.1548	11.6128	12.4631	12.8808	12.6009	12.4436	12.6512	12.5947	12.5028	11.9991	12.7937	12.0001	12.6781
Q8R3D1	Q8R3D1	TBC13_MOUSE	Tbc1d13	TBC1 domain family member 13	-0.00554363	-0.636815	0.953624	0.00382413			0.000947837	0.00493981	12	12	12	11.9045	11.8598	11.9164	11.8019	11.8801	11.5596	12.3396	12.3385	12.1895	12.2871	12.6252	12.2401	12.0914	11.7041	11.5406	12.098	11.4751	11.8894	9.75119	10.5848	11.5427	11.5059	11.299	11.8846	11.9249	11.8241	12.1789	12.1825	12.1061	12.0182	12.1951	12.1361	12.0604	12.0624
P62746;Q62159;Q9QUI0	Q9QUI0;Q9CR99;Q62159;P62746	RHOA_MOUSE;RHOB_MOUSE;RHOC_MOUSE	Rhoa;Rhob;Rhoc	Rho-related GTP-binding protein RhoB	-0.329707	-0.636155	0.348535	0.10441			0.273639	0.24668	8	5	8	10.0096	NaN	11.3491	11.5639	10.0335	10.0868	9.79624	9.81283	11.1735	NaN	NaN	NaN	9.60577	9.31501	10.8052	NaN	NaN	NaN	10.6957	NaN	10.4371	NaN	NaN	NaN	10.8232	10.6824	NaN	NaN	NaN	10.6414	11.3051	9.96998	10.8002	NaN
P63001	P63001	RAC1_MOUSE	Rac1	Ras-related C3 botulinum toxin substrate 1	-0.370579	-0.636072	0.0248995	0.00547188			0.00482824	0.0161759	12	8	10	13.9285	13.3716	13.6578	13.8353	13.3766	13.8031	13.5447	13.9988	14.4548	14.0751	13.881	13.6727	13.9933	13.8817	13.4264	12.7865	13.6659	13.5955	13.879	NaN	NaN	NaN	NaN	13.0477	NaN	14.6741	14.7345	14.2527	14.4781	13.8748	14.4118	13.9252	13.4832	13.7723
Q99J83	Q99J83	ATG5_MOUSE	Atg5	Autophagy protein 5	-0.457357	-0.63057	0.00865346	0.00137948	+	+	0.00152096	0.00772893	12	9	12	10.4397	9.31793	10.1267	10.4932	9.93246	9.91486	10.314	9.99832	9.72759	10.4473	10.4314	10.4787	10.1461	10.6393	10.1367	9.44658	NaN	9.61322	9.89261	NaN	9.78719	10.0008	NaN	9.99513	10.2573	10.9656	10.528	9.8416	10.6916	10.2224	10.6308	10.7165	11.3749	10.7268
P11680	P11680	PROP_MOUSE	Cfp	Properdin	-0.126197	-0.629785	0.506254	0.0535619			0.055345	0.069271	12	12	12	15.0203	14.8859	15.3502	14.9704	15.0182	15.4787	14.1545	14.5109	14.9264	14.9822	14.7736	15.0446	13.761	13.6747	13.8933	13.6666	13.6113	13.1188	14.4894	14.7198	15.5994	15.6588	15.3632	15.5164	15.2934	15.8041	15.3195	15.7191	15.5077	14.523	14.6659	14.5013	14.7264	14.3365
P51125	P51125	ICAL_MOUSE	Cast	Calpastatin	-0.840701	-0.627529	0.0143168	0.0253964	+		0.0207199	0.0262977	10	10	12	9.83421	8.0859	9.48265	NaN	9.89459	9.10133	10.5517	10.7271	NaN	10.5087	10.3914	10.7662	10.4564	10.5421	10.2653	10.4877	10.6034	9.84377	NaN	NaN	8.57019	10.3472	10.2142	10.1453	9.99335	9.98181	9.9564	11.2696	10.7292	11.2194	10.2489	11.3815	11.5446	11.078
P27773	P27773	PDIA3_MOUSE	Pdia3	Protein disulfide-isomerase A3	-0.627206	-0.625728	0.00449723	0.000943714	+	+	0.00175019	0.00694701	12	12	12	13.9798	13.8905	14.4096	14.3106	14.182	14.5462	15.1829	15.0704	15.2036	15.4596	14.9815	15.1008	14.3521	14.4197	14.6471	14.312	14.3456	14.2608	15.0307	15.0085	14.6044	14.8687	15.213	15.2726	15.223	15.0343	14.6946	14.8593	15.0694	15.6882	15.7554	15.4254	15.7003	15.6371
Q8C2E7	Q8C2E7	WASC5_MOUSE	Washc5	WASH complex subunit 5	-0.396582	-0.624944	0.00795557	0.0306853	+		0.0432929	0.0620503	12	12	12	10.5636	11.6164	10.9708	11.3636	11.3226	11.2205	10.6224	10.9893	10.501	10.2607	10.9634	11.101	11.1131	10.9696	11.0457	10.7374	11.1095	10.9696	7.9084	11.1127	10.6934	11.2079	10.7454	11.1422	11.6944	10.8792	11.2846	11.1493	11.3192	11.5244	11.1064	11.488	11.2862	11.3037
E9PVB5	E9PVB5	TTC17_MOUSE	Ttc17	Tetratricopeptide repeat protein 17	1.19401	-0.622345	0.0252096	NaN	+		0.0198285	0.0135888	7	2	7	NaN	NaN	NaN	8.8973	NaN	NaN	11.904	11.3191	10.7649	11.4182	10.9766	11.22	NaN	NaN	9.13319	NaN	NaN	NaN	NaN	NaN	NaN	NaN	NaN	9.09129	NaN	NaN	NaN	8.60689	NaN	10.0518	NaN	10.1264	9.69395	10.667
Q9EQK5	Q9EQK5	MVP_MOUSE	Mvp	Major vault protein	-1.45875	-0.620064	NaN	NaN			0.00121717	0.00166467	2	2	3	NaN	NaN	NaN	NaN	NaN	NaN	7.52061	7.63201	NaN	NaN	NaN	NaN	8.3707	NaN	NaN	8.45929	NaN	NaN	NaN	NaN	NaN	NaN	NaN	NaN	NaN	NaN	NaN	8.94912	9.26667	NaN	NaN	NaN	NaN	NaN
Q14CH1	Q14CH1	MOCOS_MOUSE	Mocos	Molybdenum cofactor sulfurase	0.271244	-0.618742	0.65206	NaN			0.533657	0.44528	4	2	3	NaN	NaN	8.27706	NaN	10.1511	NaN	9.80042	NaN	NaN	8.78265	NaN	NaN	NaN	7.41572	NaN	NaN	NaN	NaN	NaN	NaN	NaN	NaN	NaN	9.30993	NaN	NaN	NaN	8.73107	NaN	9.5386	NaN	NaN	NaN	NaN
Q9CQF3	Q9CQF3	CPSF5_MOUSE	Nudt21	Cleavage and polyadenylation specificity factor subunit 5	0.145974	-0.618368	0.309151	0.0149635			0.000898445	0.00424893	12	10	11	10.722	10.3902	11.2743	10.8753	10.8343	10.6608	10.9489	10.8349	10.9271	11.0048	10.6451	10.7533	10.7899	10.0334	10.3674	10.8921	9.38118	9.99975	NaN	NaN	10.6665	9.74073	9.69723	9.01433	10.4154	10.267	10.7659	11.3124	11.1009	10.4628	10.7343	9.83571	11.0868	10.5321
P62880	P62880	GBB2_MOUSE	Gnb2	Guanine nucleotide-binding protein G(I)/G(S)/G(T) subunit beta-2	0.144181	-0.618223	0.135511	4.50263e-05		+	5.78576e-08	0	12	12	12	14.4699	14.3355	14.42	14.2215	14.3657	14.5223	14.2524	14.2644	13.8837	14.3102	14.2873	14.3921	13.3043	13.4371	13.3498	13.6838	13.3636	12.8318	13.6333	13.8091	13.5514	14.0315	13.8591	13.7215	14.0944	14.1538	14.1492	14.6557	14.5649	14.3001	13.8575	13.8151	13.8458	14.0478
Q922Q9	Q922Q9	CHID1_MOUSE	Chid1	Chitinase domain-containing protein 1	-0.428692	-0.616433	0.230373	NaN			0.230373	0.226235	5	1	9	NaN	NaN	NaN	NaN	NaN	NaN	9.75938	9.57306	8.64749	9.02935	NaN	9.09237	NaN	NaN	NaN	NaN	NaN	NaN	NaN	NaN	NaN	NaN	NaN	9.03259	NaN	8.86726	9.39547	8.89728	9.00344	9.70506	9.61281	10.6037	10.3176	10.4385
P84099	P84099	RL19_MOUSE	Rpl19	60S ribosomal protein L19	-0.637372	-0.615578	0.0106973	0.0388325	+		0.0159116	0.0275819	12	12	12	12.5807	12.794	12.47	12.559	12.5429	12.5887	13.0234	12.7746	12.9708	12.7897	13.3128	12.8054	12.6876	13.0908	11.8233	12.471	12.0314	12.925	12.0264	12.9535	12.8445	13.5981	13.3019	13.72	14.2541	13.347	14.3647	13.4726	14.4826	12.3387	12.6285	12.7211	13.2622	12.8992
Q9JM14	Q9JM14	NT5C_MOUSE	Nt5c	5'(3')-deoxyribonucleotidase, cytosolic type	-0.287002	-0.614968	0.132734	0.0024556		+	0.0150982	0.0340478	12	8	9	11.8226	11.0754	12.2073	11.232	11.2702	11.5018	10.4334	11.2745	11.5554	11.5062	11.8748	11.8954	11.5599	10.4549	NaN	11.3007	10.8923	11.0462	NaN	NaN	11.0333	11.5453	11.3098	NaN	11.9502	12.1265	11.6775	11.5797	11.7067	11.2207	11.9533	NaN	NaN	11.3963
Q8BFW4	Q8BFW4	TRI65_MOUSE	Trim65	Tripartite motif-containing protein 65	-0.0420883	-0.612593	0.876549	0.0976332			0.171231	0.172253	11	4	9	9.66331	10.0751	9.44232	9.67669	9.28635	8.36131	9.5337	9.36177	NaN	9.74087	9.49292	8.36928	NaN	8.90876	NaN	NaN	NaN	8.77079	NaN	NaN	8.72676	NaN	NaN	8.76753	9.68096	NaN	9.63836	10.1765	9.73851	9.24932	8.03503	8.70847	NaN	9.88048
Q80VP0	Q80VP0	TCPR1_MOUSE	Tecpr1	Tectonin beta-propeller repeat-containing protein 1	-0.212147	-0.610828	0.209427	0.0101634			0.0161279	0.033336	12	12	12	10.2587	10.2964	10.8445	9.99399	10.5342	10.5889	11.0277	11.0397	10.3192	11.2363	11.1717	11.0126	10.5164	10.9386	10.3041	10.58	9.28126	10.3372	10.1841	8.90156	10.0258	10.5314	10.9362	11.0028	11.1931	11.3238	10.5868	11.3867	11.0458	10.821	10.2633	11.1382	10.5962	10.336
P51660	P51660	DHB4_MOUSE	Hsd17b4	Peroxisomal multifunctional enzyme type 2	-0.0645945	-0.610806	0.578614	8.67461e-05		+	3.7102e-05	0.00151553	12	10	12	11.6299	11.3188	11.2892	11.3503	11.6487	11.477	11.8029	11.896	11.4083	11.125	11.9801	11.8959	11.0815	10.9978	11.0291	11.5515	10.8649	11.3906	10.9172	NaN	NaN	10.4191	10.9204	11.0509	11.6703	11.7393	12.2215	11.8072	11.8076	11.3211	11.2288	11.2394	11.7049	11.5313
Q62179	Q62179	SEM4B_MOUSE	Sema4b	Semaphorin-4B	-0.362792	-0.610594	0.0156239	5.94687e-05		+	0.000442504	0.00495938	12	11	12	13.416	13.0185	13.4486	13.416	13.3081	13.5885	13.4126	13.4392	14.4454	14.1329	13.9607	13.7203	12.9601	13.4986	13.4753	12.9168	12.9116	13.6293	13.2351	NaN	13.6821	13.7828	13.5061	13.3741	14.0151	14.5568	13.7374	14.1116	14.2296	13.829	13.7592	13.6371	14.0352	13.6797
P57759	P57759	ERP29_MOUSE	Erp29	Endoplasmic reticulum resident protein 29	-0.389546	-0.610441	0.203945	0.0692907			0.148191	0.136326	4	8	12	NaN	NaN	NaN	NaN	NaN	NaN	11.7378	10.6146	NaN	11.4544	NaN	11.3983	NaN	11.0838	11.8942	11.7038	9.06655	NaN	11.579	NaN	10.7656	10.9559	11.5944	NaN	12.0697	10.819	11.3627	11.2716	12.3814	11.6857	11.018	11.6232	12.2473	12.0245
Q9D8U8	Q9D8U8	SNX5_MOUSE	Snx5	Sorting nexin-5	-0.687305	-0.610377	8.72439e-07	0.000421235	+	+	1.97717e-05	0.000622951	12	12	12	12.1997	11.874	12.3671	11.7606	11.7135	12.2422	12.488	12.1584	12.6008	12.2456	12.0955	12.218	12.9598	12.8613	12.358	12.1376	12.6928	12.3752	11.7312	12.3853	11.4711	12.0358	12.1042	11.7741	12.6246	12.7859	12.422	12.681	12.8351	12.6861	12.9949	13.0628	13.2163	13.0651
Q8K2B3	Q8K2B3	SDHA_MOUSE	Sdha	Succinate dehydrogenase [ubiquinone] flavoprotein subunit, mitochondrial	-0.311013	-0.609437	0.18584	0.0553713			0.101224	0.115919	9	6	10	NaN	NaN	NaN	9.9527	9.33187	9.6366	10.7365	10.3804	9.85864	9.4416	10.0191	10.3604	NaN	9.0498	NaN	9.21843	9.61231	9.28664	NaN	NaN	NaN	10.746	10.1082	NaN	9.7918	10.2695	10.5066	NaN	10.6366	10.0287	10.8606	10.9236	10.506	10.0016
Q9JKV1	A0A0A6YVU8;Q9JKV1	ADRM1_MOUSE	Adrm1	Proteasomal ubiquitin receptor ADRM1	-0.0866878	-0.606726	0.257303	0.00225838		+	0.000467369	0.0044701	12	12	12	13.7715	13.9144	14.1724	14.2734	14.2258	14.053	14.1568	13.8646	13.9651	14.2058	13.9599	13.9081	13.6469	13.7344	13.8245	13.4338	13.5573	13.3656	12.3459	12.4255	13.7975	14.0026	14.009	14.0874	14.1307	14.0752	13.7303	14.2604	13.9632	14.0867	13.8509	14.2991	14.2559	14.4015
P53026	P53026	RL10A_MOUSE	Rpl10a	60S ribosomal protein L10a	-0.287259	-0.603885	0.0695263	0.00179558		+	0.00143077	0.00915823	12	12	12	13.7224	13.8322	13.638	13.5853	13.7667	13.6371	13.861	14.2455	13.9897	14.0257	14.3519	14.0865	13.7802	13.9177	13.6678	13.5178	13.8143	13.8486	12.7265	13.0642	13.2701	13.7961	13.772	13.7673	14.2708	14.5232	14.7325	14.5874	14.7121	13.7944	14.0777	13.6974	13.9043	13.6299
P29387;P62880	P29387;P62880	GBB2_MOUSE;GBB4_MOUSE	Gnb2;Gnb4	Guanine nucleotide-binding protein subunit beta-4	0.311016	-0.603543	0.0573188	0.0137389			0.000113462	0.000966543	12	11	11	13.9447	14.4622	14.235	14.095	13.7492	14.3159	14.4932	13.9527	14.2354	14.4308	14.4904	14.4184	NaN	12.2557	13.5227	13.9855	13.1343	13.0627	12.9984	12.6413	13.4822	13.5465	13.6848	14.2136	13.2669	13.5718	14.3342	14.3423	14.5648	14.0574	13.053	13.8438	13.8934	NaN
Q80YQ8	Q80YQ8	RMD5A_MOUSE	Rmnd5a	E3 ubiquitin-protein ligase RMND5A	-1.44839	-0.602097	0.000147514	0.0380745	+		0.000509399	0.000833977	3	4	12	NaN	NaN	NaN	8.96134	NaN	9.58938	9.92426	NaN	NaN	NaN	NaN	NaN	10.5057	10.602	10.7731	NaN	NaN	NaN	NaN	NaN	NaN	NaN	9.47101	NaN	11.2067	9.83681	11.0086	10.9686	11.0025	10.8045	10.7148	11.1286	11.5111	11.074
Q9CZ42	Q9CZ42	NNRD_MOUSE	Naxd	ATP-dependent (S)-NAD(P)H-hydrate dehydratase	0.0617554	-0.601674	0.730835	9.51008e-06		+	0.00074859	0.0047163	12	10	12	10.7397	10.7678	10.7563	10.6646	11.1131	10.8261	12.1606	11.8658	12.0046	11.9391	11.6524	11.5039	11.1136	10.5034	10.5309	10.951	NaN	10.8359	10.4076	NaN	10.2459	10.8199	10.4876	10.7981	11.1774	11.3376	11.3709	10.9109	11.7239	11.4112	11.3498	11.218	11.1937	11.1086
Q8BHL8	Q8BHL8	PSMF1_MOUSE	Psmf1	Proteasome inhibitor PI31 subunit	-0.0409966	-0.601022	0.866717	0.0371856			0.0829057	0.0979684	8	5	9	NaN	10.5177	NaN	10.4942	10.2505	NaN	10.4065	10.4407	8.96245	NaN	10.3025	10.3322	9.46799	NaN	9.69761	10.0212	10.0529	NaN	NaN	NaN	NaN	9.02685	NaN	NaN	NaN	10.2587	NaN	10.4531	9.89739	10.4045	9.24842	10.4534	NaN	10.4712
Q05910	Q05910	ADAM8_MOUSE	Adam8	Disintegrin and metalloproteinase domain-containing protein 8	-1.85003	-0.60064	NaN	NaN			1	1	1	1	2	NaN	NaN	NaN	8.6961	NaN	NaN	NaN	NaN	NaN	NaN	NaN	NaN	NaN	NaN	NaN	NaN	9.94549	NaN	NaN	NaN	NaN	NaN	NaN	NaN	NaN	10.5742	NaN	NaN	10.5181	NaN	NaN	NaN	NaN	NaN
P55065	P55065	PLTP_MOUSE	Pltp	Phospholipid transfer protein	0.122999	-0.599674	NaN	NaN			0.0851661	0.0871522	7	2	1	14.3389	NaN	NaN	NaN	13.9376	13.55	13.7143	NaN	14.9633	NaN	14.072	14.4931	NaN	NaN	NaN	NaN	NaN	NaN	13.4497	13.4104	NaN	NaN	NaN	NaN	NaN	NaN	NaN	14.0297	NaN	NaN	NaN	NaN	NaN	NaN
P70404	P70404	IDHG1_MOUSE	Idh3g	Isocitrate dehydrogenase [NAD] subunit gamma 1, mitochondrial	0.0231434	-0.599368	0.935324	NaN			0.935324	0.9296	5	1	8	9.98691	NaN	NaN	NaN	NaN	NaN	11.4269	11.5273	11.2335	NaN	NaN	10.3504	NaN	NaN	NaN	NaN	10.2825	NaN	NaN	NaN	NaN	NaN	NaN	NaN	10.6893	10.4918	11.3413	NaN	11.1705	11.0966	10.4681	10.9712	NaN	NaN
Q99K70	Q99K70	RRAGC_MOUSE	Rragc	Ras-related GTP-binding protein C	0.156526	-0.595111	0.133397	6.69468e-05		+	2.85753e-07	0.000142857	12	12	12	13.4364	13.3336	13.2465	13.6815	13.3921	13.2119	13.2486	12.9318	12.8341	13.0272	13.1324	13.2788	12.8	12.8113	12.6368	12.5635	12.5559	12.2735	11.6853	12.259	12.4414	12.8342	12.2199	12.6548	13.0167	13.4476	12.4688	12.9321	13.1392	13.1819	12.946	13.0275	13.1608	12.9072
P23116	P23116	EIF3A_MOUSE	Eif3a	Eukaryotic translation initiation factor 3 subunit A	-0.708713	-0.594603	2.69219e-07	0.00136856	+	+	2.4807e-05	0.000717131	12	12	12	15.8567	16.0391	16.0228	15.8684	15.9711	15.8372	16.3334	16.2839	16.2513	16.2834	16.1756	16.2308	16.6267	16.4791	16.7426	16.6246	16.4859	16.5918	15.0916	15.8339	15.7795	16.0241	15.9569	16.2861	16.882	16.1791	16.6808	16.5142	16.6755	17.0921	16.8324	16.8962	16.9648	17.1721
Q9Z1T1	Q9Z1T1;Q9JME5	AP3B1_MOUSE	Ap3b1	AP-3 complex subunit beta-1	-0.685167	-0.590578	5.14961e-08	1.86386e-06	+	+	1.75672e-09	0	12	12	12	13.1156	13.1399	12.8248	13.1819	13.105	12.91	12.8969	13.0854	13.0608	12.6851	13.175	13.0133	12.9222	12.7537	13.4067	13.0548	13.0946	13.2128	12.9298	13.3299	13.0596	13.3805	13.0261	13.158	13.9823	13.1068	13.7638	13.7216	13.7347	13.7401	13.4332	13.5478	13.6689	14.0385
Q9JJY4	Q9JJY4	DDX20_MOUSE	Ddx20	Probable ATP-dependent RNA helicase DDX20	-1.30059	-0.58921	3.27801e-06	0.0222598	+		1.62242e-06	0	12	11	12	10.9414	10.9242	11.0452	10.583	10.7832	10.1512	10.9184	11.2875	10.6275	10.885	10.9528	11.1364	10.6239	11.3414	11.7749	11.5932	11.9351	11.7903	NaN	11.4013	11.0147	12.1142	11.9536	11.6654	13.3416	11.5427	12.73	12.2432	13.0271	11.8899	10.9047	11.8366	11.8924	12.2978
A2A8Z1	A2A8Z1	OSBL9_MOUSE	Osbpl9	Oxysterol-binding protein-related protein 9	-0.169118	-0.588864	0.231211	0.00151332		+	0.00222324	0.0113206	12	12	12	11.8544	12.5786	12.5553	12.3763	12.6069	12.5566	12.9974	12.1754	12.7967	13.0745	13.0208	12.8162	11.727	12.2041	12.0676	12.5018	11.6499	12.0288	12.1281	11.3644	12.4078	12.6497	12.6659	12.9769	13.0184	12.7695	12.1464	12.8218	12.9318	13.0741	12.3685	12.4258	12.8657	12.8559
Q05144	Q05144	RAC2_MOUSE	Rac2	Ras-related C3 botulinum toxin substrate 2	0.268271	-0.588136	0.32148	0.0285444			0.0044502	0.00900637	12	12	11	11.9045	10.4143	12.5801	11.803	11.226	12.0572	11.3685	11.1519	12.3536	12.0827	11.4808	11.5785	11.7438	11.1194	10.074	9.92616	11.1915	10.4763	10.8775	11.1776	10.7346	11.2119	10.4433	10.7482	10.3462	12.6807	12.1517	NaN	11.7282	11.5189	11.6301	10.8977	11.3684	11.3991
Q8R2Y8	Q8R2Y8	PTH2_MOUSE	Ptrh2	Peptidyl-tRNA hydrolase 2, mitochondrial	-0.426112	-0.587775	0.00914942	0.000628696	+	+	0.00174104	0.0101779	12	10	11	10.6794	10.5189	10.5512	10.6211	10.4376	10.334	11.0344	11.5369	10.5413	10.221	11.222	10.9923	10.8774	10.84	9.99872	10.4145	10.8375	10.953	NaN	10.3419	10.5218	NaN	10.066	10.7745	11.2267	11.1627	11.4184	11.4983	11.1723	10.9828	10.8578	11.6414	NaN	10.5384
O88879	O88879	APAF_MOUSE	Apaf1	Apoptotic protease-activating factor 1	0.302601	-0.586648	0.0854028	0.0476433			0.00190943	0.00501721	12	10	11	10.3976	10.7567	10.9949	10.9047	10.8843	10.5168	10.3532	10.1429	10.8855	10.9675	10.6555	10.5818	9.32457	9.34471	10.0798	9.89525	NaN	8.08824	9.70353	NaN	9.82769	10.6861	10.2687	10.5901	10.5161	10.7396	10.5085	10.7375	9.93344	10.7223	9.50201	9.67215	NaN	10.8011
P68372;P99024;Q7TMM9;Q922F4;Q9D6F9;Q9ERD7	P99024;Q7TMM9;Q9D6F9;Q922F4;Q9CWF2;Q9ERD7;P68372	TBB2A_MOUSE;TBB3_MOUSE;TBB4A_MOUSE;TBB4B_MOUSE;TBB5_MOUSE;TBB6_MOUSE	Tubb2a;Tubb3;Tubb4a;Tubb4b;Tubb5;Tubb6	Tubulin beta-4B chain	-0.282287	-0.584749	0.402382	0.197506			0.330539	0.296982	12	12	12	16.8032	15.9184	16.5205	16.8197	16.2532	16.2271	15.0491	14.8811	16.1885	15.88	15.6945	15.9055	15.4324	15.9298	16.5497	13.7039	14.8806	14.344	17.1173	15.2867	17.167	16.412	17.0541	14.6339	16.3747	17.4967	16.4321	16.9645	17.1267	16.3823	16.9605	15.6544	15.088	16.2133
Q9JIG7	Q9JIG7	CCD22_MOUSE	Ccdc22	Coiled-coil domain-containing protein 22	-0.0294558	-0.583459	0.792886	0.000450785		+	3.59083e-05	0.0014625	12	12	12	12.5216	12.8279	12.8629	13.0304	12.9187	12.5604	12.9559	13.0542	12.6913	12.7013	12.9366	13.0301	12.4847	11.7908	12.5903	12.279	12.0798	12.3421	11.5585	12.3732	12.0976	12.5332	12.4786	12.8355	12.8049	12.852	13.211	13.0666	13.4288	12.812	12.6187	12.6882	12.1674	12.8093
Q91VD9	Q91VD9	NDUS1_MOUSE	Ndufs1	NADH-ubiquinone oxidoreductase 75 kDa subunit, mitochondrial	-1.04177	-0.582529	NaN	NaN			0.1679	0.159351	1	2	9	NaN	NaN	NaN	NaN	NaN	NaN	NaN	8.37176	NaN	NaN	NaN	NaN	NaN	8.75496	NaN	8.90704	NaN	NaN	NaN	NaN	NaN	NaN	NaN	NaN	NaN	8.65128	9.59627	9.86114	10.3579	9.37639	9.03489	9.48426	NaN	8.8301
Q9DC63	Q9DC63	FBX3_MOUSE	Fbxo3	F-box only protein 3	-0.0307747	-0.579547	0.864151	0.0452272			0.0641281	0.0899455	10	3	8	NaN	9.38329	9.91823	9.88559	9.90774	10.6438	10.1252	NaN	9.77634	9.58396	9.81579	10.1837	NaN	NaN	9.46838	NaN	NaN	NaN	NaN	NaN	9.48379	9.1686	NaN	NaN	10.187	9.50872	NaN	9.5894	NaN	10.1179	9.5025	NaN	NaN	10.0634
Q9ERI5	Q9ERI5	JMJD6_MOUSE	Jmjd6	Bifunctional arginine demethylase and lysyl-hydroxylase JMJD6	-1.35371	-0.57716	0.000136569	0.025102	+		0.000578521	0.0012	4	7	12	9.7009	9.34394	NaN	8.89356	NaN	NaN	NaN	NaN	NaN	NaN	NaN	10.3039	9.93914	9.5715	10.8089	11.0052	10.6164	10.8557	NaN	NaN	NaN	NaN	NaN	9.56316	11.4779	9.97074	11.1512	10.7218	10.5201	10.8871	10.9714	11.2188	10.7027	11.2194
P40142	P40142	TKT_MOUSE	Tkt	Transketolase	0.271057	-0.576342	0.000959365	3.27363e-06		+	9.8068e-11	0	12	12	12	16.7252	16.6697	16.8615	16.808	16.899	16.8254	16.5393	16.4969	16.3374	16.5364	16.6798	16.5406	15.8404	16.003	15.4119	15.9126	15.8048	15.418	15.6884	16.3205	15.4814	15.9687	15.9353	15.9657	16.1323	16.4721	16.335	16.7424	16.4077	16.4511	16.3133	16.1513	16.4635	16.4874
Q9QUH0	Q9QUH0	GLRX1_MOUSE	Glrx	Glutaredoxin-1	-0.778478	-0.575284	0.0456521	NaN	+		0.0456521	0.0544524	6	1	7	11.535	NaN	11.1115	10.2438	NaN	NaN	NaN	11.5688	NaN	NaN	10.6349	10.7856	NaN	NaN	NaN	NaN	NaN	NaN	NaN	NaN	NaN	NaN	NaN	11.1831	11.6909	NaN	NaN	NaN	NaN	12.5682	NaN	11.9424	12.2911	11.4191
Q9DCH4	Q9DCH4	EIF3F_MOUSE	Eif3f	Eukaryotic translation initiation factor 3 subunit F	-0.184035	-0.572453	0.161023	0.000194501		+	0.000408177	0.00542589	12	12	12	13.1571	13.559	13.6049	13.8836	13.9087	13.7872	13.7219	12.7144	13.6822	13.6278	13.643	13.6751	13.671	13.1772	13.752	13.1255	13.5927	13.0958	12.6506	13.0965	12.9844	13.23	12.7445	13.1834	13.8748	13.2783	13.5232	13.3271	13.7643	13.9876	13.9239	13.7332	13.9718	14.2768
Q6PGC1	Q6PGC1	DHX29_MOUSE	Dhx29	ATP-dependent RNA helicase DHX29	0.341077	-0.572334	0.00665355	0.0193303			0.000187417	0.00128205	12	12	12	11.3049	11.8217	12.1577	11.9888	11.9911	11.693	11.8641	11.4144	11.9972	12.0513	11.8633	11.8691	10.73	11.0997	11.2609	11.0357	10.9461	10.8565	10.9924	8.93457	10.5399	11.9125	11.1588	11.5887	11.7004	11.5067	11.7267	11.9662	11.413	10.8756	11.2123	11.4114	11.3655	11.2726
Q921I2	Q921I2	KLDC4_MOUSE	Klhdc4	Kelch domain-containing protein 4	-1.54007	-0.571126	4.52886e-09	0.0398283	+		8.70026e-07	0	12	12	12	11.5415	11.7145	11.8444	11.8074	11.8277	11.5474	10.9338	11.4544	11.0268	10.9154	10.9572	10.7174	12.2227	12.8052	12.6541	12.7565	13.105	13.2654	10.2605	11.5642	11.7523	12.4435	12.5996	12.486	13.2546	12.0238	12.7052	12.6344	12.7122	13.1746	12.7762	12.9466	13.1664	13.2484
Q8C0C7	Q8C0C7	SYFA_MOUSE	Farsa	Phenylalanine--tRNA ligase alpha subunit	0.00454998	-0.570035	0.971942	0.000733451		+	0.00017922	0.00286131	12	12	12	13.883	13.825	14.1301	14.0084	14.1312	13.8735	14.4011	14.3549	14.6001	14.6413	14.4672	14.6015	13.6873	13.4173	13.6238	13.6241	13.4439	13.7209	12.7745	13.4455	13.9433	14.0271	14.109	14.2055	14.3337	14.4949	14.6607	14.6141	14.6638	13.9474	13.9348	13.9068	13.8566	14.0778
Q9DAS9	Q9DAS9	GBG12_MOUSE	Gng12	Guanine nucleotide-binding protein G(I)/G(S)/G(O) subunit gamma-12	-0.547682	-0.567391	0.000159328	2.01581e-05	+	+	2.59836e-05	0.00125974	12	11	12	11.9803	11.9255	11.1825	11.7767	11.5526	11.7101	11.8364	11.8299	11.9136	12.2905	12.5219	12.184	11.6652	11.9969	12.0037	11.5161	11.4807	11.9439	11.5967	NaN	11.885	12.1572	12.2142	12.1357	12.1518	12.7682	12.5884	12.6583	12.1228	12.3263	12.5196	12.1214	12.6584	12.3183
P04202	P04202	TGFB1_MOUSE	Tgfb1	Transforming growth factor beta-1 proprotein	-0.686938	-0.567222	0.0582438	0.0162629			0.0934216	0.0967098	12	12	12	13.3752	13.0237	13.0253	13.1485	13.011	12.9871	15.1057	15.1653	15.3991	15.2824	15.3084	15.4735	13.4138	13.7526	13.8233	13.9651	13.5738	13.5953	14.5249	14.8061	15.1817	15.1884	15.2075	14.7093	14.3281	15.0484	14.6047	14.9757	14.7272	15.0742	15.1235	14.7225	15.0767	15.4323
Q9CQS5	Q9CQS5	RIOK2_MOUSE	Riok2	Serine/threonine-protein kinase RIO2	NaN	-0.564027	NaN	NaN			1	1	0	2	1	NaN	NaN	NaN	NaN	NaN	NaN	NaN	NaN	NaN	NaN	NaN	NaN	NaN	NaN	8.90786	NaN	NaN	NaN	NaN	NaN	NaN	NaN	10.0483	NaN	NaN	NaN	NaN	NaN	NaN	NaN	NaN	NaN	NaN	10.0421
Q3UMU9	Q3UMU9	HDGR2_MOUSE	Hdgfl2	Hepatoma-derived growth factor-related protein 2	-1.13936	-0.563732	0.00049481	0.00133087	+	+	0.000218364	0.000935849	10	12	12	NaN	11.3424	9.79042	10.4871	11.4841	9.86992	12.2145	11.0459	11.3422	12.2233	NaN	11.7033	11.937	11.044	11.9663	11.5118	11.4274	11.3006	11.7967	12.2217	11.4657	11.9962	11.7471	12.2968	12.4397	11.7786	12.353	12.5611	12.0511	12.7686	12.5404	11.6866	11.9148	12.1422
P46737	P46737	BRCC3_MOUSE	Brcc3	Lys-63-specific deubiquitinase BRCC36	-0.382594	-0.56233	0.0871605	0.103853			0.0993328	0.11899	12	5	9	10.4923	10.0518	10.2355	9.53988	10.0674	10.3398	9.90059	9.71005	9.24434	10.3216	10.2872	9.66622	NaN	9.88136	9.0286	NaN	9.60071	NaN	NaN	10.4379	NaN	NaN	NaN	10.093	NaN	10.0423	10.7312	11.029	10.3523	10.5897	8.9798	10.5942	10.6845	10.3327
Q3UA37	Q3UA37	QRIC1_MOUSE	Qrich1	Transcriptional regulator QRICH1	-0.322302	-0.561783	0.483784	0.0793732			0.424648	0.371457	3	3	5	NaN	9.05854	NaN	NaN	NaN	NaN	NaN	10.8071	NaN	NaN	9.30124	NaN	8.90956	NaN	NaN	9.77501	NaN	9.76385	NaN	NaN	NaN	NaN	NaN	NaN	NaN	9.642	10.1757	10.0427	10.3909	NaN	NaN	NaN	NaN	NaN
Q99PG2	Q99PG2	OGFR_MOUSE	Ogfr	Opioid growth factor receptor	-1.14888	-0.560809	6.05635e-07	0.00609431	+		7.46757e-07	0	11	11	12	10.0239	NaN	10.0277	9.81436	10.386	9.75995	10.1209	10.656	10.4056	9.73443	10.5561	10.0205	9.87835	10.6656	10.7396	10.4416	10.7251	10.8626	NaN	10.5974	10.4497	10.8431	11.173	11.5981	11.6408	10.6014	11.2407	10.6267	11.2777	11.9139	11.2631	11.5117	11.1422	11.8009
Q149F1	Q149F1	RUSD2_MOUSE	Rpusd2	Pseudouridylate synthase RPUSD2	0.0372102	-0.559612	0.903258	0.0987424			0.0629335	0.0688178	12	5	3	10.8306	10.3195	11.0364	11.3799	10.8379	10.9385	10.7029	10.6254	9.69971	10.7439	9.87826	10.7862	NaN	10.0511	10.2002	9.82613	NaN	NaN	NaN	9.58588	NaN	NaN	NaN	10.5939	10.8844	NaN	10.1365	NaN	NaN	10.8123	NaN	NaN	NaN	NaN
Q9DB29	Q9DB29	IAH1_MOUSE	Iah1	Isoamyl acetate-hydrolyzing esterase 1 homolog	0.245179	-0.551737	0.0757259	0.0142049			0.0003506	0.00247716	12	11	12	11.8875	11.4931	11.3553	11.2957	11.8125	11.3243	11.5245	11.7692	11.4966	12.0914	11.873	11.8218	11.2869	10.7237	11.3342	10.8841	10.5213	10.5872	9.5957	NaN	10.6559	11.9303	10.5937	11.2205	11.9815	11.227	11.7357	11.7271	11.7539	11.4273	11.0388	11.1188	11.0166	11.3948
Q9WUM5	Q9WUM5	SUCA_MOUSE	Suclg1	Succinate--CoA ligase [ADP/GDP-forming] subunit alpha, mitochondrial	0.00773512	-0.548298	NaN	NaN			0.977089	0.977414	7	1	2	NaN	10.146	NaN	10.5138	10.151	NaN	10.6755	10.6581	10.2406	NaN	11.0673	NaN	NaN	NaN	NaN	NaN	9.93714	NaN	NaN	NaN	NaN	NaN	NaN	NaN	10.6334	NaN	NaN	NaN	NaN	NaN	NaN	10.3375	NaN	NaN
Q9JKC8	Q9JKC8	AP3M1_MOUSE	Ap3m1	AP-3 complex subunit mu-1	-0.402939	-0.547287	0.0176181	0.00410756			0.00223918	0.013113	12	12	12	11.1025	11.4314	11.9188	11.531	11.4555	11.4881	11.7111	11.5378	11.2433	11.5463	11.4575	11.5587	10.6428	11.3431	11.716	11.37	11.5202	11.1401	11.4655	11.8627	11.2404	11.5173	11.1916	11.2403	12.1875	10.8572	11.6854	11.6402	11.5876	12.469	11.5401	11.7501	12.2875	12.1425
Q924M7	Q924M7	MPI_MOUSE	Mpi	Mannose-6-phosphate isomerase	-0.097038	-0.545472	NaN	NaN			0.654302	0.579652	2	4	2	NaN	NaN	NaN	NaN	NaN	NaN	9.05894	NaN	7.36334	NaN	NaN	NaN	8.44501	7.98942	7.16075	7.45562	NaN	NaN	NaN	NaN	NaN	NaN	NaN	NaN	NaN	NaN	NaN	NaN	7.91395	NaN	NaN	NaN	NaN	NaN
Q5U3K5	Q5U3K5	RABL6_MOUSE	Rabl6	Rab-like protein 6	-0.323259	-0.545261	0.124798	0.0621798			0.093424	0.105816	4	4	10	NaN	NaN	10.8699	NaN	10.7843	10.9109	NaN	NaN	NaN	10.4888	NaN	NaN	NaN	NaN	10.575	NaN	NaN	NaN	9.77785	NaN	10.4861	NaN	NaN	11.3269	11.324	NaN	11.0028	11.284	11.5992	10.5689	NaN	10.5678	11.0072	11.4733
P51881	Q3V132;P51881;P48962	ADT2_MOUSE	Slc25a5	ADP/ATP translocase 2	-1.43935	-0.543997	NaN	0.457266			0.457266	0.378929	1	3	3	NaN	NaN	NaN	NaN	NaN	NaN	NaN	NaN	NaN	NaN	NaN	10.5746	11.2033	NaN	12.5522	NaN	NaN	10.6545	NaN	NaN	NaN	NaN	NaN	NaN	NaN	NaN	NaN	NaN	NaN	12.2455	11.3324	12.4641	NaN	NaN
Q60854	Q60854	SPB6_MOUSE	Serpinb6	Serpin B6	-0.177372	-0.543102	0.092631	0.000120041		+	5.78531e-05	0.00290557	12	12	12	13.2895	13.0715	12.9111	13.3243	13.4081	13.506	13.2838	13.3345	13.4456	13.5353	13.6646	13.5561	13.0609	13.1469	12.905	12.8782	12.9227	13.0293	13.101	12.5876	12.4379	13.026	13.3039	13.5423	13.313	13.9677	13.2109	13.6842	13.7332	13.7201	13.9182	13.3935	13.3833	13.6806
P08752;Q9DC51	P18872;P08752;Q9DC51;B2RSH2	GNAI2_MOUSE;GNAI3_MOUSE	Gnai2;Gnai3	Guanine nucleotide-binding protein G(i) subunit alpha-2	-0.384842	-0.542856	0.131308	0.0431817			0.0653156	0.0941048	12	12	9	11.7147	10.9312	11.6616	11.2046	11.1163	11.4221	11.6042	11.7173	12.348	11.0238	11.4628	11.6881	11.5962	11.1251	10.739	11.2248	11.9411	11.775	11.175	11.7389	11.5259	11.2254	11.4355	10.4966	NaN	11.8637	11.7109	11.3859	NaN	11.6053	12.6096	13.4729	NaN	11.2219
Q9EST4	Q9EST4	PSMG2_MOUSE	Psmg2	Proteasome assembly chaperone 2	0.393663	-0.542442	0.390037	0.323931			0.201845	0.167968	6	4	8	12.9602	NaN	12.8815	12.9466	NaN	13.0186	NaN	NaN	11.5999	13.0076	NaN	NaN	12.3002	12.1558	NaN	NaN	11.1618	NaN	NaN	NaN	NaN	NaN	NaN	11.5806	12.337	13.2739	10.7435	12.4493	NaN	12.8737	13.0295	11.0018	NaN	13.0278
O55128	O55128	SAP18_MOUSE	Sap18	Histone deacetylase complex subunit SAP18	0.296527	-0.541382	0.248016	0.21618			0.0460578	0.0476192	11	7	6	10.377	11.0929	10.6865	9.889	10.8395	9.56377	11.1325	10.7965	10.0246	NaN	11.0657	10.5767	NaN	10.0212	NaN	10.2154	8.20975	10.379	NaN	NaN	8.79371	9.49172	10.8704	NaN	NaN	10.5555	9.92829	10.4478	10.7461	NaN	NaN	NaN	NaN	NaN
P61082	P61082	UBC12_MOUSE	Ube2m	NEDD8-conjugating enzyme Ubc12	-0.0214407	-0.53894	0.916374	0.0380485			0.0510401	0.0727555	12	10	12	13.1455	11.7801	13.004	12.9668	12.05	13.4537	12.3688	12.422	13.0325	13.2931	12.6459	13.0113	12.3793	12.9392	13.1571	12.2444	12.3119	12.259	10.6615	NaN	12.3241	11.9423	12.251	NaN	12.3051	13.3176	12.6502	12.5842	12.4518	13.0465	13.547	12.2625	12.6047	13.2072
P32921	P32921	SYWC_MOUSE	Wars1	Tryptophan--tRNA ligase, cytoplasmic	0.105347	-0.538515	0.439407	0.00355445			0.000119475	0.00215217	12	12	12	14.4352	14.4634	14.6286	14.3764	14.3732	14.2604	14.7734	14.6378	14.4904	14.5834	14.7654	14.7817	13.8711	13.7764	13.8973	14.1648	14.2325	14.0021	13.2422	13.2439	13.6761	14.3892	14.0062	14.3413	14.4407	14.3951	14.9467	15.0462	15.0102	14.1549	13.8622	14.0153	14.1905	14.0013
Q9Z1D1	Q9Z1D1	EIF3G_MOUSE	Eif3g	Eukaryotic translation initiation factor 3 subunit G	-1.03699	-0.538397	3.00161e-05	0.0565925	+		0.00065321	0.00225946	12	12	12	11.6509	11.483	11.6875	11.0351	10.8809	11.2779	11.8948	11.6947	12.2636	11.8483	12.0334	12.2204	12.9171	12.7396	12.5585	13.0416	12.8456	12.6524	11.6791	10.5996	11.2197	12.0619	11.8475	11.7911	12.6838	11.962	12.4624	12.0411	12.0269	13.1738	12.8586	13.0062	13.2155	13.4017
Q3U0P5	Q3U0P5	ENTP6_MOUSE	Entpd6	Ectonucleoside triphosphate diphosphohydrolase 6	-0.543334	-0.538385	4.97951e-07	0.0182389	+		0.00558301	0.0175809	12	12	12	14.2579	14.355	14.1928	14.1087	13.8236	13.8515	14.3627	14.3236	14.0234	14.0643	14.2505	14.4606	14.8523	14.6839	14.4124	14.7228	14.7465	14.5997	12.4605	13.3394	14.3926	14.2309	13.6803	14.0126	14.6014	14.6696	14.7302	14.8838	15.01	14.6138	14.5237	14.7763	14.8092	14.3921
Q9D8N2	Q9D8N2	DEN10_MOUSE	Dennd10	DENN domain-containing protein 10	-0.0382999	-0.538191	0.888102	0.13931			0.285672	0.274542	10	4	11	11.1847	NaN	11.1318	10.7363	10.5477	9.4007	NaN	10.9344	11.0398	11.3642	10.1935	11.1253	10.4381	10.4878	9.70964	NaN	NaN	NaN	10.4283	NaN	NaN	NaN	NaN	NaN	10.9935	11.9807	10.3285	10.8466	9.6606	10.5227	11.2775	10.1363	10.8716	11.3761
Q8C2Q3	Q8C2Q3	RBM14_MOUSE	Rbm14	RNA-binding protein 14	-0.577344	-0.536709	0.083619	0.0419612			0.0980992	0.102768	6	9	12	NaN	10.9234	10.5589	NaN	NaN	8.88706	NaN	10.8152	NaN	10.9478	11.2766	NaN	9.48192	NaN	10.5209	9.93324	10.7	10.3776	NaN	10.791	NaN	11.6093	10.7862	11.2791	10.5423	9.9257	11.474	11.0723	11.3517	11.6955	10.9517	11.3728	11.4408	11.2898
Q05D44	Q05D44	IF2P_MOUSE	Eif5b	Eukaryotic translation initiation factor 5B	-1.29072	-0.534901	3.35661e-10	0.00499707	+		1.93229e-09	0	12	12	12	12.8982	13.087	13.0669	13.0524	13.2134	13.3209	13.1807	12.9466	13.1113	12.9429	12.6104	13.1446	13.8438	14.0323	14.1765	13.9135	14.4665	14.2837	12.8189	13.7899	13.2734	13.3663	13.7436	13.9366	15.1841	13.5934	14.303	14.0123	14.3268	14.4028	14.3219	14.3058	14.5162	14.5134
Q3TX08	Q3TX08	TRM1_MOUSE	Trmt1	tRNA (guanine(26)-N(2))-dimethyltransferase	0.0342953	-0.532435	0.777679	0.000810198		+	4.9226e-05	0.0019435	12	11	12	12.5398	12.7025	12.9667	13.0762	12.9506	13.0496	12.9282	12.5822	12.9381	13.1316	13.0903	12.8659	12.4611	12.337	12.4656	12.1772	11.9749	12.1369	11.9393	NaN	12.3646	12.3789	12.5382	12.9123	12.6476	13.1503	12.4324	12.2277	12.3406	13.1281	13.0963	12.8131	13.1887	13.275
Q99N69	Q99N69	LPXN_MOUSE	Lpxn	Leupaxin	-0.556404	-0.531587	0.00347438	0.0822631	+		0.0732763	0.0899024	12	12	12	10.5592	11.2653	11.0695	10.8521	11.3283	10.1868	11.4055	11.8373	11.4132	11.0314	11.735	11.6015	11.0763	11.2814	11.2577	12.1682	11.5405	11.6412	8.34119	11.0829	11.4216	11.6608	11.4321	11.6791	11.6426	11.4924	12.0948	12.1229	11.943	11.8539	10.9888	11.7961	11.4882	11.5149
Q61220	Q61220	NELL2_MOUSE	Nell2	Protein kinase C-binding protein NELL2	-0.832277	-0.531399	0.0087153	0.40285	+		0.266028	0.222461	12	12	8	11.0232	11.0527	11.3761	11.2103	11.1246	12.1196	11.7318	11.9322	11.675	11.8395	11.541	11.9478	9.07225	10.5708	10.2988	10.9906	10.7034	10.9759	14.282	13.0834	13.3203	12.9805	13.1141	12.7926	13.0747	13.316	12.455	12.7569	12.7621	NaN	11.0261	11.0504	NaN	NaN
Q06138	Q06138	CAB39_MOUSE	Cab39	Calcium-binding protein 39	-0.63583	-0.530779	0.140112	0.297387			0.309913	0.264633	8	6	10	NaN	10.2309	10.0418	10.0932	8.7548	10.7287	10.1422	NaN	11.2512	11.4586	NaN	NaN	10.7452	10.4504	11.357	NaN	10.1743	NaN	11.4115	NaN	NaN	NaN	8.51788	NaN	10.2774	10.4429	NaN	9.6473	NaN	11.0251	12.0611	11.4982	11.7677	12.1239
P23591	P23591	FCL_MOUSE	Gfus	GDP-L-fucose synthase	0.377137	-0.529904	0.00817856	0.0134015	+		1.62269e-05	0.000281407	12	12	12	12.8476	12.9121	13.001	12.8454	13.0085	12.9153	12.874	13.1568	12.8473	13.0617	13.0358	12.8839	12.5241	12.5293	11.8729	12.1973	12.0439	12.6135	11.8399	11.5073	10.7673	12.3945	12.3113	11.9035	12.6386	12.7843	12.2593	13.0513	12.748	12.7665	12.5243	12.4867	11.4504	12.6929
Q3UMB9	Q3UMB9	WASC4_MOUSE	Washc4	WASH complex subunit 4	-0.375865	-0.528527	0.000961471	0.00352837	+		0.00198581	0.013423	12	12	12	11.8906	11.8604	11.6448	11.6748	11.7382	11.9147	11.4466	11.4087	11.3127	11.6638	11.6638	11.4814	11.9989	11.6439	11.8879	11.7183	11.6204	11.9255	10.263	11.4093	11.4814	11.4956	10.8768	11.5477	12.2654	11.6317	12.3535	11.7681	11.7888	12.2019	11.6595	12.0978	12.0753	12.2456
Q8C5N3	Q8C5N3;A2AK44;A2AK42	CWC22_MOUSE	Cwc22	Pre-mRNA-splicing factor CWC22 homolog	-0.560243	-0.527593	7.07811e-05	0.00407584	+		0.000477631	0.00490196	12	12	12	11.4612	11.6657	11.5813	11.4059	11.7003	11.4298	11.6038	10.9135	11.5056	11.4215	11.4002	11.5393	11.3147	11.4372	11.967	11.8156	11.9609	12.1668	10.7294	11.2076	10.7913	11.3996	11.7785	11.4513	12.1859	11.27	12.016	11.7273	12.096	12.2896	11.7827	11.9417	12.1142	12.3699
P19096	P19096	FAS_MOUSE	Fasn	Fatty acid synthase	0.31545	-0.527552	0.0145198	0.000765529		+	2.50228e-07	3.84615e-05	12	12	12	14.8113	15.0184	15.1719	15.2405	15.1572	14.9624	14.854	14.6955	14.5628	14.8299	14.8487	14.7588	13.9359	14.0265	14.1064	14.0826	14.0875	14.0429	13.4639	13.6975	13.9674	14.4611	14.3783	14.5454	14.7318	14.9123	14.8156	15.0235	15.0153	14.3374	14.2972	14.1451	14.1757	14.4235
P62874;P62880	P62874;P62880	GBB1_MOUSE;GBB2_MOUSE	Gnb1;Gnb2	Guanine nucleotide-binding protein G(I)/G(S)/G(T) subunit beta-1	0.124374	-0.527423	0.307857	0.000435002		+	5.87887e-05	0.00154878	12	12	12	14.7882	14.9877	15.3657	15.3335	15.2312	15.3132	15.1825	14.1926	14.6757	15.1908	14.7398	14.6926	14.4276	14.4793	14.3474	13.9233	14.5303	14.3948	13.5979	13.7014	14.4376	14.3745	14.7461	14.912	15.1385	14.8979	14.6688	15.2002	14.821	15.0008	14.6354	14.6656	14.8591	14.942
Q9DCM0	Q9DCM0	ETHE1_MOUSE	Ethe1	Persulfide dioxygenase ETHE1, mitochondrial	0.663542	-0.525774	0.000156571	0.00479786	+		1.0052e-05	0.000113475	6	6	12	NaN	NaN	NaN	NaN	NaN	NaN	12.986	12.739	12.3688	12.1687	12.8973	12.6538	NaN	11.1561	NaN	11.1119	NaN	11.1608	NaN	NaN	NaN	11.9542	11.2231	12.0715	12.0267	11.7753	12.0141	12.1827	11.8582	11.7832	11.4775	12.1177	12.0139	11.9212
Q8CCH2	Q8CCH2	NHLC3_MOUSE	Nhlrc3	NHL repeat-containing protein 3	-0.280055	-0.525771	0.28717	0.0628787			0.15058	0.164357	5	4	5	NaN	9.85608	NaN	9.51961	9.57797	NaN	10.4559	NaN	NaN	10.1694	NaN	NaN	10.0205	9.30678	NaN	9.51766	NaN	NaN	NaN	NaN	NaN	9.83539	NaN	NaN	NaN	9.81251	NaN	NaN	NaN	10.3186	10.75	NaN	NaN	10.2275
O88307	O88307	SORL_MOUSE	Sorl1	Sortilin-related receptor	0.0647991	-0.523871	0.623291	0.00105918		+	9.29326e-05	0.00230526	12	12	12	12.5476	12.5596	12.5983	12.6497	12.8885	13.0022	12.3924	12.0499	12.1741	12.4606	12.6056	12.4875	11.4873	11.9541	11.9021	12.2195	11.6772	11.9059	11.4488	11.7153	12.1792	12.2426	12.3761	12.2439	12.9641	12.8818	12.237	12.8435	12.8712	12.459	12.0625	11.9422	12.3555	12.0166
Q9CQI6	Q9CQI6	COTL1_MOUSE	Cotl1	Coactosin-like protein	-0.511073	-0.522928	0.0181996	0.00858897	+		0.0191661	0.0364808	9	9	12	NaN	10.8553	NaN	11.1763	11.4093	NaN	11.8805	12.0989	12.4014	12.2753	12.1974	12.3381	12.3516	11.9887	11.2722	11.0729	12.0378	11.3089	NaN	NaN	12.1601	12.1941	NaN	12.1397	11.8356	12.7518	12.5579	12.1791	11.956	12.0504	12.8196	12.4178	12.0008	12.4801
P69566	P69566	RANB9_MOUSE	Ranbp9	Ran-binding protein 9	-0.559835	-0.521645	0.000183372	0.0103397	+		0.00144042	0.00809032	12	11	12	10.8331	11.0276	11.1046	11.0199	11.275	11.296	11.0362	10.7826	11.3028	11.0877	10.6469	11.0459	11.1674	11.1897	11.3555	11.5296	10.5604	11.5499	9.94278	NaN	10.9306	11.4639	10.6952	11.4553	11.7795	10.8404	11.8655	11.796	11.923	11.8949	10.9086	11.6346	11.2965	11.8777
P14152	P14152	MDHC_MOUSE	Mdh1	Malate dehydrogenase, cytoplasmic	0.230026	-0.520619	0.311117	0.0466175			0.00947158	0.0178454	12	12	12	13.7609	13.0481	14.4491	14.1058	13.4381	13.8191	13.1684	13.1581	14.4853	14.3292	13.8053	13.5203	13.6546	13.6889	13.1124	12.7779	13.4907	13.5865	12.6002	12.0702	12.0214	13.1604	13.5988	12.3179	12.6401	14.0776	13.2755	13.5685	13.4535	13.4121	14.4592	14.0216	13.5755	14.1302
P63330	P63330;P62715	PP2AA_MOUSE	Ppp2ca	Serine/threonine-protein phosphatase 2A catalytic subunit alpha isoform	-0.359323	-0.520504	0.118074	0.0482671			0.100183	0.125601	12	12	12	13.7849	14.83	15.1124	13.9781	15.2714	14.5774	14.6038	14.318	14.6144	13.914	15.0293	15.4149	14.5992	14.3244	14.0888	14.8577	14.5081	13.7159	13.3582	13.5656	15.2224	14.8534	14.9097	15.5112	15.2994	15.6531	15.5712	15.2675	15.189	14.9224	14.4652	14.2637	14.3003	14.6357
P59235	P59235	NUP43_MOUSE	Nup43	Nucleoporin Nup43	-0.281043	-0.520002	0.115871	0.00162367			0.0134472	0.0380252	12	12	12	12.2177	11.1803	11.8797	12.0476	12.1535	11.704	10.9646	11.0776	10.7183	11.5278	11.2206	11.5078	11.5261	11.5369	11.3385	11.8339	11.3395	11.686	11.4232	11.225	10.8297	11.0393	10.4925	11.0611	11.1485	11.956	12.1595	11.8347	12.1491	11.4516	12.0526	12.1102	11.7788	11.9621
Q64674	Q64674	SPEE_MOUSE	Srm	Spermidine synthase	0.149584	-0.519694	0.117481	0.00171438			2.68101e-05	0.00106569	12	12	12	15.5361	15.0059	15.5147	15.3842	15.4717	15.2477	15.0388	15.3621	15.7926	15.3757	15.241	15.4559	14.9182	15.0439	14.9147	14.7516	15.4742	14.8329	14.2276	13.7103	14.3122	14.6435	14.7425	14.8235	14.9643	15.7234	15.279	15.4565	15.2203	15.0765	15.2545	15.4533	15.0705	15.0474
Q99L45	Q99L45	IF2B_MOUSE	Eif2s2	Eukaryotic translation initiation factor 2 subunit 2	-0.202061	-0.519694	0.0170291	5.92594e-05		+	2.60356e-05	0.00262312	12	12	12	12.9487	13.1151	13.1091	12.9037	12.9635	13.0052	12.5189	12.7103	12.6971	12.6381	12.8608	12.8289	12.8829	12.6798	12.7735	12.6909	12.6862	12.564	11.9101	12.0933	12.1756	12.6268	12.6576	12.747	13.0175	13.1363	13.0838	13.2405	13.1268	13.0172	13.1622	12.8587	12.6963	12.7847
Q6S5C2	Q6S5C2	GNPTG_MOUSE	Gnptg	N-acetylglucosamine-1-phosphotransferase subunit gamma	-1.2718	-0.519371	6.40069e-09	0.00260845	+		1.55325e-08	0	12	12	12	15.4031	15.4321	15.1077	15.2971	15.4163	15.1776	15.7421	16.016	15.9053	16.1723	16.1798	16.2172	16.6165	16.7429	16.7087	16.5482	16.4149	16.5445	15.1888	15.7772	16.6857	16.7231	16.5268	16.6183	16.9456	17.1653	16.765	17.2275	17.1181	16.9359	16.7267	16.8752	17.1109	16.7767
Q9Z0N1	Q9Z0N1	IF2G_MOUSE	Eif2s3x	Eukaryotic translation initiation factor 2 subunit 3, X-linked	-0.0246389	-0.5192	0.816185	0.0023631			0.00072826	0.00688468	12	12	12	15.4946	15.7422	15.7809	15.7526	15.9139	15.8371	15.7129	15.0814	15.1585	15.7275	15.5873	15.5878	15.2181	15.5384	15.6517	15.3387	15.1476	15.3609	14.2317	14.3379	14.8898	15.2445	14.9044	15.5783	15.7237	15.5591	15.2315	15.5025	15.6329	15.9144	15.4656	15.2699	15.7646	16.0415
Q61771	Q61771	KIF3B_MOUSE	Kif3b	Kinesin-like protein KIF3B	0.229932	-0.518169	NaN	NaN			0.623557	0.57244	5	1	2	NaN	9.89715	9.49957	9.91717	NaN	NaN	10.4527	NaN	NaN	NaN	9.76775	NaN	NaN	NaN	NaN	NaN	NaN	NaN	NaN	NaN	NaN	NaN	NaN	9.15877	9.00642	NaN	NaN	NaN	NaN	NaN	NaN	NaN	NaN	NaN
Q9JII5	Q9JII5	DAZP1_MOUSE	Dazap1	DAZ-associated protein 1	-0.0262303	-0.517438	0.825712	0.0024925			0.00068392	0.00674266	12	12	12	12.8568	12.5423	12.5534	12.5891	12.4219	12.522	12.2607	12.6346	12.8442	12.6063	13.0782	13.008	12.1475	11.8848	12.1593	11.9861	12.1352	12.0634	11.1255	12.4187	12.5031	12.6045	12.6512	12.3439	12.5721	12.6239	13.2993	12.8521	13.1768	12.4279	12.0334	12.618	12.608	12.6731
P62858	P62858	RS28_MOUSE	Rps28	40S ribosomal protein S28	-1.05778	-0.517327	5.90507e-05	0.0103556	+		7.74863e-05	0.000475771	9	11	11	12.4335	12.2489	NaN	12.6735	13.0426	NaN	NaN	11.5618	12.6286	13.3979	12.6031	12.4915	13.5698	12.9835	13.4127	12.8479	12.3113	12.7719	13.5018	12.4667	13.6259	13.3179	13.346	NaN	14.1749	13.5861	13.1525	13.1099	13.052	13.796	13.8567	14.0073	14.0448	13.7086
A2AIV8	A2AIV8	CARD9_MOUSE	Card9	Caspase recruitment domain-containing protein 9	-2.17131	-0.517299	6.72451e-09	0.0061475	+		4.74779e-10	0	10	10	12	NaN	9.06834	8.19836	8.62584	NaN	7.85248	9.75714	10.0694	8.9822	9.53778	9.73161	9.70336	10.7654	10.5655	10.641	10.9397	11.555	11.7181	NaN	NaN	10.354	10.6749	9.98846	10.8646	11.5873	10.9878	11.3845	10.7422	11.4488	11.5002	11.3751	11.3774	11.2411	11.4742
Q9WU28	Q9WU28	PFD5_MOUSE	Pfdn5	Prefoldin subunit 5	0.108492	-0.517009	0.548317	0.0155734			0.00277687	0.0107855	12	12	12	12.7592	12.6293	12.3534	12.8274	12.7688	13.2032	12.4677	12.6772	11.9948	12.2036	12.3723	12.6223	12.2109	11.8025	12.0457	11.5228	11.7574	10.8767	12.1296	12.0954	12.2442	12.1868	12.5878	11.9133	13.0571	13.2327	12.7979	12.9687	12.4921	12.159	12.2341	11.9473	11.5939	12.1608
P47753	P47753	CAZA1_MOUSE	Capza1	F-actin-capping protein subunit alpha-1	-0.629355	-0.516581	0.000397226	0.0026406	+		0.000724714	0.00509506	12	12	12	13.3858	14.4576	13.6768	14.076	14.4287	14.0654	14.5499	14.024	14.394	14.427	14.9018	14.3893	14.2102	14.2376	14.4563	14.3667	14.0682	13.7977	13.6861	14.1289	14.4867	15.1212	14.7639	14.806	14.9934	14.315	14.6722	14.817	14.2979	15.2523	15.2683	14.8052	15.2504	14.9537
Q62230	Q62230	SN_MOUSE	Siglec1	Sialoadhesin	-0.100375	-0.516225	0.714251	0.129336			0.155912	0.167606	12	12	12	11.4475	11.1754	11.1629	11.1981	11.1811	11.9023	10.9006	11.7554	11.096	11.1216	11.4749	11.3614	10.6157	9.79994	10.6015	10.2514	10.794	10.5099	10.1553	12.0343	11.8241	11.4505	11.3715	11.3789	12.1037	12.2038	12.3184	12.3364	12.5543	10.8072	10.6276	11.0236	9.86576	10.4947
P62852	P62852	RS25_MOUSE	Rps25	40S ribosomal protein S25	-1.00594	-0.513651	0.000286772	0.0279922	+		0.00039585	0.00171091	12	11	11	11.1156	10.6394	10.6287	10.6284	11.3659	10.32	9.61551	10.3311	11.2214	11.5565	10.6538	11.5297	12.0289	11.7233	11.331	10.5223	11.1853	11.4794	10.66	11.4145	10.6716	11.6224	11.582	NaN	12.1803	12.1024	12.4032	12.0334	12.2886	10.8275	12.2163	11.6803	11.1044	11.2551
Q99J10	Q99J10	CTU1_MOUSE	Ctu1	Cytoplasmic tRNA 2-thiolation protein 1	-0.0564264	-0.510415	0.778234	0.125799			0.170289	0.188797	9	3	7	11.0588	NaN	11.3048	11.4763	NaN	11.1805	NaN	11.6471	11.5723	11.3206	12.0488	11.9406	NaN	NaN	11.4593	NaN	NaN	10.7798	NaN	NaN	NaN	NaN	NaN	10.9156	NaN	11.5444	NaN	NaN	12.2119	11.3868	10.8843	11.2185	NaN	11.6853
P49300	P49300	CLC10_MOUSE	Clec10a	C-type lectin domain family 10 member A	-1.19853	-0.509978	NaN	0.260484			0.108289	0.0817903	2	3	7	NaN	NaN	NaN	9.11672	NaN	7.91085	NaN	NaN	NaN	NaN	NaN	NaN	8.90227	8.6763	10.0284	NaN	NaN	NaN	NaN	NaN	NaN	NaN	NaN	NaN	9.62444	9.79055	NaN	NaN	NaN	10.3878	9.31196	NaN	8.72335	9.90026
Q9CYD3	Q9CYD3	CRTAP_MOUSE	Crtap	Cartilage-associated protein	0.112049	-0.509932	0.434086	0.0285748			0.0154773	0.0319353	12	8	12	12.4487	11.8094	12.038	12.3163	11.8103	12.0204	12.9359	12.8449	12.9208	12.8805	12.1734	12.5056	11.0881	NaN	11.1561	11.4278	10.986	NaN	NaN	NaN	12.8718	12.2293	12.292	12.1093	12.5174	12.1748	12.0509	12.1652	12.2082	12.0243	12.1042	12.0773	12.4444	12.6064
O35382	O35382	EXOC4_MOUSE	Exoc4	Exocyst complex component 4	-0.0908884	-0.509796	0.4092	0.00310668			0.00157956	0.0123741	12	11	12	9.99415	10.2692	10.4603	10.2664	10.2411	10.3323	10.3038	10.097	10.006	10.6362	9.87761	9.9254	10.1782	9.36429	9.56151	9.55553	9.80766	9.4501	8.97574	NaN	10.1628	10.2852	10.095	10.1646	10.3619	10.4528	9.8034	10.4344	10.5758	9.86885	9.92772	10.2049	10.237	10.3004
Q9EQH3	Q9EQH3	VPS35_MOUSE	Vps35	Vacuolar protein sorting-associated protein 35	0.212924	-0.509602	0.0016305	2.87228e-05		+	1.83244e-09	0	12	12	12	14.4978	14.7377	14.8264	14.7909	14.8285	14.7029	14.8683	14.8175	14.5752	14.6989	14.8409	14.8181	13.9726	13.934	13.9758	14.1743	14.1087	14.0835	13.3538	13.7727	13.9476	14.1938	14.2761	14.54	14.392	14.5353	14.6295	14.7018	14.8117	14.5627	14.2286	14.4377	14.4139	14.3884
Q8QZR5	Q8QZR5	ALAT1_MOUSE	Gpt	Alanine aminotransferase 1	-0.242171	-0.509415	0.319707	0.0827012			0.160914	0.179892	11	7	11	10.4063	9.96076	10.6873	10.6215	9.80819	NaN	11.2555	11.1948	10.6186	10.8572	11.0976	10.9969	10.0935	10.451	NaN	10.4542	NaN	10.3799	NaN	NaN	9.83136	NaN	10.3851	11.31	NaN	10.958	10.6883	11.3629	10.3009	11.2644	9.94744	10.3001	11.9491	11.778
Q3UFF7	Q3UFF7	LYPL1_MOUSE	Lyplal1	Lysophospholipase-like protein 1	-0.330108	-0.509333	0.375813	0.155994			0.326152	0.298628	5	8	6	10.3607	NaN	NaN	9.76165	NaN	NaN	NaN	10.9795	NaN	NaN	10.9411	9.89127	NaN	10.2081	9.31425	11.0889	NaN	10.1905	NaN	NaN	9.30245	10.1672	10.7253	10.6643	NaN	10.2439	11.5703	11.1626	10.8568	NaN	NaN	NaN	NaN	9.96076
Q8VCF0	Q8VCF0	MAVS_MOUSE	Mavs	Mitochondrial antiviral-signaling protein	-0.632932	-0.507484	0.00070078	0.001788	+		0.000643075	0.00482236	12	11	12	10.2777	11.0729	11.4562	11.4345	10.6787	10.2633	10.6288	11.3635	10.3526	10.9002	11.1593	11.1115	10.9788	11.2579	11.2019	11.5217	10.5026	11.2719	10.8534	NaN	11.4123	10.8195	10.5056	10.8618	11.3194	11.3974	11.2686	11.8369	11.3145	11.5008	11.0952	11.4612	12.1899	11.4973
Q9CPP0	Q9CPP0	NPM3_MOUSE	Npm3	Nucleoplasmin-3	-1.52529	-0.5071	6.02142e-10	0.0324936	+		1.26423e-08	0	12	12	12	13.5553	13.3682	13.9076	13.0532	13.1111	13.2251	13.0528	13.3827	13.6374	13.3674	13.3881	13.412	14.2779	14.7863	14.3366	14.8322	15.4735	15.1061	13.25	14.363	13.4438	14.0666	14.375	14.3681	14.8701	13.8262	15.178	14.3569	14.9442	15.1514	14.7394	14.9826	15.298	15.1929
P62889	P62889	RL30_MOUSE	Rpl30	60S ribosomal protein L30	0.0301939	-0.506937	0.846549	0.015036			0.00649069	0.0205776	12	12	12	14.4405	14.6833	14.8362	15.3966	15.1268	15.4708	15.0544	14.6012	15.3253	15.35	14.8649	15.0794	14.1516	14.4457	15.1982	13.6428	13.9312	14.167	14.1022	14.4612	14.5787	14.6893	15.1752	15.2408	15.2414	15.559	15.1794	15.0427	14.9932	15.3791	15.0347	14.0819	14.9339	15.2023
Q3U7R1	Q3U7R1	ESYT1_MOUSE	Esyt1	Extended synaptotagmin-1	-0.319128	-0.506052	0.0680177	0.000151223		+	0.00682472	0.0276082	12	12	12	12.0633	10.9187	10.7247	11.6639	11.463	11.4796	12.0324	11.8854	12.0041	12.4463	12.1333	11.9469	11.6706	11.4143	11.6952	11.1848	11.5002	11.2751	11.1178	12.0166	11.6229	11.8631	11.4589	11.6992	12.0673	11.8383	12.0077	12.0486	12.1843	12.2003	11.5084	12.3803	12.2132	11.6968
Q8BX17	Q8BX17	GEMI5_MOUSE	Gemin5	Gem-associated protein 5	-0.676987	-0.505574	0.000271342	0.00259012	+		0.000142419	0.00225337	12	12	12	12.5939	12.5289	13.2162	12.7235	13.0584	12.6414	13.0139	12.6082	12.1122	12.6648	12.0783	12.6355	13.186	12.9436	12.8577	13.2396	12.9326	13.1077	12.3134	12.397	12.5915	12.6261	12.8342	12.9027	14.2632	12.6186	13.503	13.52	13.4947	13.0996	12.8113	12.9817	13.3604	13.4118
Q5STE3	Q5STE3	FSTL4_MOUSE	Fstl4	Follistatin-related protein 4	-0.459487	-0.503432	0.0613561	0.340764			0.33016	0.300532	5	3	3	10.4047	10.5488	10.0848	NaN	NaN	NaN	NaN	9.96405	NaN	10.0426	NaN	NaN	NaN	NaN	10.8046	10.3433	9.34726	NaN	NaN	NaN	NaN	NaN	NaN	NaN	NaN	NaN	NaN	NaN	NaN	10.6398	10.3729	NaN	NaN	10.9927
Q64433	Q64433;Q9JI95	CH10_MOUSE	Hspe1	10 kDa heat shock protein, mitochondrial	-0.889015	-0.503325	NaN	0.574328			0.574328	0.486648	1	3	3	NaN	NaN	NaN	10.861	NaN	NaN	NaN	NaN	NaN	NaN	NaN	NaN	NaN	NaN	12.1593	NaN	NaN	NaN	11.8971	NaN	NaN	NaN	9.68385	NaN	NaN	NaN	NaN	NaN	NaN	NaN	11.4071	NaN	12.2372	NaN
Q8BFQ8	Q8BFQ8	GALD1_MOUSE	Gatd1	Glutamine amidotransferase-like class 1 domain-containing protein 1	-0.287057	-0.502288	0.0237601	0.000851497		+	0.00992118	0.0307188	8	3	11	12.2122	NaN	12.3626	12.3757	12.4965	11.9385	12.7713	NaN	NaN	12.7509	13.0272	NaN	NaN	11.9542	12.3871	NaN	NaN	NaN	NaN	NaN	NaN	NaN	NaN	12.4886	12.8576	12.859	NaN	12.6265	12.9566	12.7598	12.6651	12.6081	12.6302	12.7888
Q80X82	Q80X82	SYMPK_MOUSE	Sympk	Symplekin	-1.24485	-0.502169	NaN	NaN			0.160469	0.136791	2	2	1	8.73469	NaN	NaN	NaN	8.37076	NaN	NaN	NaN	NaN	NaN	NaN	NaN	NaN	NaN	NaN	NaN	NaN	9.58245	NaN	NaN	NaN	NaN	NaN	9.00836	NaN	NaN	NaN	NaN	NaN	NaN	NaN	NaN	NaN	NaN
P17918	P17918	PCNA_MOUSE	Pcna	Proliferating cell nuclear antigen	-0.23168	-0.50148	0.182428	0.00276474			0.0221163	0.0532011	12	12	12	14.606	13.702	14.4389	14.9997	14.825	14.74	14.1448	13.2789	13.8511	14.2348	13.842	14.0965	14.0386	14.0008	13.7496	13.6063	14.1673	13.5404	14.0641	13.0376	14.1227	14.0164	14.6141	14.564	14.3492	14.5659	14.0273	14.328	14.5401	14.6514	15.0573	14.3373	14.5025	14.5069
P10923	P10923	OSTP_MOUSE	Spp1	Osteopontin	-1.11825	-0.501397	2.0591e-07	0.0595345	+		5.14337e-05	0.00027451	12	12	12	17.8745	17.59	18.2048	17.6748	17.779	17.822	17.1795	17.3961	17.8149	17.5593	17.6943	17.9634	17.4751	17.4541	17.5313	17.7779	17.7756	17.8022	19.3583	19.1502	18.6783	19.0997	18.9498	18.9024	19.2251	18.9884	19.2623	19.1945	19.2569	18.5621	18.6328	18.2774	18.6631	18.1295
Q9JK23	Q9JK23	PSMG1_MOUSE	Psmg1	Proteasome assembly chaperone 1	-0.147357	-0.50053	0.228025	0.00483807			0.00489249	0.0233041	12	12	12	12.9569	12.8351	12.6907	12.8459	12.5289	12.3258	12.7326	13.0091	12.6801	12.4222	12.6312	12.0779	12.5651	12.4526	12.3868	12.1038	12.9955	12.7846	11.3711	12.0702	11.8218	12.5978	11.8682	12.4809	12.6254	12.1132	13.0199	12.4613	13.2034	12.8952	12.749	12.8345	12.9187	12.5506
P68372;Q7TMM9	Q7TMM9;Q9CWF2;P68372	TBB2A_MOUSE;TBB4B_MOUSE	Tubb2a;Tubb4b	Tubulin beta-4B chain	-0.125317	-0.500475	0.779593	0.277239			0.466373	0.412977	3	4	4	NaN	14.4498	NaN	NaN	13.5207	NaN	NaN	NaN	NaN	NaN	NaN	13.8656	12.7657	NaN	NaN	NaN	NaN	13.586	NaN	NaN	NaN	14.1144	13.8147	NaN	NaN	NaN	14.1933	13.9857	14.7864	NaN	NaN	13.3174	NaN	NaN
Q61207	Q61207	SAP_MOUSE	Psap	Prosaposin	-0.161185	-0.499755	0.0619693	0.000771204		+	0.000332652	0.00687285	12	12	12	18.7305	18.5042	18.7008	18.7105	18.6431	18.9659	18.4454	18.4111	18.8169	18.6126	18.3838	18.5771	18.5102	18.5244	18.5887	18.3441	18.5185	18.3458	17.348	17.6916	18.3604	18.2768	18.6229	18.3075	18.8455	19.166	18.9147	18.7184	18.6731	18.6993	18.8137	18.8159	18.9235	18.5954
Q5NCR9	Q5NCR9	NSRP1_MOUSE	Nsrp1	Nuclear speckle splicing regulatory protein 1	NaN	-0.498288	NaN	NaN			0.33812	0.290534	0	3	2	NaN	NaN	NaN	NaN	NaN	NaN	NaN	NaN	NaN	NaN	NaN	NaN	10.1559	NaN	NaN	NaN	10.9962	9.94192	NaN	NaN	NaN	NaN	NaN	NaN	NaN	NaN	NaN	NaN	NaN	10.6755	11.0504	NaN	NaN	NaN
Q9Z1R9	Q9QUK9;Q792Z0;Q792Y9;Q792Y8;Q9Z1R9	Q9Z1R9_MOUSE	Prss1	Protease, serine 1 (trypsin 1)	-0.862366	-0.498279	0.36386	NaN			0.679652	0.591483	3	2	4	NaN	NaN	10.8848	NaN	NaN	NaN	10.6882	NaN	NaN	NaN	NaN	10.2061	NaN	NaN	NaN	9.71723	NaN	NaN	NaN	NaN	NaN	NaN	NaN	12.197	12.6009	10.1005	NaN	NaN	NaN	NaN	NaN	12.7806	NaN	NaN
Q6ZQH8	Q6ZQH8	NU188_MOUSE	Nup188	Nucleoporin NUP188	0.281193	-0.497738	0.047466	0.00833708			0.000232181	0.0022766	12	9	12	11.6391	11.5513	11.459	11.7346	11.645	11.7476	11.5148	10.757	11.4097	11.4478	10.7333	10.9944	10.0609	10.7035	10.3908	10.1184	10.3567	NaN	NaN	NaN	10.8447	11.1142	10.3679	11.5077	11.3058	11.4873	11.679	10.7904	11.247	11.1623	10.7866	10.8333	10.9796	10.7633
P70248	P70248	MYO1F_MOUSE	Myo1f	Unconventional myosin-If	-0.141036	-0.496452	0.280117	0.0138632			0.00751648	0.0295597	11	9	9	11.6945	11.3932	11.6316	11.5663	11.2784	NaN	11.5379	11.6958	11.337	11.745	11.5176	11.7604	10.7445	10.9854	10.8187	11.0184	11.794	11.2247	NaN	11.3294	11.8023	NaN	11.1222	NaN	11.7574	11.7904	12.2039	11.2512	11.8278	10.9784	11.5918	11.8824	NaN	NaN
P05132;P68181	P68181;P05132	KAPCA_MOUSE;KAPCB_MOUSE	Prkaca;Prkacb	cAMP-dependent protein kinase catalytic subunit alpha	-0.212199	-0.49634	0.523919	0.0579143			0.212744	0.215564	5	6	5	NaN	9.9249	NaN	NaN	9.2278	NaN	10.0502	NaN	NaN	10.7554	10.3188	NaN	9.4294	9.5837	NaN	NaN	NaN	NaN	9.70636	NaN	9.95311	NaN	10.3243	9.63083	10.7251	NaN	10.5114	10.444	NaN	NaN	NaN	NaN	NaN	NaN
P62960	P62960	YBOX1_MOUSE	Ybx1	Y-box-binding protein 1	-0.468425	-0.496101	0.0066996	0.00456925	+		0.00814479	0.0265582	12	12	12	11.6504	12.4989	12.4865	12.295	12.0277	12.7018	13.1672	13.1025	12.4834	12.3247	13.0619	12.8171	12.6391	12.3457	12.436	12.7876	12.0713	12.3479	11.6286	12.3547	12.5576	13.0884	12.6336	13.3942	13.1634	12.4421	13.1269	12.8577	13.1359	12.9091	12.5577	12.9762	13.4743	13.3522
Q9CRB2	Q9CRB2	NHP2_MOUSE	Nhp2	H/ACA ribonucleoprotein complex subunit 2	-0.585425	-0.495563	0.000321174	0.0179639	+		0.00668102	0.0188974	11	11	12	10.285	10.3976	10.3372	10.3571	10.7984	10.882	11.3218	10.9679	NaN	11.4312	10.5646	10.8686	11.3269	11.1376	10.5779	9.58827	10.5752	11.0088	11.0778	NaN	10.2094	10.5493	11.3034	11.8453	11.4535	11.0759	11.6063	10.9382	11.1524	11.1409	11.3938	11.8101	11.4929	11.4433
Q9D2N9	Q9D2N9	VP33A_MOUSE	Vps33a	Vacuolar protein sorting-associated protein 33A	0.387599	-0.495111	0.000578573	0.00137041	+		9.59799e-08	0	12	12	12	12.2431	12.5046	12.3578	12.3732	12.2972	12.2508	12.2874	12.7356	12.0582	12.0523	12.5082	12.4643	11.4537	10.9994	11.6391	11.5171	11.8367	11.3711	10.5242	11.7449	11.4964	11.7334	11.367	11.8573	11.9079	12.1719	12.2304	12.1998	12.3108	11.5174	11.8391	11.8257	12.091	11.4422
Q922B2	Q922B2	SYDC_MOUSE	Dars1	Aspartate--tRNA ligase, cytoplasmic	0.159329	-0.495107	0.00987134	9.89151e-07		+	5.22697e-10	0	12	12	12	15.2077	15.11	15.3841	15.2798	15.3129	14.9871	14.8374	15.0151	14.8923	15.1482	15.0104	14.9579	14.5437	14.2667	14.605	14.3962	14.5826	14.4794	14.0627	14.0915	14.437	14.701	14.2616	14.8624	14.8491	14.9804	14.8917	15.0112	14.9432	14.9213	14.9649	14.9321	14.7829	14.8951
P47802	P47802	MTX1_MOUSE	Mtx1	Metaxin-1	-0.406109	-0.494585	0.0140994	NaN			0.0341018	0.0501679	11	2	10	11.0779	10.9878	11.2933	11.3281	10.6611	11.4258	10.7832	NaN	10.8442	11.0955	10.3488	10.6045	NaN	10.4984	NaN	NaN	NaN	NaN	NaN	NaN	NaN	NaN	11.2247	NaN	10.8896	11.8977	11.1311	11.4145	10.9192	11.0156	11.6914	NaN	11.4826	11.4293
P97372	P97372	PSME2_MOUSE	Psme2	Proteasome activator complex subunit 2	-0.856334	-0.494488	0.000194432	0.0119024	+		0.000811448	0.00338255	12	12	12	10.8231	10.5677	11.1673	11.2707	10.8577	11.1238	12.0463	11.616	12.6297	11.6145	11.8251	11.948	12.3507	12.1756	11.8412	11.8506	12.6592	12.0303	10.9538	12.2883	10.8386	11.8901	11.3455	11.6084	11.564	12.6122	12.4623	12.2477	12.2151	12.5004	12.5217	12.6602	12.2259	12.1566
Q62465	Q62465	VAT1_MOUSE	Vat1	Synaptic vesicle membrane protein VAT-1 homolog	0.00526428	-0.494261	0.964444	0.00142693			0.000220593	0.00445549	12	12	12	14.8383	14.8544	15.0319	15.1094	15.0543	15.0101	14.5755	14.4688	14.8488	14.6851	15.027	15.1869	14.4353	14.3759	14.4637	14.2509	13.9994	13.7193	14.6881	14.1275	14.4968	14.7395	14.8659	14.5338	14.5994	15.4131	14.835	15.2584	15.18	14.7492	14.8958	14.707	14.8999	14.6015
Q99P31	Q99P31	HPBP1_MOUSE	Hspbp1	Hsp70-binding protein 1	-0.189563	-0.493579	0.234334	0.0220991			0.0385751	0.0730764	12	11	12	11.9081	12.3565	12.4806	12.6417	12.6654	12.7574	12.8829	11.6051	12.5733	12.5143	12.3142	12.1909	12.6065	12.2289	12.6103	12.0385	11.9634	11.5	NaN	10.7511	12.5896	12.1664	12.2978	12.3861	12.8388	12.7007	12.2041	12.0792	11.7131	12.6801	12.7851	12.8598	12.7401	13.1102
Q9WUM3	Q9WUM3	COR1B_MOUSE	Coro1b	Coronin-1B	0.00341209	-0.49281	0.976899	0.000278402		+	0.000277412	0.004917	12	12	12	14.3172	14.6097	14.434	14.4996	14.2336	14.0646	14.8112	15.1287	14.9113	14.6827	15.1256	14.9245	13.8899	14.0595	14.238	14.5318	14.0473	14.4522	13.4241	14.0105	14.2595	14.3824	13.8655	14.6273	14.4105	14.3943	14.6243	14.9409	14.7381	14.45	14.6959	14.4455	14.472	14.8521
Q3UMQ8	Q3UMQ8	NAF1_MOUSE	Naf1	H/ACA ribonucleoprotein complex non-core subunit NAF1	-1.1102	-0.491326	3.87025e-06	0.047195	+		2.82592e-05	0.000150538	12	11	12	11.8992	11.9464	12.0813	12.3455	11.3589	11.9016	11.5113	11.6063	11.9385	11.9342	12.384	11.172	12.674	12.7315	13.335	12.6121	13.1741	12.7601	11.6774	NaN	11.6805	11.5062	12.3459	12.55	12.9626	12.2683	12.3521	12.327	12.35	13.2909	13.3548	13.4553	13.1657	13.745
Q9ET26	Q9ET26	RN114_MOUSE	Rnf114	E3 ubiquitin-protein ligase RNF114	-0.738461	-0.491211	NaN	0.16479			0.202624	0.174895	2	4	3	NaN	NaN	NaN	NaN	8.79778	NaN	NaN	NaN	NaN	NaN	NaN	9.53381	NaN	9.41614	10.0644	8.86796	9.30371	NaN	NaN	NaN	NaN	NaN	NaN	NaN	NaN	NaN	NaN	NaN	NaN	NaN	9.94338	9.73261	NaN	10.0368
Q3U308	Q3U308	CTU2_MOUSE	Ctu2	Cytoplasmic tRNA 2-thiolation protein 2	-0.018029	-0.490828	0.864761	0.00302425			0.000849374	0.00863563	12	11	12	10.8048	11.1502	10.6381	10.7628	10.4812	10.9373	11.0189	10.8939	10.9877	10.9025	11.3557	10.8374	10.0214	10.3555	10.5171	10.8261	10.7349	10.3421	NaN	9.38329	10.7412	10.5534	10.6604	10.5368	11.1174	10.8019	11.2083	11.3228	10.7283	10.982	10.5894	10.4781	10.549	11.1915
Q8R2U0	Q8R2U0	SEH1_MOUSE	Seh1l	Nucleoporin SEH1	0.309757	-0.490257	0.0209532	3.17036e-05		+	3.54621e-07	0.000141593	12	12	12	12.7632	12.7135	13.0651	13.028	13	13.0557	12.4311	12.3516	11.8342	12.5229	12.5426	12.4098	11.7264	12.0045	11.7938	12.1466	11.6184	11.924	11.6246	11.8869	11.5749	12.0285	11.5238	12.2651	11.9356	12.6616	12.2846	12.5993	12.5523	12.3657	12.1191	12.4022	12.2838	12.1729
P04627	P04627;Q99N57	ARAF_MOUSE	Araf	Serine/threonine-protein kinase A-Raf	0.697145	-0.489752	0.041327	NaN	+		0.122587	0.0913598	6	2	3	10.6911	9.83409	NaN	NaN	10.6559	NaN	10.9162	NaN	10.7226	NaN	10.3892	NaN	NaN	10.4606	NaN	8.23532	NaN	NaN	NaN	NaN	NaN	NaN	NaN	NaN	NaN	9.93563	NaN	NaN	NaN	10.2053	9.37211	NaN	NaN	NaN
P58158	P58158	B3GA3_MOUSE	B3gat3	Galactosylgalactosylxylosylprotein 3-beta-glucuronosyltransferase 3	-0.521154	-0.488666	0.024452	0.0315675	+		0.0342654	0.0545366	10	7	10	9.58064	9.63782	NaN	9.35157	10.2274	9.30845	10.5672	9.91488	10.9028	9.98684	NaN	10.0874	9.86725	NaN	9.76322	10.1759	10.435	NaN	NaN	NaN	10.4453	NaN	9.31994	9.91619	10.5593	10.7746	10.9972	NaN	10.9614	9.81634	10.2576	10.1614	10.386	9.94877
Q9D892	Q9D892	ITPA_MOUSE	Itpa	Inosine triphosphate pyrophosphatase	-0.174909	-0.486252	0.0910802	0.0307671			0.0305043	0.0647128	12	11	12	12.6364	12.3121	12.5108	12.1859	12.3126	12.363	12.6311	12.7334	12.7101	12.3706	12.6352	12.4188	13.126	12.7446	12.4768	12.8328	11.8268	12.513	10.8646	NaN	11.6004	11.655	12.3255	11.9446	12.4136	12.8744	12.0114	12.7013	13.0574	12.6689	13.034	12.731	12.514	12.8614
Q8K0G5	Q8K0G5	EIPR1_MOUSE	Eipr1	EARP and GARP complex-interacting protein 1	0.185144	-0.485756	0.355547	0.0578423			0.013821	0.0273189	12	9	11	10.3358	10.1777	10.2122	9.80315	10.65	9.73989	9.80787	9.46421	10.3446	10.2032	10.7363	10.6973	9.74676	10.0258	8.62558	9.88417	10.0088	8.85913	NaN	NaN	9.08138	9.97314	NaN	9.38639	NaN	10.0306	10.3534	9.57422	10.8191	9.97052	10.3725	9.4995	9.03298	10.4771
Q61753	Q61753	SERA_MOUSE	Phgdh	D-3-phosphoglycerate dehydrogenase	0.288353	-0.484289	0.0180466	3.01423e-06		+	1.40994e-07	7.33945e-05	12	12	12	15.7546	15.7955	15.9965	16.1158	15.8634	15.8181	15.3253	15.4648	14.9505	15.3345	15.2568	15.1694	14.5698	14.5364	14.9487	14.9626	14.7448	14.6754	14.7618	14.5192	14.578	15.2031	14.967	15.1068	15.3573	15.0448	15.2083	15.1557	15.4474	15.4529	15.2394	15.223	15.2243	15.2649
Q9CQJ6	Q9CQJ6	DENR_MOUSE	Denr	Density-regulated protein	-1.26216	-0.483358	0.00191054	0.230948	+		0.0154024	0.0154142	8	12	12	NaN	10.3207	NaN	9.03214	NaN	9.62673	NaN	10.5899	10.7136	10.6793	10.2516	10.7292	12.1384	11.864	11.1029	12.0579	12.2226	11.7659	10.516	11.4987	10.504	9.38435	9.66638	9.53937	10.9423	9.90363	11.5586	11.1295	11.0577	12.1035	12.365	12.4778	12.7176	11.7989
Q9JK81	Q9JK81	MYG1_MOUSE	Myg1	MYG1 exonuclease	0.155624	-0.482191	0.140279	0.00608523			0.00021694	0.003026	12	12	12	13.8929	13.4993	14.3488	13.8983	13.9737	13.8024	13.9434	13.7755	13.4535	14.1056	13.9791	13.9639	13.5072	13.5741	13.6081	13.3545	13.6254	13.6193	11.8427	13.1278	13.1332	13.209	13.137	13.2442	13.9268	13.8795	13.0801	13.6906	13.9045	13.9778	13.6914	13.5884	13.9162	13.8538
Q99MN1	Q99MN1	SYK_MOUSE	Kars1	Lysine--tRNA ligase	0.539308	-0.479885	2.15931e-06	0.00132575	+		1.08466e-09	0	12	12	12	14.0895	14.3865	14.6655	14.4944	14.5022	14.3858	14.4531	14.2891	14.2818	14.5332	14.5529	14.4107	13.456	13.6187	13.3459	13.6092	13.4658	13.5347	12.6059	12.8267	13.1944	13.7954	13.4415	13.9202	13.8127	14.0133	13.8646	14.2558	13.9656	13.8122	13.2657	13.7577	13.787	13.8665
Q3UM18	Q3UM18	LSG1_MOUSE	Lsg1	Large subunit GTPase 1 homolog	-0.131493	-0.479231	NaN	NaN			0.801504	0.747875	2	2	5	NaN	9.29038	NaN	8.37381	NaN	NaN	NaN	NaN	NaN	NaN	NaN	NaN	NaN	NaN	8.39628	NaN	NaN	NaN	NaN	NaN	NaN	NaN	NaN	8.57244	10.3349	NaN	8.44824	NaN	8.78969	9.47182	NaN	NaN	NaN	NaN
P19182	P19182	IFRD1_MOUSE	Ifrd1	Interferon-related developmental regulator 1	-0.235607	-0.477329	0.0614911	0.0280351			0.0362126	0.0730444	12	12	12	12.7207	12.7717	12.7458	12.5531	12.7893	12.826	13.1912	12.9256	13.3423	12.55	12.7562	13.1865	13.1935	12.846	13.3024	12.2163	12.7986	13.4467	11.6876	12.7067	11.3605	12.4915	12.5765	12.8312	13.2639	12.9886	13.5101	13.0076	13.6478	12.8012	12.3722	13.0362	12.972	13.1985
Q922J3;Q9Z0H8	Q9Z0H8;Q922J3	CLIP1_MOUSE;CLIP2_MOUSE	Clip1;Clip2	CAP-Gly domain-containing linker protein 1	-1.61596	-0.47667	0.000453398	0.0166735	+		5.74718e-05	0.000118343	5	10	11	NaN	NaN	10.1804	NaN	NaN	9.60448	NaN	NaN	10.1273	7.94847	NaN	9.01312	10.5555	10.9927	10.3374	10.2839	10.5581	10.3911	10.9442	NaN	10.5487	NaN	10.225	10.3041	11.4658	10.0554	11.1229	NaN	11.1917	11.4806	10.2019	10.9358	11.2822	11.5939
P46061	P46061	RAGP1_MOUSE	Rangap1	Ran GTPase-activating protein 1	-0.651051	-0.475834	0.00391137	0.0643359	+		0.0177908	0.0319352	12	12	12	12.6981	12.166	12.4096	12.3591	12.0529	12.5379	11.5921	11.894	12.0996	11.3896	11.5585	11.6475	12.7137	12.9244	12.9263	12.3672	13.0272	12.6691	11.2907	11.9486	11.5031	12.0033	11.5711	11.5629	12.4874	12.794	12.3055	11.8095	11.774	13.0849	13.2274	13.3912	13.0845	13.2974
B0V2N1	B0V2N1	PTPRS_MOUSE	Ptprs	Receptor-type tyrosine-protein phosphatase S	-0.554344	-0.474631	1.589e-05	0.00073772	+		5.19421e-05	0.00224129	12	12	12	15.4425	15.2491	15.7204	15.7224	15.6064	15.7742	15.5955	15.3619	16.1104	15.9672	15.4354	15.7938	15.8436	15.662	15.7893	15.1657	15.4841	15.1325	16.2539	15.7632	16.1897	15.843	15.9169	15.6921	15.8999	16.5849	15.8579	16.2833	16.216	16.2572	16.583	16.1419	16.2577	16.1233
P70349	P70349	HINT1_MOUSE	Hint1	Adenosine 5'-monophosphoramidase HINT1	-0.3882	-0.47449	0.118246	0.0672241			0.163681	0.179823	10	11	10	10.9384	11.1432	10.3364	10.8683	11.4216	NaN	10.4471	12.4745	11.3851	NaN	11.4152	11.7582	11.1171	10.6083	11.8728	10.4667	12.3388	11.3351	9.98463	NaN	10.9525	10.8442	11.3239	11.6135	11.4789	NaN	12.1883	12.1792	11.8538	11.5514	11.5993	11.3223	11.6303	10.8117
O54774	O54774	AP3D1_MOUSE	Ap3d1	AP-3 complex subunit delta-1	-0.603025	-0.474262	2.88139e-07	3.99723e-06	+	+	2.61434e-09	4.12371e-05	12	12	12	11.3007	11.2738	11.4576	11.3472	11.6826	11.54	11.6189	11.6098	11.6791	11.5954	11.6766	11.5786	11.6786	11.664	11.6337	11.6601	11.9162	11.7364	11.657	11.608	11.5824	11.5988	11.4467	11.7236	12.5841	11.6978	11.9576	11.9131	12.1265	12.3665	12.1406	12.2259	12.1912	12.3763
Q9WV32	Q9WV32	ARC1B_MOUSE	Arpc1b	Actin-related protein 2/3 complex subunit 1B	-0.0107715	-0.472933	0.935421	0.0106892			0.00666091	0.0251089	12	12	12	14.6203	14.9444	15.0633	14.6246	15.0804	14.6338	15.2758	15.6659	15.1693	15.1649	15.3622	15.2333	14.942	14.2951	14.3967	15.0203	15.0066	14.999	13.4366	14.2522	14.2661	14.9167	14.7158	15.045	15.2177	15.1216	15.4305	15.4307	15.1936	15.0935	14.3287	15.0185	14.709	14.8289
Q925J9	Q925J9	MED1_MOUSE	Med1	Mediator of RNA polymerase II transcription subunit 1	-0.0308584	-0.469536	0.926912	NaN			0.926912	0.916986	7	1	3	NaN	9.76526	11.2066	10.688	10.8282	10.4103	NaN	NaN	10.0346	9.94546	NaN	NaN	NaN	NaN	9.97252	NaN	NaN	NaN	NaN	NaN	NaN	NaN	NaN	NaN	10.4166	10.2044	NaN	NaN	NaN	NaN	NaN	NaN	NaN	10.7051
Q9CZ44	Q9CZ44	NSF1C_MOUSE	Nsfl1c	NSFL1 cofactor p47	-0.803481	-0.469419	0.0115674	0.136854	+		0.0245997	0.0327525	12	12	12	12.9044	11.9697	12.9914	12.3821	12.5241	13.4014	12.8971	13.1337	13.79	13.8871	12.759	12.8997	13.6006	13.7385	13.6056	13.1327	13.8555	13.7573	14.1368	13.422	12.3911	13.0267	12.8193	12.0624	12.4563	12.8167	13.0104	13.2708	13.4	14.292	14.7137	14.2865	14.9241	14.7435
Q9Z2M7	Q9Z2M7	PMM2_MOUSE	Pmm2	Phosphomannomutase 2	-0.119749	-0.468605	0.447643	0.0390294			0.0542664	0.092886	12	11	12	11.6662	12.1507	11.8633	12.3142	12.3208	11.8821	12.0628	12.6292	12.3083	11.8555	11.3656	11.9496	12.4853	12.3263	11.9488	11.5197	12.4637	12.0465	10.8956	NaN	10.9721	11.3871	11.0717	11.3836	12.1784	11.7513	12.4219	11.5338	11.8362	12.2865	11.9331	12.4473	12.0524	12.9271
Q8CIT9	Q8CIT9	SBSN_MOUSE	Sbsn	Suprabasin	0.877136	-0.465108	0.000734443	0.127397	+		0.000268734	0.00072	12	12	12	12.8835	12.7882	13.0383	12.8923	12.622	13.06	11.2791	11.9852	11.3564	11.1441	12.0017	11.727	10.2361	10.6072	9.98701	9.99757	9.33327	9.87254	11.3701	11.8132	11.7074	12.147	12.0067	11.5926	11.2428	11.5903	11.5969	11.718	11.7044	11.0113	11.0357	11.3894	11.4104	11.0594
Q80VD1	Q80VD1	FA98B_MOUSE	Fam98b	Protein FAM98B	-0.293151	-0.464975	0.115446	0.0377904			0.0648441	0.103916	11	6	12	9.78538	10.1252	9.6977	10.0971	9.893	10.2409	NaN	9.84462	11.03	10.3599	10.2733	9.65364	9.47426	10.0166	9.86462	9.8571	10.3585	9.94378	NaN	NaN	NaN	NaN	NaN	NaN	10.1948	9.71939	10.9166	10.8624	10.693	10.6933	10.1016	10.2066	9.67373	10.7248
P48024	Q9CXU9;P48024	EIF1_MOUSE	Eif1	Eukaryotic translation initiation factor 1	-0.924366	-0.464205	0.00156227	0.0307914	+		0.00326167	0.00667826	11	11	12	10.8357	11.7023	NaN	10.0356	10.5434	10.202	11.3283	12.5352	11.8643	11.7221	11.7792	11.6627	11.7369	11.7362	11.8232	11.0776	12.6434	12.6175	NaN	10.9407	11.0771	11.8366	11.9625	11.8208	11.7691	11.7023	12.2774	12.2269	11.8063	12.252	12.0011	12.7321	12.8982	12.5295
Q8BVI4	Q8BVI4	DHPR_MOUSE	Qdpr	Dihydropteridine reductase	0.216183	-0.463421	0.204615	0.0307896			0.00182794	0.00780328	12	11	12	11.2705	11.2406	11.5851	11.0499	11.0732	10.9665	11.2324	11.0468	11.3398	11.4558	11.3307	11.9692	10.7769	10.3693	10.4418	10.9133	10.5391	9.60528	NaN	11.349	10.7497	11.0531	10.3166	10.674	10.4716	11.1102	11.5187	11.8197	11.6484	10.8821	10.3296	10.4929	11.2837	10.9735
Q60770	Q60770	STXB3_MOUSE	Stxbp3	Syntaxin-binding protein 3	-0.150052	-0.462878	0.444548	0.0638188			0.121669	0.158064	12	9	11	10.8739	10.7833	10.1403	10.6637	10.0742	10.2573	11.2599	11.0959	11.1972	11.2795	10.9386	10.503	10.3658	10.7054	10.5961	10.0006	10.6732	10.3457	NaN	10.4615	NaN	NaN	9.38898	11.4474	10.1856	9.86341	10.6595	10.7765	11.2681	11.2067	11.0639	11.377	NaN	11.1434
Q80UM3;Q9DBB4	Q9DBB4;Q80UM3	NAA15_MOUSE;NAA16_MOUSE	Naa15;Naa16	N-alpha-acetyltransferase 15, NatA auxiliary subunit	0.281581	-0.46264	0.0647121	0.0118751			0.000475603	0.00326126	12	12	12	13.2988	13.0401	12.9385	13.6321	13.3423	13.1878	12.9109	12.0757	13.0251	13.2427	12.393	12.7677	12.6397	12.8391	12.5997	12.1974	11.2386	11.7116	11.559	11.9497	12.6799	12.6594	12.2529	12.5968	12.8939	12.9967	12.2606	12.5394	12.304	13.0384	12.7948	12.5007	12.8327	12.767
P61164;Q8R5C5	Q8R5C5;P61164	ACTY_MOUSE;ACTZ_MOUSE	Actr1a;Actr1b	Alpha-centractin	-0.2878	-0.461403	0.265264	0.179054			0.31509	0.308154	12	10	10	10.6239	11.1017	11.5882	11.1289	10.2539	11.6902	11.6526	12.2202	11.7596	11.5065	11.8637	11.6154	10.9614	NaN	10.2379	11.3943	11.2067	NaN	9.8239	12.2368	10.6369	11.754	12.2823	11.9004	11.3395	11.5872	12.1957	12.4094	12.8185	11.3072	10.8338	NaN	11.1045	NaN
Q8K196	Q8K196	Q8K196_MOUSE	Rnase2a	Eosinophil-associated, ribonuclease A family, member 11	0.181909	-0.460198	0.508361	NaN			0.336406	0.305125	6	2	11	NaN	NaN	NaN	NaN	NaN	NaN	11.6145	11.2685	11.2593	11.6005	12.1774	11.6831	NaN	NaN	NaN	NaN	NaN	NaN	NaN	NaN	10.7907	NaN	11.1262	NaN	11.3913	11.2993	11.4479	12.639	12.0593	10.9549	NaN	10.3192	11.5811	10.9787
Q8K205	Q8K205	Q8K205_MOUSE	Pop1	Processing of 1, ribonuclease P/MRP family, (S. cerevisiae)	-0.0839214	-0.460179	0.565229	0.0476635			0.0454612	0.0829758	12	11	12	11.4103	11.5005	11.5354	11.4541	11.5183	11.6126	11.9655	11.9767	11.703	11.766	12.0132	11.3095	10.9747	10.7839	11.3582	11.5072	10.8946	11.3379	11.8762	NaN	9.90246	11.8825	11.5161	11.9453	11.8539	11.5982	12.2484	11.934	12.0858	11.2239	11.6483	10.7688	11.8285	11.514
Q99KQ4	Q99KQ4	NAMPT_MOUSE	Nampt	Nicotinamide phosphoribosyltransferase	-0.497724	-0.45949	0.00266002	0.00433457	+		0.00144372	0.0111271	12	12	12	12.4741	12.2028	12.5673	12.389	12.3116	12.4771	12.873	12.7475	12.6574	13.0297	13.0101	13.1457	12.8395	12.8878	12.9283	12.7629	12.7857	12.7945	12.9614	12.9956	12.2367	12.1193	12.6401	12.3924	12.7216	12.6692	12.6599	12.8679	13.0557	13.4004	13.3563	13.6162	13.781	13.6502
Q8R4X3	Q8R4X3	RBM12_MOUSE	Rbm12	RNA-binding protein 12	-0.0767539	-0.459322	0.735137	NaN			0.735137	0.732943	12	1	7	10.7401	10.9445	11.1707	11.0408	11.0028	10.324	10.7586	10.629	11.2253	11.1925	11.0484	11.3705	NaN	NaN	NaN	NaN	NaN	NaN	NaN	NaN	NaN	10.5714	NaN	NaN	10.5293	10.8061	11.8905	11.0545	11.6612	NaN	NaN	9.91626	NaN	NaN
Q9CY64	Q9CY64	BIEA_MOUSE	Blvra	Biliverdin reductase A	-0.0343199	-0.457954	0.769558	0.00214074			0.00185875	0.0150704	12	11	12	12.8619	13.4526	13.4191	13.4069	13.3837	13.3718	13.8577	14.0172	13.6367	13.6496	13.7888	13.7126	13.0767	13.0284	13.1923	12.9169	12.868	13.3589	12.481	NaN	12.9128	13.6053	13.1381	13.7737	13.7224	13.0303	13.4635	13.4513	13.398	13.8901	13.5517	13.501	13.6587	13.5455
P84084	P84084	ARF5_MOUSE	Arf5	ADP-ribosylation factor 5	0.735049	-0.456641	0.0227588	0.317171	+		0.00827724	0.00922835	12	9	9	14.4646	13.7463	14.4717	14.5838	14.6006	14.5537	13.9382	14.2091	12.8589	14.0727	13.0553	13.7921	12.9405	13.9971	13.4116	NaN	10.387	11.9434	13.3946	12.8819	NaN	NaN	13.1062	13.4727	13.5631	14.281	12.0943	12.3558	12.7578	NaN	NaN	13.5287	NaN	14.2954
Q3TRM8	Q3TRM8	HXK3_MOUSE	Hk3	Hexokinase-3	0.375477	-0.456328	0.00175746	0.00184901	+		3.41335e-07	7.20721e-05	12	12	12	14.1852	14.0485	14.6397	14.566	14.3632	14.3777	13.9815	14.0262	14.0455	14.0766	13.9921	13.9193	13.1988	13.0578	13.1038	13.161	13.2108	12.9786	13.2417	13.269	13.3324	13.8413	13.7042	14.1405	13.7731	14.0486	13.8141	14.1714	13.9619	13.6054	13.4514	13.4857	13.6127	13.7658
A3KMP2	A3KMP2	TTC38_MOUSE	Ttc38	Tetratricopeptide repeat protein 38	-0.307526	-0.456299	0.257652	0.136837			0.368012	0.346284	12	5	12	9.30273	10.0366	9.47165	10.4081	9.66548	10.682	11.0512	11.8502	11.059	11.1217	11.513	10.9223	10.164	NaN	10.591	NaN	NaN	9.21576	NaN	NaN	NaN	11.3122	NaN	10.9248	10.5771	10.7065	10.2875	11.1561	10.9237	10.4221	11.3135	10.7232	10.9858	10.6546
Q9DCZ1	Q9DCZ1	GMPR1_MOUSE	Gmpr	GMP reductase 1	0.649127	-0.454986	5.77302e-05	0.0224058	+		3.96315e-07	0	12	12	12	12.6603	13.0351	13.1352	12.9114	13.2398	12.692	12.7372	12.9854	12.4393	12.6565	12.7661	12.7166	11.3339	11.7194	11.8648	11.8838	11.7622	11.2332	10.4502	11.9669	11.9811	12.3443	12.0027	12.1833	12.3279	12.7313	12.4337	12.6147	12.3916	11.7751	11.387	12.052	12.0358	11.7895
P08226	P08226	APOE_MOUSE	Apoe	Apolipoprotein E	-0.171746	-0.45455	0.506281	0.0866196			0.188529	0.210383	12	12	12	16.8152	16.855	16.5639	16.5963	16.6353	16.6047	17.6235	17.7037	17.5242	17.7341	17.8051	17.9115	16.9489	16.853	16.8029	16.4474	16.3729	16.4531	16.4037	16.4178	18.0974	17.3341	17.4954	17.3523	17.893	18.1773	17.6841	17.9739	18.2297	16.9997	17.0547	16.4548	16.6925	16.9722
P29341	A2A5N3;P29341	PABP1_MOUSE	Pabpc1	Polyadenylate-binding protein 1	-0.605141	-0.454401	1.14292e-06	0.000340426	+	+	5.23461e-06	0.00066129	12	12	12	12.9496	13.5039	13.4842	13.3208	13.236	13.0522	13.4522	13.4151	13.6082	13.5801	13.5784	13.8286	13.3807	13.9341	14.0217	13.8145	13.7154	13.8093	13.2366	13.0543	13.5359	13.7487	13.3133	13.2536	13.8934	13.8094	14.071	13.7845	13.8312	14.1189	13.8873	14.3253	14.1177	14.1471
Q8BH86	Q8BH86	GLUCM_MOUSE	Dglucy	D-glutamate cyclase, mitochondrial	0.0742625	-0.452995	0.7035	0.0074189			0.0233167	0.0488014	12	9	12	11.1853	10.1171	11.9747	11.2117	11.3071	11.4529	10.2535	10.3924	10.7588	11.2151	10.5812	10.5912	10.5741	10.2895	10.3911	10.702	NaN	10.0897	9.8031	NaN	NaN	10.3402	10.6319	10.7139	11.1156	10.7954	11.5789	10.3332	10.5376	10.8621	10.2477	11.0212	10.8742	11.1379
Q6PHQ8	Q6PHQ8	NAA35_MOUSE	Naa35	N-alpha-acetyltransferase 35, NatC auxiliary subunit	-0.272024	-0.45167	0.605444	NaN			0.776364	0.725451	7	2	3	NaN	NaN	10.6256	11.0158	11.1496	10.4852	10.0403	NaN	NaN	9.21278	NaN	11.7157	NaN	NaN	10.8457	NaN	NaN	NaN	NaN	NaN	NaN	NaN	NaN	10.0079	11.0331	NaN	NaN	10.4178	NaN	11.1844	NaN	NaN	NaN	NaN
Q8VCF1	Q8VCF1	CANT1_MOUSE	Cant1	Soluble calcium-activated nucleotidase 1	-0.162257	-0.451606	0.160226	0.00456159			0.00313389	0.0236206	12	12	12	13.3637	13.0127	13.1869	13.1425	13.1845	13.1636	12.996	12.7572	13.1069	12.8989	13.1376	13.2889	12.6998	12.7465	12.7304	12.9071	12.1834	12.4226	12.6974	12.8845	13.4589	13.3292	13.0416	12.6658	13.6886	13.603	13.4536	13.433	13.6545	12.7314	13.1344	12.7902	13.2358	12.9162
Q61171	Q61171	PRDX2_MOUSE	Prdx2	Peroxiredoxin-2	-0.551642	-0.450334	0.00289298	0.0236161	+		0.00786813	0.0240775	12	12	12	12.3237	12.6785	12.3919	12.3669	12.8679	12.6339	13.167	12.7922	13.1508	13.0309	13.534	13.0708	13.0819	13.0966	13.5144	12.962	12.2825	11.9896	13.2433	12.3723	12.9491	13.0522	13.4586	13.2216	13.0368	13.4634	13.1013	13.4851	12.6818	13.4838	13.9582	13.6603	14.0724	13.6793
Q80WQ2	Q80WQ2	VAC14_MOUSE	Vac14	Protein VAC14 homolog	-0.0819297	-0.449895	0.350644	0.00215283			0.001279	0.0143329	12	12	12	11.581	11.5396	11.4496	11.3933	11.4608	11.4483	11.7629	12.0046	11.7258	11.8381	11.9613	11.9487	11.4524	11.3112	11.9505	11.5633	11.4737	11.5123	10.3749	10.844	11.3237	11.4833	10.9929	11.4163	11.6556	11.8827	11.4504	12.0666	11.998	11.75	11.5056	11.7665	11.5995	11.849
Q9D8Y7	Q9D8Y7	TP8L2_MOUSE	Tnfaip8l2	Tumor necrosis factor alpha-induced protein 8-like protein 2	-0.630671	-0.448806	0.0150392	0.0611	+		0.0538307	0.0687452	11	11	12	11.4082	9.04716	10.7284	10.7184	10.6226	NaN	11.288	10.9581	12.0525	10.4146	11.0697	11.0695	11.1847	11.4475	10.9926	11.4621	11.4131	11.6877	NaN	10.8298	9.07371	10.8915	11.3334	11.0616	11.3963	11.5236	11.7625	11.9157	11.6221	11.7917	10.7482	11.1202	11.5405	11.1067
Q5SUR0	Q5SUR0	PUR4_MOUSE	Pfas	Phosphoribosylformylglycinamidine synthase	-0.0443661	-0.447496	0.711596	0.0115513			0.00766453	0.0308272	12	12	12	13.0018	13.2119	13.3852	13.3178	13.33	12.9102	13.738	13.6614	13.2297	13.6212	13.6627	13.3956	12.9694	12.892	12.7834	13.1606	12.9477	12.9345	11.7135	12.8523	12.993	13.4962	13.4465	13.4389	13.6283	13.3567	13.7102	13.8405	13.7852	13.0739	13.0788	13.1733	13.1497	13.0323
Q3THG9	Q3THG9	AASD1_MOUSE	Aarsd1	Alanyl-tRNA editing protein Aarsd1	-0.368704	-0.446097	0.147088	0.070588			0.195768	0.202238	5	4	7	NaN	10.4782	10.2986	10.7272	NaN	NaN	9.29911	NaN	NaN	NaN	10.0106	NaN	NaN	NaN	9.74166	NaN	9.82071	NaN	NaN	NaN	10.7845	NaN	NaN	9.99451	NaN	NaN	10.6003	NaN	10.6334	10.1501	NaN	10.6263	NaN	10.9475
Q9DCR2	Q9DCR2	AP3S1_MOUSE	Ap3s1	AP-3 complex subunit sigma-1	-0.1609	-0.445975	0.442382	0.172213			0.254065	0.263868	7	6	9	11.7088	NaN	11.369	11.7152	11.8896	11.5049	11.6315	NaN	NaN	11.6171	NaN	NaN	NaN	11.613	11.8392	11.2809	NaN	NaN	10.0062	NaN	NaN	11.6083	11.7442	NaN	12.3416	10.6279	NaN	NaN	11.9415	11.8838	11.4726	11.6248	12.0722	12.2356
A2AN08	A2AN08	UBR4_MOUSE	Ubr4	E3 ubiquitin-protein ligase UBR4	-0.396008	-0.445917	3.3106e-05	0.000159674	+	+	9.44448e-06	0.00233943	12	12	12	13.6622	13.9021	13.8692	13.8651	13.7639	13.5742	13.9018	13.8214	13.7723	13.9948	13.8208	13.8115	13.4052	13.4803	13.8756	13.8857	13.7512	13.74	13.3398	13.8768	13.9027	14.112	13.7591	14.0318	14.4606	13.8988	14.4467	14.2805	14.4492	14.1327	13.8015	13.9615	14.0342	14.2364
Q7TNV0	Q7TNV0	DEK_MOUSE	Dek	Protein DEK	-1.1011	-0.444673	4.1768e-06	0.00565872	+		3.13139e-07	0	12	12	12	14.0475	13.2846	14.2212	13.8839	13.7356	13.9187	13.0021	13.0479	13.8806	13.6345	12.9975	13.1231	14.0919	14.2421	14.3071	13.579	14.4094	14.5108	14.2364	14.2193	14.0523	14.4063	14.2916	14.3083	15.06	13.8792	14.1984	14.1005	14.4489	15.0525	15.0034	14.8372	14.9989	15.2089
Q9QWR8	Q9QWR8	NAGAB_MOUSE	Naga	Alpha-N-acetylgalactosaminidase	-0.0684004	-0.444544	0.785498	0.0197785			0.113079	0.145531	12	12	12	14.3889	14.2867	14.1459	14.1671	14.0407	14.3215	12.6651	12.9531	12.7746	12.9596	12.8925	13.0322	12.8916	12.9529	12.9431	12.9125	12.6569	12.7819	13.1175	13.5207	13.27	13.7117	13.6637	13.6916	14.0014	13.7743	14.1439	14.0726	14.0068	13.0753	12.9637	13.4433	13.4482	12.9402
Q99JR8	Q99JR8	SMRD2_MOUSE	Smarcd2	SWI/SNF-related matrix-associated actin-dependent regulator of chromatin subfamily D member 2	0.144418	-0.444175	0.388685	0.029975			0.0293535	0.0544049	11	5	10	10.3541	11.1374	NaN	10.9694	11.134	10.652	10.611	11.3084	9.75573	10.8566	10.7422	11.0084	NaN	9.57755	10.5615	10.5714	10.0596	10.1639	NaN	NaN	NaN	NaN	NaN	NaN	10.446	11.0391	10.6856	10.8408	10.9481	10.6458	10.0466	10.3624	NaN	10.6207
Q2YDW2	Q2YDW2	MSTO1_MOUSE	Msto1	Protein misato homolog 1	-0.0243084	-0.443349	0.784556	0.0342775			0.0159556	0.0451875	12	11	12	13.0374	13.031	13.214	13.2558	13.1315	13.0287	12.9401	13.0215	13.317	13.07	13.0913	13.2115	12.9191	12.7803	13.0487	12.9088	12.9218	12.6608	10.9051	NaN	12.7198	13.185	12.7552	12.8233	12.9605	12.9786	13.5147	13.2776	13.5057	13.047	12.9256	13.2036	12.8497	12.7444
P61255	P61255	RL26_MOUSE	Rpl26	60S ribosomal protein L26	-0.409388	-0.443326	0.021749	0.0235136			0.0408907	0.0682562	5	5	7	12.5492	NaN	NaN	NaN	NaN	NaN	NaN	12.2837	12.8425	NaN	12.9113	13.199	12.4117	12.595	NaN	NaN	12.9639	12.3516	NaN	NaN	NaN	NaN	13.2936	NaN	13.4294	13.1838	13.0994	13.215	13.2298	NaN	NaN	12.869	NaN	NaN
Q6ZQ08	Q6ZQ08	CNOT1_MOUSE	Cnot1	CCR4-NOT transcription complex subunit 1	0.160788	-0.442108	0.0278476	0.0043029			3.79926e-05	0.00177907	12	12	12	12.8741	13.0164	13.0071	13.1182	13.0137	12.9509	12.8127	12.8839	12.6844	13.0123	12.7238	12.8045	12.6097	12.4617	12.6061	12.535	12.4625	12.2989	11.0765	11.8849	12.2919	12.4992	12.2931	12.6476	12.8695	12.7253	12.5512	12.5842	12.6699	12.6617	12.3675	12.9005	12.8089	12.8062
Q9D7H3	Q9D7H3	RTCA_MOUSE	RtcA	RNA 3'-terminal phosphate cyclase	-0.359958	-0.441772	0.183881	0.0794436			0.214326	0.22162	5	5	6	9.63791	NaN	NaN	NaN	NaN	NaN	NaN	10.6702	9.83201	NaN	10.8375	10.4008	NaN	9.60884	NaN	10.0624	NaN	10.8391	NaN	NaN	NaN	10.2672	NaN	10.1917	10.6804	NaN	11.0804	10.6773	10.7719	NaN	NaN	10.3299	NaN	NaN
P62317	P62317	SMD2_MOUSE	Snrpd2	Small nuclear ribonucleoprotein Sm D2	-0.294781	-0.441169	0.184255	0.154567			0.247998	0.260936	11	7	10	11.1753	10.4338	9.8832	10.9109	11.013	10.5829	10.8755	NaN	11.3042	10.996	10.0267	11.0748	11.4055	11.2845	10.4287	10.3824	NaN	10.0347	11.167	NaN	NaN	NaN	NaN	9.53909	11.091	11.777	11.1738	9.91699	10.7506	10.7778	11.2911	NaN	11.0504	11.0135
Q9ER41	Q9ER41	TOR1B_MOUSE	Tor1b	Torsin-1B	-0.15029	-0.44022	0.451366	0.049513			0.0987775	0.135084	7	9	10	10.0197	9.56363	9.50143	9.28722	NaN	10.1119	NaN	9.20975	NaN	NaN	9.52202	NaN	9.60008	9.24947	9.3209	9.54683	10.1088	9.39203	NaN	NaN	9.17803	8.30176	NaN	9.11295	9.34643	NaN	9.22022	10.6962	10.005	NaN	9.96481	9.44144	9.7923	9.76691
Q9Z0N1;Q9Z0N2	Q9Z0N1;Q9Z0N2	IF2G_MOUSE;IF2H_MOUSE	Eif2s3x;Eif2s3y	Eukaryotic translation initiation factor 2 subunit 3, X-linked	-0.0592707	-0.440191	0.47949	3.5078e-05		+	1.85221e-05	0.0030303	12	12	12	13.6434	13.7533	14.0823	13.9649	13.8587	14.1617	13.8156	13.3122	13.8721	13.8548	13.7816	13.8268	13.6816	13.37	13.4979	13.661	13.6852	13.5064	13.1964	12.927	13.311	13.582	13.5855	13.3523	13.6905	13.7027	13.9024	13.9386	13.7199	13.9353	13.9801	13.6018	14.1492	14.2297
P49813	P49813	TMOD1_MOUSE	Tmod1	Tropomodulin-1	-1.00225	-0.439998	NaN	0.307066			0.307066	0.277903	1	4	6	NaN	NaN	NaN	NaN	NaN	NaN	NaN	NaN	NaN	NaN	8.76894	NaN	9.22239	8.22042	NaN	10.2489	NaN	NaN	NaN	NaN	NaN	NaN	NaN	9.6331	NaN	NaN	NaN	NaN	9.24025	9.6878	10.0231	10.272	NaN	10.1092
Q8VIJ6	Q8VIJ6	SFPQ_MOUSE	Sfpq	Splicing factor, proline- and glutamine-rich	-0.0272673	-0.439901	0.856492	0.0528387			0.0598791	0.0962192	12	12	12	14.1781	14.5209	14.0071	14.0392	14.2753	14.1229	14.7462	14.991	15.0049	14.6642	14.9264	14.9884	14.4403	14.9127	14.6561	14.6597	14.7745	14.5412	13.1348	13.0885	13.199	13.9046	13.9269	14.2746	14.084	14.0108	14.4886	14.3393	14.5198	15.0124	14.689	14.9095	14.8911	14.8678
Q99020	Q99020	ROAA_MOUSE	Hnrnpab	Heterogeneous nuclear ribonucleoprotein A/B	-0.267523	-0.438983	0.0270503	0.00165144			0.00550171	0.0318254	12	12	12	14.9256	14.8879	14.7662	14.6809	14.7909	14.712	15.2042	15.362	15.6581	15.2315	15.3666	15.4232	15.1374	15.2834	15.2635	15.3873	14.7478	15.1839	14.4411	14.2827	14.6779	15.0647	14.5269	14.9549	15.4053	15.2647	15.519	14.8061	15.3545	15.369	15.4134	15.2869	15.3448	15.5922
Q80X41	Q80X41	VRK1_MOUSE	Vrk1	Serine/threonine-protein kinase VRK1	0.384731	-0.438457	0.000437879	0.0075073	+		1.45493e-06	0.00010596	12	12	12	12.6747	12.7723	13.0035	12.66	12.7235	12.8537	12.88	12.9921	12.5899	13.124	12.9997	12.9465	12.2536	12.2909	12.3384	12.1482	11.9306	12.0488	10.8006	12.103	11.642	12.3795	12.2501	12.1558	12.4395	12.7947	12.5733	12.3604	12.5805	12.0167	12.3382	12.1991	12.1058	12.53
P39749	P39749	FEN1_MOUSE	Fen1	Flap endonuclease 1	0.122363	-0.438383	0.300475	0.020354			0.00280162	0.0135955	12	12	12	13.4782	13.5544	13.9518	13.979	13.681	13.3546	14.0877	14.0818	13.852	13.8466	13.5191	14.1749	13.5295	13.5187	13.922	13.1731	12.9384	13.1267	12.7984	12.0547	12.7721	13.5583	13.6919	13.7487	13.7735	13.4319	13.9606	13.8143	14.0752	13.6183	13.1674	13.4638	13.774	13.4766
O88325	O88325	O88325_MOUSE	Naglu	Alpha-N-acetylglucosaminidase	0.383388	-0.437337	0.0277937	0.0445656			0.00176709	0.0056846	12	12	12	13.5356	13.2439	14.0044	13.9211	13.6501	14.0148	12.7943	12.6951	12.6282	13.4112	12.7048	13.0443	11.7795	11.4863	12.2611	12.3057	11.768	11.6437	12.8227	13.1578	13.0849	13.197	13.2856	13.0069	13.1928	13.1083	12.8649	13.2389	12.6825	12.9571	12.6682	12.6402	12.9548	12.8998
F8VPK0	F8VPK0	F8VPK0_MOUSE	Ttc37	Tetratricopeptide repeat domain 37	0.0816967	-0.436965	0.520918	0.010612			0.00125457	0.0102446	12	12	12	13.8166	13.4959	13.6596	13.8753	13.7301	13.4172	13.2452	13.7414	13.6033	13.2698	13.3142	13.5427	12.81	13.1327	12.929	13.1839	13.115	13.5166	12.5829	13.1049	12.3559	13.633	12.6691	13.4541	13.0309	14.1065	13.4466	13.9752	13.7989	13.1432	13.4067	13.1412	13.3349	13.1326
Q8BTW3	Q8BTW3	EXOS6_MOUSE	Exosc6	Exosome complex component MTR3	0.0523597	-0.436421	0.681803	0.0757343			0.0311761	0.0633443	12	6	9	10.9781	11.0237	10.1846	10.9777	10.8785	10.7892	11.0297	10.5894	10.579	10.7958	10.829	10.5939	10.6192	10.6327	10.3572	NaN	10.5597	10.3376	NaN	NaN	NaN	NaN	NaN	9.18526	9.91751	10.9779	10.9797	10.8414	10.7747	10.6647	NaN	10.5675	NaN	10.8841
Q9CWR1	Q9CWR1	WDR73_MOUSE	Wdr73	WD repeat-containing protein 73	0.060203	-0.435946	0.784139	0.100509			0.072032	0.102424	12	9	11	10.558	10.2112	10.7542	10.2475	10.4089	10.4472	10.0145	10.2007	9.51091	10.2581	9.99839	9.51562	9.51025	9.79597	9.63009	10.5012	10.0579	8.94505	NaN	NaN	9.58233	NaN	9.34154	9.76426	11.1941	9.41581	10.7347	10.1782	9.96849	NaN	9.77171	10.3604	9.1708	9.60594
A2APV2;Q6ZPF4	A2APV2;Q6ZPF4	FMNL2_MOUSE;FMNL3_MOUSE	Fmnl2;Fmnl3	Formin-like protein 2	0.160031	-0.435097	0.637819	0.28132			0.185527	0.17315	11	7	5	9.63256	9.74522	10.2167	9.71779	10.3108	9.56437	9.873	9.38385	9.99748	9.18153	NaN	7.9471	8.61632	9.407	9.65602	9.60527	9.32312	NaN	NaN	NaN	8.73365	NaN	NaN	7.67387	NaN	9.07237	NaN	9.23583	NaN	NaN	10.3292	NaN	9.58409	NaN
Q9D1A2	Q9D1A2	CNDP2_MOUSE	Cndp2	Cytosolic non-specific dipeptidase	-0.238639	-0.434478	0.00603228	8.29695e-05		+	8.75223e-05	0.00667591	12	12	12	13.9783	13.9276	14.0538	13.8946	13.8796	13.915	14.3727	14.3614	14.1066	14.1425	14.4029	14.1901	13.9757	14.3436	14.0019	13.85	13.799	13.6059	13.5213	13.8862	13.6289	13.9193	14.1534	14.1901	13.9447	14.5037	14.0449	14.3604	14.4783	14.3719	14.5653	14.2705	14.5462	14.3852
Q3UEB3	Q3UEB3	PUF60_MOUSE	Puf60	Poly(U)-binding-splicing factor PUF60	-0.94092	-0.434477	2.09135e-07	0.0038124	+		5.22685e-07	4.0404e-05	11	11	12	11.6805	11.451	11.8957	NaN	11.3712	11.9508	11.9219	12.16	11.7919	11.8273	10.9524	11.8747	12.3277	12.3335	12.31	12.0544	12.2413	11.759	12.4839	NaN	12.1362	12.5833	12.7851	11.4338	12.4864	12.6085	12.3097	12.9194	12.2139	12.6992	12.6571	12.4244	13.0533	12.8403
Q6P8X1	Q6P8X1	SNX6_MOUSE	Snx6	Sorting nexin-6	-0.423527	-0.434256	0.00950238	0.00107938	+		0.00895578	0.0331446	12	12	12	12.261	12.3905	12.5372	12.5769	12.6668	12.1162	13.1853	13.3663	13.3902	13.2709	13.3	13.4374	13.3561	13.1405	13.0706	12.994	13.2011	12.8954	12.0289	12.3143	12.8921	12.7981	12.7434	12.9356	13.4174	13.3638	13.4595	13.2237	13.1718	13.1306	13.0607	13.2576	13.1587	13.3838
P35979	P35979	RL12_MOUSE	Rpl12	60S ribosomal protein L12	-0.292268	-0.433629	0.065906	0.0153195			0.0277192	0.0691111	12	12	12	16.3794	15.4173	16.2226	16.3277	15.956	16.42	15.8757	16.1469	16.4209	16.7228	16.0302	16.3354	16.3458	16.267	16.5354	15.6063	15.9838	16.2553	15.8382	15.1159	15.7224	16.2373	16.3202	16.3309	16.2576	17.2485	16.2535	16.6423	16.4204	16.4879	16.8112	15.9077	16.4499	16.8981
Q6VN19	Q6VN19	RBP10_MOUSE	Ranbp10	Ran-binding protein 10	-0.20081	-0.433377	0.690623	0.451894			0.700727	0.642425	3	4	5	8.92362	NaN	NaN	NaN	NaN	NaN	NaN	9.89252	NaN	NaN	9.34454	NaN	7.81411	9.6999	NaN	NaN	NaN	9.73705	NaN	NaN	NaN	NaN	NaN	9.36624	9.6654	NaN	9.91336	8.55303	10.5136	NaN	9.29316	NaN	NaN	NaN
O35075	O35075	VP26C_MOUSE	Vps26c	Vacuolar protein sorting-associated protein 26C	0.165179	-0.432952	0.200814	0.0368017			0.00294485	0.0128023	12	12	12	11.827	11.9258	11.818	11.9046	11.9159	11.8869	12.0328	12.2792	11.9027	11.5229	12.1151	12.1319	10.9472	11.6433	11.4729	11.4829	11.8301	11.6881	10.0295	10.8688	11.2369	12.0501	11.0841	11.7516	11.7827	12.0402	12.1232	11.8617	12.0309	11.3272	10.9647	11.5433	11.8158	11.7906
Q8BU30	Q8BU30	SYIC_MOUSE	Iars1	Isoleucine--tRNA ligase, cytoplasmic	0.314406	-0.432732	7.24348e-05	1.05377e-05	+	+	8.89702e-11	0	12	12	12	14.6971	14.9299	14.8488	15.0096	14.9158	14.7696	14.5778	14.6394	14.384	14.7014	14.6723	14.6372	13.8726	13.8109	13.8022	14.0961	13.9577	13.9496	13.6404	13.9119	13.8934	14.337	14.134	14.4115	14.3535	14.3378	14.413	14.52	14.5692	14.4726	14.2152	14.2439	14.293	14.3904
Q9QYJ0	Q9QYJ0	DNJA2_MOUSE	Dnaja2	DnaJ homolog subfamily A member 2	-0.0318212	-0.432548	0.783841	0.0148451			0.00698344	0.030613	12	12	12	12.9185	12.7749	12.8189	12.7773	13.1737	13.068	13.2914	13.3967	13.1785	12.988	12.9642	13.0348	12.9961	13.053	13.0305	13.1012	12.7728	12.9089	11.6632	11.9783	12.4549	12.6834	12.48	12.4536	12.8369	12.942	12.65	12.7725	12.7528	13.5411	13.4187	13.3099	13.2082	13.6456
Q91W90	Q91W90	TXND5_MOUSE	Txndc5	Thioredoxin domain-containing protein 5	-0.144931	-0.432001	0.248597	0.010858			0.021776	0.06199	12	12	12	11.1821	11.3822	11.2682	11.2311	11.3516	11.3631	11.9419	11.9916	11.5901	11.9548	12.0728	11.8383	10.8141	11.2521	11.1559	11.5658	11.1262	11.7222	10.3814	11.7902	10.7595	11.7132	11.5952	11.8471	11.9367	11.8746	11.8184	12.136	11.5708	11.5017	11.507	11.8751	11.5455	11.661
Q8CAQ8	Q8CAQ8	MIC60_MOUSE	Immt	MICOS complex subunit Mic60	-0.237286	-0.431736	0.0161856	0.000110443		+	0.000334263	0.0111164	12	12	12	13.2217	13.8196	13.26	13.4254	13.5382	13.5317	13.6412	13.8942	13.448	13.3343	13.9687	13.7665	13.2021	13.698	13.2961	13.5456	13.4161	13.1996	13.3462	13.8771	12.9518	13.5228	13.1861	13.2746	13.7454	13.8636	13.616	14.022	14.1761	14.0414	13.5832	13.562	13.7466	13.682
Q99KE1	Q99KE1	MAOM_MOUSE	Me2	NAD-dependent malic enzyme, mitochondrial	-0.0444505	-0.431726	0.804215	0.112586			0.18718	0.222477	9	3	8	10.6967	10.251	10.7952	9.98705	NaN	10.067	10.1104	NaN	10.393	9.86132	10.4086	NaN	NaN	9.89047	9.99317	NaN	NaN	NaN	NaN	NaN	NaN	NaN	NaN	9.81133	NaN	9.96199	10.8389	10.633	10.3411	10.0369	9.86147	10.8888	NaN	10.0782
P61358	P61358	RL27_MOUSE	Rpl27	60S ribosomal protein L27	-0.440393	-0.429961	0.108593	0.228611			0.287205	0.276473	9	11	11	NaN	9.30527	9.39095	NaN	NaN	9.11555	9.88374	9.05019	10.0685	9.38439	10.0718	9.44848	8.02379	9.03134	9.68108	8.59454	9.266	8.93901	NaN	9.8669	10.2408	11.4193	9.81402	10.0054	11.6127	9.58186	10.4226	9.86136	10.3595	10.0712	9.41255	NaN	9.83667	10.1087
Q792Z1	Q9R0T7;Q792Z1	Q792Z1_MOUSE	Try10	Trypsin 10	-0.90296	-0.429564	0.0257489	0.35203	+		0.123795	0.110208	10	11	10	NaN	11.8708	13.4224	13.8821	13.908	14.1258	13.3641	NaN	12.7939	14.1035	12.5579	12.774	13.8086	13.7268	14.5939	13.1541	11.8396	12.8017	14.9607	NaN	15.5215	14.926	12.7177	13.2395	14.5817	14.7871	12.6446	12.8649	NaN	14.7367	14.84	14.088	NaN	15.0116
Q8BG05	Q8BG05	ROA3_MOUSE	Hnrnpa3	Heterogeneous nuclear ribonucleoprotein A3	-0.314344	-0.429155	0.00435298	0.00120091			0.00227588	0.0216901	12	12	12	12.645	12.8032	12.7789	12.4552	12.8059	12.4107	13.0949	13.0259	13.2192	13.0631	13.3127	13.0049	12.8426	13.0298	12.7846	13.0057	13.2594	13.0411	12.0665	12.3601	12.4833	12.9474	12.4466	12.9746	13.1062	12.8206	13.4147	12.9523	13.1211	13.3434	13.1849	13.1784	13.4779	13.3642
P56542	P56542	DNS2A_MOUSE	Dnase2	Deoxyribonuclease-2-alpha	-0.208713	-0.42795	0.447301	0.215708			0.430107	0.407533	12	12	12	16.7871	16.7021	16.8436	16.9063	16.7593	17.2177	15.5216	15.4143	15.2307	15.4249	15.5921	15.718	14.8348	15.3687	14.9805	14.9353	14.984	14.986	16.5364	17.3114	16.7891	16.5802	17.22	16.9602	17.3612	17.0353	16.5471	16.7718	16.8497	15.9875	15.6009	15.9039	15.9232	16.0247
Q8BZW8	Q8BZW8	NHLC2_MOUSE	Nhlrc2	NHL repeat-containing protein 2	-0.155476	-0.4267	0.501564	0.0232893			0.0832828	0.123346	5	7	4	11.5393	11.372	NaN	11.4709	NaN	NaN	NaN	11.3874	10.6394	NaN	NaN	NaN	11.0646	11.1741	10.9428	11.3049	11.0064	11.0431	NaN	10.538	NaN	NaN	NaN	NaN	NaN	11.8046	11.2034	NaN	11.2795	NaN	11.4615	NaN	NaN	NaN
Q9D1F4	Q9D1F4	AKTS1_MOUSE	Akt1s1	Proline-rich AKT1 substrate 1	-1.6261	-0.426362	NaN	0.213594			0.213594	0.214697	1	3	4	NaN	NaN	NaN	NaN	NaN	NaN	NaN	NaN	10.502	NaN	NaN	NaN	NaN	11.8415	11.773	NaN	NaN	11.4908	NaN	NaN	NaN	NaN	NaN	NaN	NaN	NaN	NaN	NaN	NaN	12.3363	11.5581	NaN	11.945	12.673
Q9QZB9	Q9QZB9	DCTN5_MOUSE	Dctn5	Dynactin subunit 5	0.0511383	-0.425545	0.841915	NaN			0.531631	0.485076	6	2	4	11.3192	11.5734	NaN	11.248	11.8971	11.3927	NaN	NaN	11.6447	NaN	NaN	NaN	11.7975	NaN	NaN	NaN	10.2742	NaN	NaN	NaN	NaN	NaN	NaN	NaN	NaN	12.0619	10.992	NaN	11.0068	NaN	11.7848	NaN	NaN	NaN
Q8BZN6	Q8BZN6	DOC10_MOUSE	Dock10	Dedicator of cytokinesis protein 10	-0.319458	-0.42534	0.151247	NaN			0.259957	0.257166	8	2	7	NaN	9.81221	10.8005	10.3685	10.2032	9.87212	NaN	10.4916	NaN	11.0188	10.9256	NaN	NaN	NaN	NaN	NaN	NaN	NaN	NaN	NaN	NaN	10.6513	NaN	10.0101	10.4832	NaN	NaN	10.4113	NaN	11.0725	10.782	NaN	NaN	11.21
Q5ND34	Q5ND34	WDR81_MOUSE	Wdr81	WD repeat-containing protein 81	-0.944453	-0.425254	1.05231e-06	0.00396908	+		9.91177e-08	0	12	11	12	11.0607	11.0247	11.3492	11.2186	11.4464	11.4449	11.5241	11.5154	10.9011	11.9919	11.3837	11.6899	11.9223	11.7108	12.0076	12.1629	11.8695	11.87	11.4656	NaN	11.7771	11.8941	12.2322	11.9705	12.8598	11.6809	12.2167	11.9767	12.1089	12.6171	11.7857	12.5548	12.2015	12.6332
P62754	P62754	RS6_MOUSE	Rps6	40S ribosomal protein S6	-0.557105	-0.425104	0.0210383	0.149907	+		0.0831087	0.103814	11	12	12	12.2976	11.5078	12.401	12.6809	12.26	12.3716	NaN	11.9647	12.3622	12.6447	12.0854	12.2744	11.6176	11.8735	12.5317	11.4935	11.8739	11.5799	13.6528	12.8025	13.3265	12.8663	12.88	12.1951	13.3648	13.0668	13.3598	12.9594	13.1737	12.6967	13.2821	11.2395	12.9553	13.2369
O88839	O88839	ADA15_MOUSE	Adam15	Disintegrin and metalloproteinase domain-containing protein 15	-0.902784	-0.424755	2.85918e-06	0.0149703	+		1.35542e-06	0.000130081	12	12	12	11.5695	11.2699	11.4659	11.3708	11.2642	10.8121	11.5069	11.4988	11.4664	11.4534	11.2977	11.283	11.6694	11.6683	11.8268	11.3502	11.6566	11.3384	12.0483	11.7903	12.2525	11.978	12.2034	12.2127	12.0194	12.9354	12.3013	12.5677	12.7826	11.9955	11.6016	12.4439	12.0442	11.7633
Q8CIZ8	Q8CIZ8	VWF_MOUSE	Vwf	von Willebrand factor	0.19798	-0.424565	0.342991	0.0311728			0.0154021	0.0313184	12	12	12	15.3304	14.8683	15.1801	15.1763	15.0229	15.2219	15.7633	15.9007	16.1828	16.2874	16.321	16.6485	15.1432	15.0788	15.1454	15.5848	15.134	14.9408	14.0015	14.1927	15.4484	15.6026	15.4724	14.6887	15.067	15.8938	15.5316	15.9557	15.7168	15.3401	15.1047	15.1959	15.5188	15.2718
Q8BVQ5	Q8BVQ5	PPME1_MOUSE	Ppme1	Protein phosphatase methylesterase 1	-0.106877	-0.423314	0.659272	0.186261			0.292241	0.298596	7	5	7	NaN	10.5935	10.4132	10.9994	10.7297	11.0342	11.0444	NaN	NaN	11.4192	NaN	NaN	NaN	NaN	10.3896	10.0789	NaN	NaN	11.2996	NaN	NaN	10.3076	NaN	10.7947	10.2696	NaN	NaN	NaN	NaN	10.8197	11.4204	NaN	11.2211	11.2449
Q9DBG5	Q9DBG5	PLIN3_MOUSE	Plin3	Perilipin-3	-0.948925	-0.42328	1.39445e-07	0.00523507	+		1.79882e-07	0	12	12	12	10.0268	10.2768	10.0366	9.78694	9.72259	10.0915	10.1347	10.7477	10.4772	9.70028	10.1183	10.1598	10.1806	10.7174	10.456	10.6049	11.0025	10.3115	10.3573	10.4921	10.3169	10.6829	11.2879	11.177	11.1716	10.8951	11.017	11.666	11.1778	10.3319	10.9348	11.0966	11.1021	11.0406
E9Q8I9	E9Q8I9	FRY_MOUSE	Fry	Protein furry homolog	-0.455376	-0.422629	0.0419284	0.0337721			0.0693052	0.101566	9	12	11	NaN	10.8537	NaN	10.8492	12.1007	11.3943	NaN	12.1404	12.122	12.3706	11.452	11.3257	11.3541	11.3546	12.22	12.3168	11.0605	11.9602	11.0308	11.8183	11.9671	11.8336	10.7731	12.1817	12.2583	11.5779	12.2232	11.831	12.2367	12.0336	11.5548	12.1506	NaN	12.7939
Q91ZV0	Q91ZV0	MIA2_MOUSE	Mia2	Melanoma inhibitory activity protein 2	-0.934905	-0.422212	0.00230639	0.179309	+		0.0182605	0.0218667	5	6	7	NaN	NaN	NaN	NaN	9.61278	9.57744	NaN	10.1579	9.90006	10.4434	NaN	NaN	10.9125	11.3673	NaN	10.7171	9.73077	10.0152	NaN	NaN	NaN	NaN	NaN	9.9632	NaN	NaN	NaN	NaN	10.0778	10.8946	10.8757	11.0694	11.3432	11.1622
Q9CY58	Q9CY58	PAIRB_MOUSE	Serbp1	Plasminogen activator inhibitor 1 RNA-binding protein	-0.53053	-0.421347	0.00279491	0.0722264	+		0.0290292	0.054517	12	12	12	12.1948	12.3045	12.2979	12.1883	12.2365	12.6939	12.9127	12.9404	13.0368	12.6509	12.9976	12.8916	13.4857	13.5334	13.2183	12.9069	13.3203	13.1644	12.0137	12.497	11.5727	12.4912	12.0047	12.4479	12.7714	12.6339	12.8475	12.5383	12.9817	13.4422	13.5253	13.4418	13.5896	13.8495
Q9CWU9	Q9CWU9	NUP37_MOUSE	Nup37	Nucleoporin Nup37	0.74478	-0.420592	6.38629e-06	0.0132817	+		1.44719e-08	0	12	12	12	11.4697	12.2831	11.9017	11.7429	11.6859	11.834	11.8849	11.7992	11.0821	11.5141	11.7628	11.4338	10.856	10.8937	10.9888	11.1265	10.4189	10.4818	9.9227	10.0627	9.75203	10.4682	10.6618	10.7766	10.7687	10.7868	10.769	11.3081	11.5198	10.8113	10.5779	10.6681	10.7808	10.8055
Q6R0H7	Q6R0H7	GNAS1_MOUSE	Gnas	Guanine nucleotide-binding protein G(s) subunit alpha isoforms XLas	-0.124436	-0.418347	0.338726	0.0178165			0.0388789	0.0863797	12	12	12	12.5488	12.005	13.2299	12.5532	12.7468	12.7971	12.4642	12.6557	11.8182	12.3033	12.2018	12.64	12.4793	12.0351	12.445	11.7074	11.1668	12.3296	12.5751	11.3603	12.6763	12.5956	12.6089	12.4576	12.3137	12.6827	12.5115	12.8652	12.303	12.6948	12.3966	12.885	12.763	12.3784
Q8C854	Q8C854	MYEF2_MOUSE	Myef2	Myelin expression factor 2	-0.489587	-0.418303	0.0516735	0.316424			0.339504	0.312145	8	7	7	NaN	NaN	9.58999	10.1762	NaN	NaN	10.0659	10.3789	9.06725	9.47119	10.3248	9.38282	9.42758	8.59158	10.0444	9.14817	NaN	9.5894	NaN	NaN	NaN	11.2599	NaN	11.088	10.1541	NaN	10.6423	NaN	10.2904	NaN	NaN	NaN	10.9517	9.9752
Q9DBH0	Q9DBH0	WWP2_MOUSE	Wwp2	NEDD4-like E3 ubiquitin-protein ligase WWP2	0.0147508	-0.418184	0.937569	0.0590578			0.0632104	0.103949	12	9	12	11.1436	11.1225	10.7098	11.3962	10.963	10.8161	11.826	11.3178	10.8611	11.6369	11.7682	11.5943	10.4269	10.094	10.9567	11.388	10.8821	10.5543	NaN	NaN	NaN	11.0731	11.1728	10.9224	10.1391	10.7628	11.1281	10.9947	11.2872	11.9207	10.956	11.6199	11.449	11.9093
Q8CI11	Q8CI11	GNL3_MOUSE	Gnl3	Guanine nucleotide-binding protein-like 3	-0.769257	-0.418108	NaN	NaN			0.133149	0.118497	2	1	5	NaN	NaN	8.44576	NaN	NaN	8.48265	NaN	NaN	NaN	NaN	NaN	NaN	NaN	NaN	NaN	NaN	NaN	NaN	NaN	NaN	NaN	NaN	NaN	8.81535	NaN	9.11687	10.1506	NaN	9.36419	NaN	8.84	NaN	NaN	8.69568
Q9EP71	Q9EP71	RAI14_MOUSE	Rai14	Ankycorbin	-0.797942	-0.417722	NaN	NaN			1	1	1	1	1	NaN	NaN	NaN	NaN	9.42858	NaN	NaN	NaN	NaN	NaN	NaN	NaN	NaN	NaN	NaN	NaN	9.8088	NaN	NaN	NaN	NaN	NaN	NaN	NaN	10.2265	NaN	NaN	NaN	NaN	NaN	NaN	NaN	NaN	NaN
P54823	P54823	DDX6_MOUSE	Ddx6	Probable ATP-dependent RNA helicase DDX6	0.101067	-0.417658	0.273162	0.0195089			0.00278724	0.0152169	12	12	12	13.7475	13.7773	13.9839	14.1426	14.2925	14.0505	14.4399	13.862	14.114	14.4006	14.3174	14.2387	14.0667	13.8459	13.8677	13.6604	13.9938	13.2626	13.6404	12.0758	13.3198	13.8827	13.6897	13.8367	14.1113	14.2682	13.7937	13.6309	13.9021	13.7872	13.9142	14.1784	14.1384	14.2557
P53996	P53996	CNBP_MOUSE	Cnbp	CCHC-type zinc finger nucleic acid binding protein	-0.572972	-0.417429	0.0149784	0.218873	+		0.11284	0.12734	12	12	12	11.8811	11.427	11.9573	11.5915	11.4864	11.8096	11.7221	11.7902	12.0739	11.8881	12.0558	12.0849	13.0185	12.8609	12.5391	12.4399	13.0379	12.3158	12.0356	10.4356	10.7092	11.1447	11.5323	11.565	11.8687	11.7732	11.7532	11.472	11.6299	12.8733	12.8149	13.4471	13.3681	13.0841
P35550	P35550	FBRL_MOUSE	Fbl	rRNA 2'-O-methyltransferase fibrillarin	-0.158423	-0.416135	0.132022	0.00409799			0.00300748	0.0275805	12	12	12	12.4949	12.7229	12.5466	12.3765	12.4235	12.2901	12.2255	12.1627	12.5016	12.2228	12.3395	12.4529	12.3169	12.3729	11.9958	12.0209	12.1495	12.2288	11.2483	12.0735	12.1891	12.4393	12.1233	12.5085	12.7313	12.4381	12.971	12.2549	12.8746	12.6389	12.0176	12.5131	12.619	12.3174
P62962	P62962	PROF1_MOUSE	Pfn1	Profilin-1	-0.707261	-0.415998	2.33992e-05	0.0598995	+		0.00168707	0.00703892	12	12	12	14.3489	14.5404	14.803	14.9982	14.8356	14.917	15.1339	14.8995	15.1805	15.0545	14.9107	14.7912	15.7545	15.7491	16.0971	15.4314	15.7048	15.3948	14.5053	14.2502	14.4203	14.8379	15.0101	14.7528	15.2419	15.5038	15.0748	15.4037	15.1878	16.093	16.2513	15.5887	15.9989	15.9222
P70274	P70274	SEPP1_MOUSE	Selenop	Selenoprotein P	-0.588937	-0.415591	0.00106568	0.00419119	+		0.00142718	0.00912837	12	12	12	12.8754	12.4973	11.911	12.3239	12.598	12.5361	13.1581	13.2573	13.201	13.3574	12.7456	13.2901	13.0817	13.3942	12.8781	13.3028	12.9134	12.8442	12.3525	12.7735	13.2436	12.9493	13.5212	12.5767	13.1168	13.3797	13.443	13.6459	13.6821	13.3861	12.7464	13.1364	13.4095	13.4585
P27046	P27046	MA2A1_MOUSE	Man2a1	Alpha-mannosidase 2	-0.664563	-0.415545	1.77612e-06	0.00524944	+		2.10092e-05	0.00108185	12	12	12	15.2235	15.1113	15.1963	15.2284	15.0743	15.2914	14.5872	14.7562	14.7607	15.1567	14.9366	15.1495	14.9599	15.1801	15.034	15.1217	14.9869	14.8619	15.0359	15.2104	15.8959	15.856	15.7325	15.585	15.6595	15.8791	15.7889	16.1434	15.972	15.5848	15.2539	15.4694	15.6523	15.4147
Q6P5E4	Q6P5E4	UGGG1_MOUSE	Uggt1	UDP-glucose:glycoprotein glucosyltransferase 1	-0.0553714	-0.41514	0.685609	0.000598756			0.0061699	0.0323387	12	12	12	12.4734	12.5549	12.8849	12.6428	12.6391	12.6075	13.3755	13.3862	13.6452	13.1162	13.2649	13.5162	12.6947	12.5476	12.3442	12.6343	12.5874	12.6486	12.0851	12.9041	12.3757	12.8366	12.962	13.1693	12.9582	13.1598	12.7808	12.9155	12.7494	13.3407	13.2928	13.2657	13.2419	12.9804
Q63829	Q63829	COMD3_MOUSE	Commd3	COMM domain-containing protein 3	-0.855435	-0.414696	0.00943366	0.133109	+		0.0234952	0.0269652	7	5	9	9.32488	8.69218	9.51433	NaN	8.20464	NaN	NaN	9.60238	9.79322	NaN	NaN	8.02861	8.93932	10.0992	NaN	9.91241	9.38868	8.97855	NaN	NaN	NaN	NaN	NaN	NaN	10.1235	10.0052	9.67137	NaN	9.60547	9.33146	9.80022	10.3795	NaN	10.5675
Q8CIE6	Q8CIE6	COPA_MOUSE	Copa	Coatomer subunit alpha	0.162352	-0.414546	0.0537114	0.00722131			9.93498e-05	0.00289157	12	12	12	14.0964	14.5288	14.4688	14.6025	14.4241	14.1812	14.5776	14.2995	14.3533	14.4365	14.449	14.4288	13.804	13.6566	13.8736	13.9524	13.913	13.7863	12.7333	13.5515	13.8789	14.3558	13.9872	14.4311	14.3173	14.1986	14.4259	14.4111	14.5374	14.2342	13.8857	13.9345	14.0715	14.0303
A2AR02	A2AR02	PPIG_MOUSE	Ppig	Peptidyl-prolyl cis-trans isomerase G	-1.14893	-0.414082	2.29425e-06	0.0448217	+		2.06606e-06	4e-05	12	12	12	11.7367	11.3313	11.5608	11.8968	11.6468	11.6932	11.9149	10.925	11.0351	12.2052	11.5175	12.1353	12.0117	12.6724	13.0553	12.6885	12.6027	12.6836	11.987	12.1081	11.6478	12.5921	11.6554	12.7121	13.2429	11.7132	12.7623	12.5069	12.7171	12.7545	12.8242	12.5002	12.9815	13.1442
Q80YQ2	Q80YQ2	MED23_MOUSE	Med23	Mediator of RNA polymerase II transcription subunit 23	0.408984	-0.413128	0.0196793	0.0471792			0.000449517	0.00280685	12	9	12	11.6345	10.4653	10.7061	10.8415	11.3912	11.0164	10.3187	10.636	10.9821	11.0796	11	10.7332	10.2842	10.2764	10.179	NaN	NaN	9.34612	NaN	10.8669	9.47919	10.1391	9.83211	10.3016	10.5092	10.6572	10.8829	10.2211	10.9866	10.1213	11.071	10.7224	9.82992	10.4775
Q60805	Q60805	MERTK_MOUSE	Mertk	Tyrosine-protein kinase Mer	0.47616	-0.412318	0.434472	NaN			0.434472	0.369258	6	1	3	NaN	8.71221	NaN	NaN	NaN	NaN	NaN	10.6139	10.2718	10.2663	10.6459	11.3654	NaN	NaN	NaN	NaN	NaN	NaN	NaN	NaN	NaN	NaN	9.42412	NaN	9.17583	NaN	9.95565	10.3778	NaN	NaN	NaN	NaN	NaN	NaN
Q8C145	Q8C145	S39A6_MOUSE	Slc39a6	Zinc transporter ZIP6	-1.03476	-0.41083	0.000396947	0.0913827	+		0.00112389	0.00303318	9	11	12	9.36021	9.48313	NaN	NaN	9.51493	10.3446	9.86501	NaN	10.6614	10.5683	10.7035	10.7818	10.2999	11.5583	11.097	11.5775	10.2635	10.0619	11.4009	NaN	10.5586	10.4694	11.1065	10.0378	10.5752	10.1179	10.7536	10.9392	11.1438	11.7044	11.2916	11.1559	11.95	11.5652
Q3U829	Q3U829	AP5Z1_MOUSE	Ap5z1	AP-5 complex subunit zeta-1	-0.371354	-0.4107	0.208119	0.346891			0.354575	0.321949	8	3	11	9.32493	NaN	9.58006	9.29573	9.57796	9.88042	9.78316	10.4156	NaN	8.55774	NaN	NaN	NaN	NaN	9.72387	NaN	NaN	NaN	NaN	NaN	8.8669	NaN	NaN	9.94705	10.1182	10.209	10.8887	9.50459	10.5684	9.54287	8.93218	NaN	9.79926	8.86899
Q8C7V3	Q8C7V3	UTP15_MOUSE	Utp15	U3 small nucleolar RNA-associated protein 15 homolog	-0.156848	-0.408819	0.156352	0.0668767			0.112597	0.161825	12	12	12	11.7113	11.9957	11.3777	11.6463	11.8555	11.4822	11.5894	11.7616	10.9932	10.8642	11.2793	11.3	11.7142	11.6479	11.2292	11.7626	11.4092	11.7076	9.49198	10.2973	10.912	11.6139	11.053	11.9937	11.7482	11.4684	11.6967	11.7645	11.6757	11.5126	11.4026	11.533	11.7618	11.7301
Q80WJ7	Q80WJ7	LYRIC_MOUSE	Mtdh	Protein LYRIC	-0.227611	-0.408263	0.365591	0.141808			0.313538	0.320161	9	7	9	11.6467	12.2574	12.2835	11.7785	11.1669	12.3531	10.9034	12.1838	NaN	12.1807	NaN	NaN	NaN	12.5535	11.8266	11.6695	11.8156	11.8618	NaN	NaN	NaN	10.9282	NaN	11.1112	11.9599	NaN	NaN	NaN	11.8522	12.3919	11.5326	12.1043	12.8355	12.844
P11352	P11352	GPX1_MOUSE	Gpx1	Glutathione peroxidase 1	-0.60513	-0.408108	NaN	0.436064			0.583534	0.510403	2	4	5	8.63264	NaN	NaN	NaN	NaN	NaN	NaN	NaN	9.90413	NaN	NaN	NaN	8.60292	9.37676	10.7663	NaN	9.11566	NaN	NaN	NaN	NaN	NaN	NaN	NaN	NaN	8.94269	9.93988	NaN	NaN	10.394	9.92249	10.1685	NaN	NaN
P11247	P11247	PERM_MOUSE	Mpo	Myeloperoxidase	-1.18428	-0.407639	0.00103239	0.229298	+		0.00974455	0.0112047	5	8	7	11.0758	NaN	NaN	NaN	10.2653	10.9081	10.2819	NaN	10.2821	NaN	NaN	NaN	NaN	10.8366	10.8603	NaN	11.4955	10.9053	12.7757	NaN	10.9049	10.8538	12.0822	NaN	11.5172	11.6172	NaN	NaN	NaN	11.4003	NaN	12.4356	12.3581	11.6944
P62774	P62774	MTPN_MOUSE	Mtpn	Myotrophin	0.0890062	-0.407575	0.503856	0.0283864			0.00931211	0.0309733	12	11	12	11.3949	11.6535	11.9454	11.6364	11.8132	11.882	11.717	11.0038	12.1071	11.332	11.985	11.6802	12.0895	10.8788	11.1229	10.9562	11.8932	10.8319	10.3184	11.214	NaN	11.3632	11.0313	11.3094	11.9991	11.3534	12.1173	11.8781	11.5754	11.3255	10.9361	11.6302	11.5494	11.3059
Q8QZS3	Q8QZS3	FLCN_MOUSE	Flcn	Folliculin	0.3172	-0.407201	NaN	NaN			0.376349	0.315887	2	2	3	9.24512	NaN	NaN	9.86534	NaN	NaN	NaN	NaN	NaN	NaN	NaN	NaN	NaN	9.08898	8.57267	NaN	NaN	NaN	NaN	NaN	NaN	NaN	NaN	NaN	NaN	8.67813	9.37216	NaN	NaN	NaN	9.66379	NaN	NaN	NaN
Q8BRK9	Q8BRK9	MA2A2_MOUSE	Man2a2	Alpha-mannosidase 2x	-0.449706	-0.403854	9.28532e-05	0.0193569	+		0.0032627	0.0205983	12	12	12	13.117	13.3066	13.1988	13.2164	13.0102	13.1186	13.2177	13.1556	13.0514	13.3093	13.3366	13.4144	12.9104	13.1707	13.2667	13.3526	12.6911	12.8285	13.1054	12.5537	13.6915	14.0708	13.6703	13.6914	13.7073	13.722	13.8313	13.9364	14.0648	13.5327	12.9977	13.4859	13.457	13.3994
Q9QZ88	Q9QZ88	VPS29_MOUSE	Vps29	Vacuolar protein sorting-associated protein 29	0.132767	-0.403081	0.174733	0.00396571			9.82071e-05	0.00341333	12	12	12	13.969	13.9872	13.8775	13.988	13.7829	13.6204	13.5773	13.3527	13.8048	13.8466	13.742	13.5815	13.0958	13.1199	13.2415	13.3929	13.6477	13.286	12.3502	12.9858	13.1983	13.4224	13.2791	13.68	13.6855	13.9439	13.9101	13.5494	14.0378	13.3785	13.4221	13.5045	13.5403	13.426
Q8BH04	Q8BH04	PCKGM_MOUSE	Pck2	Phosphoenolpyruvate carboxykinase [GTP], mitochondrial	0.0465633	-0.402781	0.775621	0.287393			0.403	0.386997	9	3	10	10.5055	NaN	10.4475	10.5445	11.1927	10.8459	11.2662	11.258	NaN	11.1185	11.7052	NaN	10.3583	NaN	9.48073	NaN	NaN	NaN	NaN	NaN	NaN	NaN	NaN	11.7743	11.0561	11.2971	NaN	11.1538	10.9562	NaN	10.852	10.5322	10.7864	10.5733
Q9R0M6	Q9R0M6	RAB9A_MOUSE	Rab9a	Ras-related protein Rab-9A	0.159791	-0.402735	0.494686	0.102681			0.129411	0.144651	11	6	9	10.0571	9.20909	9.72254	7.87568	9.77553	9.34305	NaN	9.80626	10.137	9.61266	9.55169	9.04217	NaN	8.90254	9.0571	7.92361	NaN	9.72279	NaN	NaN	NaN	NaN	9.01201	8.80648	9.56301	NaN	9.20389	8.98664	9.4981	NaN	9.27972	9.76133	NaN	9.01284
Q8VE37	Q8VE37	RCC1_MOUSE	Rcc1	Regulator of chromosome condensation	0.0616923	-0.402182	0.741946	0.0610666			0.039624	0.0727005	12	12	12	13.1676	13.9389	12.8286	13.4417	13.3049	12.6475	13.3905	13.5665	13.1719	13.2485	13.7881	13.71	13.1261	12.9046	13.5324	12.8845	13.0519	13.2021	11.6979	12.5767	12.6331	12.5573	13.265	13.2066	12.8553	13.4539	13.7733	13.9493	13.8051	13.4269	13.5859	12.9445	12.9447	12.9899
Q9JMH9	Q9JMH9	MY18A_MOUSE	Myo18a	Unconventional myosin-XVIIIa	-1.30326	-0.40211	9.13298e-08	0.028999	+		6.83414e-08	0	12	12	12	9.47149	10.0557	10.448	9.44837	10.0288	10.0693	10.5703	10.256	10.4352	9.62577	9.79914	9.10777	11.477	10.5898	11.0079	11.2777	10.8617	10.6282	10.2757	11.7771	10.5529	10.9802	10.2575	10.4439	11.5472	11.0059	11.4294	10.6711	10.7384	11.2781	11.0041	11.193	11.3828	11.6088
O08547	O08547	SC22B_MOUSE	Sec22b	Vesicle-trafficking protein SEC22b	-0.908509	-0.400424	0.0719927	NaN			0.154264	0.121352	5	2	4	9.57016	NaN	8.23538	NaN	NaN	NaN	NaN	10.3588	9.28055	8.8406	NaN	NaN	NaN	NaN	NaN	NaN	NaN	NaN	NaN	NaN	NaN	10.1156	NaN	9.41473	9.96802	NaN	10.5332	NaN	10.3503	NaN	NaN	9.81096	NaN	NaN
Q78PY7	Q78PY7	SND1_MOUSE	Snd1	Staphylococcal nuclease domain-containing protein 1	0.0396763	-0.400051	0.612411	0.00086746			0.000108861	0.00521212	12	12	12	14.3499	14.1888	14.6314	14.6314	14.433	14.2832	13.993	14.0012	14.2754	14.1269	14.1045	14.2592	13.9955	14.1296	14.1148	13.8377	14.0403	13.7148	13.2604	13.2131	13.643	14.0973	13.8645	14.09	14.0586	14.4988	14.2449	14.2289	14.2273	14.382	14.3974	13.9512	14.1097	14.3391
Q62418	Q62418	DBNL_MOUSE	Dbnl	Drebrin-like protein	-0.826433	-0.398578	8.65471e-07	0.0112695	+		3.36022e-06	0.00011236	12	12	12	13.227	13.1357	13.3214	12.9382	12.7865	13.1578	13.3433	13.7649	13.6728	13.3962	13.342	13.441	13.957	14.252	14.2346	13.9979	13.8749	13.8197	13.1046	13.7504	13.1512	13.4089	13.6786	13.4312	13.5802	13.7997	13.7957	14.0469	14.1658	14.5921	14.2788	14.4881	14.44	14.2818
Q922R8	Q922R8	PDIA6_MOUSE	Pdia6	Protein disulfide-isomerase A6	-0.475555	-0.398247	0.224259	0.250184			0.324548	0.304583	12	12	12	12.7907	13.0225	13.593	13.2099	13.1398	13.5702	14.6352	14.4886	15.0904	14.9063	14.5561	14.2886	14.1355	14.4724	14.6079	13.6954	13.7635	13.1406	14.9122	14.5625	13.4566	13.7209	13.9324	13.8193	13.2357	13.5753	12.9971	13.7829	13.5526	15.5995	15.481	14.7829	15.4892	15.7675
Q9D7N9	Q9D7N9	APMAP_MOUSE	Apmap	Adipocyte plasma membrane-associated protein	-1.23867	-0.398113	0.0413522	NaN	+		0.0413522	0.0354733	6	1	3	NaN	NaN	11.9786	12.241	12.6205	12.6624	13.563	NaN	NaN	13.8363	NaN	NaN	NaN	NaN	NaN	NaN	NaN	NaN	NaN	NaN	13.6575	NaN	NaN	NaN	NaN	NaN	NaN	14.5303	NaN	NaN	13.3585	14.278	NaN	NaN
P10711	P10711	TCEA1_MOUSE	Tcea1	Transcription elongation factor A protein 1	-0.681598	-0.397063	0.00756475	0.153732	+		0.0207122	0.0333253	12	10	12	11.0488	10.9421	10.6945	10.8398	9.95722	10.7728	10.6984	11.4179	10.8069	10.6038	10.1024	11.3912	11.2674	11.3511	11.7678	11.0414	11.8782	11.269	10.3356	NaN	NaN	10.7738	10.6586	10.2323	11.0445	10.2482	11.4108	11.6379	11.1312	11.2767	11.9225	11.9849	11.7816	12.955
Q9JLV6	Q9JLV6	PNKP_MOUSE	Pnkp	Bifunctional polynucleotide phosphatase/kinase	-0.185604	-0.396599	0.354716	0.104738			0.211239	0.248228	12	9	12	11.2919	10.6199	10.8425	11.0191	10.8454	10.7962	10.9764	11.5089	11.8305	11.8315	11.8288	11.1909	11.5736	11.3131	10.7237	11.1832	11.4132	11.5421	NaN	NaN	NaN	10.8943	10.0654	10.3289	10.9003	11.8732	12.2391	11.4984	12.1275	11.158	11.2039	11.3895	10.5265	11.1359
P38060	P38060	HMGCL_MOUSE	Hmgcl	Hydroxymethylglutaryl-CoA lyase, mitochondrial	0.0116207	-0.396167	0.946687	0.0643472			0.0586097	0.100134	10	9	9	11.3967	11.1399	10.8968	10.841	10.6801	NaN	11.1159	11.3306	11.24	NaN	11.4192	11.8426	10.7947	10.3883	10.1415	11.1117	10.9545	10.8689	NaN	NaN	10.2354	11.1576	11.3897	NaN	10.7243	NaN	11.0562	11.4149	11.3744	11.3102	11.6107	11.5177	NaN	10.3412
P12815	P12815	PDCD6_MOUSE	Pdcd6	Programmed cell death protein 6	0.20221	-0.396059	0.0282142	0.00288505			1.16831e-05	0.00118056	12	12	12	16.2862	16.4762	16.2897	16.4108	16.4213	16.5894	16.5336	16.4654	15.848	16.2626	16.431	16.3904	15.778	16.0865	16.0877	15.9549	15.4175	15.9581	14.8982	15.7699	15.5873	15.8226	15.8268	16.0379	15.9332	16.0276	15.9777	16.2657	16.2861	16.4913	15.6567	16.1869	16.2148	16.3867
Q921I9	Q921I9	EXOS4_MOUSE	Exosc4	Exosome complex component RRP41	0.100247	-0.393799	0.467165	0.0134593			0.00222419	0.0151777	12	12	12	12.6563	12.4345	13.0885	13.0506	12.4926	13.0914	12.7814	12.653	12.7956	12.8304	12.2488	12.496	12.0139	12.262	11.8709	12.2566	12.6502	11.8664	12.3112	12.4707	11.9028	12.0801	12.055	12.9511	12.6335	12.8942	13.354	12.8689	13.0057	11.8811	12.3247	12.5222	12.343	12.5043
P62983	P0CG49;P62984;A0A0A6YW67;P62983;P0CG50	RS27A_MOUSE	Rps27a	Ubiquitin-40S ribosomal protein S27a	-0.927351	-0.392114	8.98659e-07	0.014681	+		4.53036e-06	9.87654e-05	12	12	12	14.6999	13.9123	15.0055	14.8554	14.932	14.8336	15.0827	13.9385	14.5868	15.062	14.8918	15.0131	14.7341	14.308	15.277	15.2187	15.5226	15.077	15.9763	15.0551	15.6077	15.6524	15.268	15.5396	16.3542	15.4198	15.5602	15.6726	15.3091	15.646	15.6119	15.5807	15.7647	15.7392
Q8BGU5	Q8BGU5	CCNY_MOUSE	Ccny	Cyclin-Y	0.028936	-0.391707	0.924658	0.308261			0.485548	0.449394	10	4	6	10.7982	NaN	10.7107	10.7899	10.3251	10.4933	9.55312	9.6002	8.93531	NaN	9.73817	10.2768	9.41813	10.7029	NaN	9.27115	NaN	NaN	NaN	NaN	NaN	NaN	NaN	9.41349	9.51437	NaN	9.59481	NaN	NaN	10.0644	10.2125	10.4249	NaN	10.7478
P27808	P27808	MGAT1_MOUSE	Mgat1	Alpha-1,3-mannosyl-glycoprotein 2-beta-N-acetylglucosaminyltransferase	-1.07433	-0.389422	1.10748e-06	0.0946212	+		7.06256e-05	0.000351852	12	11	12	12.1353	11.9176	11.5351	11.9847	11.6621	11.8148	12.141	12.9832	12.4993	12.701	12.914	12.7124	13.468	13.6607	13.1136	13.5031	13.2478	13.6035	NaN	12.2616	12.8427	12.6436	11.2266	12.7134	13.0117	13.3118	13.094	13.3297	13.2687	13.5296	12.8774	13.4094	13.1494	13.7219
Q9CSU0	Q9CSU0	RPR1B_MOUSE	Rprd1b	Regulation of nuclear pre-mRNA domain-containing protein 1B	-0.63618	-0.388918	0.00274093	0.0554382	+		0.00486088	0.0155334	12	12	12	12.3475	11.9752	12.2155	11.7993	11.5838	12.508	12.2184	12.7894	12.7344	12.6405	12.5003	12.6062	13.264	13.1219	12.8653	12.7035	12.552	12.7358	12.3927	12.4203	11.7768	12.4423	12.1928	12.4184	11.9004	12.5492	12.3043	12.7536	13.0292	13.2357	13.3363	13.5333	13.3896	13.5011
Q3UDE2	Q3UDE2	TTL12_MOUSE	Ttll12	Tubulin--tyrosine ligase-like protein 12	0.409428	-0.387876	0.00011806	0.0123634	+		9.76242e-07	0.000110345	12	12	12	14.091	14.3475	14.3536	14.1768	14.2638	14.0371	14.1528	14.299	13.9858	13.8861	14.1782	14.2021	13.6602	13.3491	13.4677	13.7348	13.3191	13.6536	12.5968	12.686	13.0115	13.7667	13.3168	13.8437	13.9007	13.6729	13.9246	14.0609	14.1196	13.6264	13.2322	13.6494	13.6279	13.3994
Q6P1B1	Q6P1B1	XPP1_MOUSE	Xpnpep1	Xaa-Pro aminopeptidase 1	0.0900438	-0.386888	0.432811	8.33839e-05			0.00026478	0.00642984	12	12	12	13.4379	13.5614	14.2429	14.1674	13.9547	14.0691	14.3903	14.1776	14.5246	14.7939	14.0451	14.0716	13.9505	13.6681	13.7775	13.5053	13.983	13.5716	13.644	13.116	13.8071	13.5511	13.3173	13.8218	13.9992	14.0689	13.9346	13.9533	13.8785	14.1682	13.9511	13.9069	14.2249	14.2053
Q8C166	Q8C166	CPNE1_MOUSE	Cpne1	Copine-1	0.147442	-0.386578	0.340574	0.0559958			0.012734	0.0339501	12	12	12	13.3629	13.6468	13.1259	13.5723	13.7917	13.5025	14.1766	13.8365	13.5181	13.4865	14.1871	14.0385	12.8811	12.8725	13.2413	13.3152	12.4018	12.2668	13.3188	13.018	13.0591	14.0475	13.7217	13.6932	13.9933	13.5541	13.3945	13.8992	13.8716	13.4581	12.9346	12.9033	13.1961	13.3052
P57784	P57784	RU2A_MOUSE	Snrpa1	U2 small nuclear ribonucleoprotein A'	-0.0125974	-0.38643	0.944991	0.0286179			0.0360034	0.080689	12	12	12	11.9943	11.9234	12.114	12.1851	12.2484	12.0971	12.3172	11.3899	11.4518	12.6887	12.1977	11.5726	11.7648	11.9489	11.9641	11.577	11.3507	11.1325	11.9828	11.7454	11.5677	11.506	11.2926	11.8617	11.7784	11.5843	12.0064	11.15	11.4491	12.4408	11.8621	11.9858	12.4637	12.7951
Q9WTZ2	Q9WTZ2	MBTP1_MOUSE	Mbtps1	Membrane-bound transcription factor site-1 protease	-0.429126	-0.385995	0.00137544	0.0135166	+		0.00322207	0.0223469	12	12	12	11.3416	11.2061	11.231	11.5251	11.2984	11.2983	11.72	11.6628	11.6359	11.5651	11.699	11.8031	11.2721	11.0456	11.635	11.5568	11.0249	11.2317	11.3738	11.8356	11.8495	11.9989	12.0858	11.5945	12.1867	11.7249	11.8484	12.4829	12.3875	11.686	11.2623	11.8383	11.9732	11.7204
O70310	O70310	NMT1_MOUSE	Nmt1	Glycylpeptide N-tetradecanoyltransferase 1	0.199775	-0.385883	0.123186	0.0845			0.00991491	0.0267454	12	12	12	12.9443	13.5348	13.6447	13.2752	13.4072	13.4461	13.7629	13.5312	13.392	13.531	13.7684	13.659	13.0621	13.1807	12.9872	13.4449	12.9763	13.1362	11.374	11.9608	12.5761	13.2832	13.3465	13.5411	13.2685	13.4615	13.3702	13.7231	13.7275	13.3602	12.956	12.4973	12.9651	13.2607
Q99KK2	Q99KK2	NEUA_MOUSE	Cmas	N-acylneuraminate cytidylyltransferase	-0.159925	-0.385241	0.329036	0.0348073			0.0694863	0.130842	12	12	12	11.5417	12.157	11.9654	11.7139	11.6702	11.5049	12.4693	12.1333	12.0624	11.837	12.3793	12.4152	12.0475	11.9366	11.349	11.9094	11.519	12.1872	11.6164	11.1414	11.4629	12.148	11.4134	12.4152	12.2993	11.5555	12.6652	12.7387	12.6389	12.2688	11.5256	11.6959	12.1542	11.7518
P08030	P08030	APT_MOUSE	Aprt	Adenine phosphoribosyltransferase	0.191397	-0.383984	0.0471751	0.0114414			0.000107027	0.00304186	12	12	12	15.6144	15.9087	15.8994	15.885	15.6574	15.8367	15.8933	15.7236	15.842	15.6075	16.0869	15.9105	14.8298	14.8417	14.8165	15.3038	15.3559	14.8947	14.8388	15.6654	15.2563	15.7061	15.8135	15.6382	15.5098	15.5978	15.883	16.0321	15.8434	15.4925	15.2994	15.378	15.3613	15.341
Q9DB43	Q9DB43	ZFPL1_MOUSE	Zfpl1	Zinc finger protein-like 1	-0.225654	-0.383936	0.409804	0.0482078			0.379022	0.377257	9	6	10	10.0873	9.74492	9.58266	NaN	NaN	8.61622	10.3045	10.8482	10.2444	NaN	10.7863	11.1462	10.4644	9.91579	9.62221	10.1687	NaN	NaN	NaN	10.2495	NaN	NaN	9.53683	NaN	NaN	NaN	10.5735	10.5742	10.5053	10.7554	9.77263	10.4741	10.6316	9.86999
Q8BFQ4	Q8BFQ4	WDR82_MOUSE	Wdr82	WD repeat-containing protein 82	0.308564	-0.38289	0.000499787	0.00332804	+		3.41585e-07	9.81595e-05	12	11	12	11.7068	11.7279	12.054	11.8833	11.6693	11.9567	11.9252	11.6271	11.7605	11.8027	11.8647	11.8517	11.0347	11.0153	11.1632	11.353	10.8128	11.0464	10.8745	NaN	10.6338	11.3456	11.8074	11.318	11.7392	11.5946	11.5165	11.4846	11.537	11.5787	11.1818	11.5284	11.2933	11.6613
Q09200	Q09200	B4GN1_MOUSE	B4galnt1	Beta-1,4 N-acetylgalactosaminyltransferase 1	-0.751424	-0.38156	5.46211e-07	0.0582386	+		0.000335374	0.00285854	12	12	12	16.277	16.2155	16.0507	16.0616	16.0006	15.9427	15.7618	16.3472	15.8859	16.2091	16.5956	16.3763	16.9312	16.9496	16.9735	17.3741	16.7968	16.6645	15.1029	16.0745	16.5812	16.4342	16.1339	16.146	16.2913	16.5259	16.6956	17.0293	16.9053	17.1356	16.8251	16.9894	17.3267	17.198
P70122	P70122	SBDS_MOUSE	Sbds	Ribosome maturation protein SBDS	-0.409732	-0.381496	1.31763e-06	5.19489e-05	+	+	1.9519e-06	0.00171429	12	10	12	11.2782	11.5494	11.5522	11.532	11.3761	11.4068	11.6316	11.773	11.4907	11.1828	11.2633	11.5363	10.9893	11.5813	11.7779	11.5685	11.3736	11.5881	NaN	NaN	11.3801	11.5589	11.4856	11.6227	12.0907	11.9019	11.7309	11.9041	11.7703	11.8149	11.8395	11.6839	12.1115	11.9979
Q569Z6	Q569Z6	TR150_MOUSE	Thrap3	Thyroid hormone receptor-associated protein 3	-0.624388	-0.381371	8.78269e-08	0.00586596	+		1.57272e-05	0.00117647	12	12	12	13.8427	13.8253	14.2046	13.824	13.8678	13.9231	14.3243	14.0888	14.3024	14.3081	14.0117	14.026	14.461	14.7287	14.4981	14.3798	14.6105	14.8108	13.7127	14.1167	13.6106	13.8873	14.2549	14.3938	14.5499	14.2105	14.9191	14.6398	14.8077	14.6443	14.7548	14.546	14.7012	14.9607
Q91WK2	Q91WK2	EIF3H_MOUSE	Eif3h	Eukaryotic translation initiation factor 3 subunit H	-0.476841	-0.3811	0.000152024	0.0377713	+		0.00740897	0.0293221	12	12	12	13.7209	14.1405	13.9531	13.8485	13.8541	13.7666	14.314	13.8546	13.6822	13.6314	14.0024	14.1656	14.3867	14.4114	14.4556	14.3284	14.4838	14.6292	13.4517	13.1792	13.1971	13.857	13.7432	13.9595	14.2465	13.8404	14.2677	14.2188	14.4613	14.7196	14.3509	14.2549	14.5837	14.8561
Q922H4	Q922H4	GMPPA_MOUSE	Gmppa	Mannose-1-phosphate guanyltransferase alpha	0.12734	-0.380912	0.555948	0.158802			0.098358	0.124754	12	12	12	11.8519	12.2947	11.9439	11.9012	11.5251	11.3881	12.503	12.5006	12.004	11.5762	12.7615	12.4156	11.275	11.4073	11.3951	12.0046	11.7007	11.7223	9.8036	11.6791	10.9452	12.2672	12.1174	12.2495	11.8648	11.801	12.6415	12.7991	12.5941	11.5001	10.9661	12.1278	11.4527	11.1227
O35099	O35099;A2AQW0	M3K5_MOUSE	Map3k5	Mitogen-activated protein kinase kinase kinase 5	0.179429	-0.3797	0.635598	0.433037			0.413638	0.372323	6	4	7	NaN	NaN	NaN	9.49642	9.75555	10.0965	NaN	NaN	9.43049	10.4049	NaN	10.106	NaN	NaN	9.29102	NaN	NaN	NaN	8.65236	NaN	NaN	NaN	9.92643	9.42023	10.7724	8.41751	8.76176	9.84849	NaN	9.99882	9.92281	NaN	NaN	10.1937
P28741	P28741	KIF3A_MOUSE	Kif3a	Kinesin-like protein KIF3A	-0.116905	-0.379678	NaN	NaN			0.713827	0.635117	1	2	2	NaN	NaN	NaN	NaN	NaN	NaN	NaN	NaN	NaN	10.6279	NaN	NaN	NaN	9.87081	10.8594	NaN	NaN	NaN	NaN	NaN	NaN	NaN	NaN	NaN	9.99394	NaN	NaN	NaN	NaN	NaN	NaN	NaN	11.4956	NaN
A0A0B4J1G0	A0A0B4J1G0	FCG3A_MOUSE	Fcgr4	Low affinity immunoglobulin gamma Fc region receptor III-A	-1.10829	-0.379483	5.37527e-05	0.156615	+		0.000619272	0.00153086	6	5	11	NaN	12.2707	NaN	11.7593	NaN	12.102	NaN	11.2493	NaN	11.2998	11.3658	NaN	12.7759	12.8082	12.2112	12.8969	NaN	NaN	NaN	NaN	NaN	NaN	11.3242	NaN	12.7621	12.396	NaN	13.0313	13.1708	12.3363	12.1703	13.2658	12.9742	13.04
P14206	P14206	RSSA_MOUSE	Rpsa	40S ribosomal protein SA	0.228079	-0.378952	0.0460584	0.0111441			0.000261624	0.00417204	12	12	12	16.6078	16.4003	17.0045	16.77	16.7265	16.4414	16.5228	15.7726	16.3747	16.2864	16.476	16.6228	15.6684	16.1488	15.8279	16.0399	15.4898	15.2171	15.6433	15.57	15.7649	16.3738	16.6589	16.3185	16.2018	16.3396	16.165	16.71	16.256	16.3093	16.345	16.3067	16.0731	15.9278
Q9CR08	Q9CR08	RPP29_MOUSE	Pop4	Ribonuclease P protein subunit p29	-0.359658	-0.377866	0.0992806	0.101374			0.0960971	0.140714	11	10	12	11.167	10.9639	10.6495	10.7782	10.2536	NaN	10.6125	11.0031	10.8853	10.3311	10.8495	11.0718	10.5889	10.8145	10.1475	10.379	NaN	10.8066	NaN	11.2208	11.0661	10.7947	10.9169	10.8699	11.3594	12.119	11.3545	11.0306	12.0519	10.8212	10.382	10.7582	11.0015	11.0544
Q80XQ2	Q80XQ2	TBCD5_MOUSE	Tbc1d5	TBC1 domain family member 5	-0.554135	-0.377523	0.0609724	0.0703942			0.0943842	0.110996	7	6	8	NaN	NaN	10.0285	10.7524	10.4702	9.39834	9.34606	8.93164	NaN	9.93348	NaN	NaN	9.78841	9.91049	10.6332	NaN	NaN	NaN	NaN	NaN	9.86584	9.99561	9.88951	NaN	9.73469	10.0996	NaN	NaN	NaN	10.3961	10.4535	NaN	10.5628	10.3107
P70303	P70303	PYRG2_MOUSE	Ctps2	CTP synthase 2	-0.0384821	-0.376256	0.689649	0.00103111			0.00132	0.020588	12	12	12	13.8051	12.94	13.2943	13.311	13.1317	13.4116	13.4445	13.3836	13.8593	13.2109	13.2846	13.6083	13.3216	13.1421	12.9714	12.9267	13.5173	13.2606	12.4224	13.0266	12.941	12.8523	12.9472	13.3024	13.2772	13.5292	13.5809	13.0402	13.4927	13.5076	13.6703	13.6315	13.4404	13.1081
Q91VM5;Q9WV02	Q91VM5;Q9WV02;A0A2I3BRL8	RBMX_MOUSE;RMXL1_MOUSE	Rbmx;Rbmxl1	RNA binding motif protein, X-linked-like-1	-0.378923	-0.376182	0.0552996	0.0926895			0.135093	0.172916	12	11	12	11.6673	11.6458	11.1612	11.8328	12.0225	12.2397	12.7611	12.6681	12.9319	12.42	12.0459	11.9781	12.3359	11.7757	11.4727	11.0276	11.7498	12.1267	12.5473	NaN	11.9304	12.2737	13.1122	12.9378	12.8114	12.4825	12.6462	12.0815	12.3468	12.5646	12.4405	11.7469	12.9886	13.1939
Q61599	Q61599	GDIR2_MOUSE	Arhgdib	Rho GDP-dissociation inhibitor 2	-0.402012	-0.375802	0.0138303	0.0597151			0.0359213	0.0691279	8	5	9	10.1673	NaN	9.21771	9.7402	9.4265	9.82257	9.86948	NaN	NaN	10.0719	NaN	9.85821	9.80301	10.1154	9.14698	NaN	NaN	NaN	9.79986	NaN	NaN	10.1245	NaN	NaN	10.1346	10.0242	NaN	NaN	10.5146	10.3787	10.0531	9.62184	10.4273	10.38
Q80WM4	Q80WM4	HPLN4_MOUSE	Hapln4	Hyaluronan and proteoglycan link protein 4	-0.360556	-0.375759	0.000101867	0.0842431	+		0.0651004	0.115892	12	12	12	12.4772	12.6835	12.5888	12.4012	12.4791	12.2697	12.3218	12.8351	12.5588	12.5859	12.7703	12.6801	13.0695	13.1233	12.774	13.1988	13.1426	13.0917	10.9176	11.7722	12.1053	12.4296	12.2906	12.5539	12.9687	12.7505	12.802	13.0298	12.9789	12.9764	12.4329	12.8933	12.953	13.2129
Q8BK67	Q8BK67	RCC2_MOUSE	Rcc2	Protein RCC2	-0.360823	-0.375733	0.00100428	0.00715087	+		0.00428059	0.0307258	12	12	12	14.7119	14.6714	14.7565	14.9038	14.668	14.6494	14.4315	14.2577	14.2145	14.3534	14.1893	14.3046	14.4142	14.8694	15.0562	14.6924	14.8479	14.7563	14.0362	13.9055	14.0383	14.2408	14.6944	14.3814	14.8498	14.6101	14.9202	14.7776	15.01	14.9921	14.8025	14.5366	14.8102	15.288
Q9D0C4	Q9D0C4	TRM5_MOUSE	Trmt5	tRNA (guanine(37)-N1)-methyltransferase	0.365259	-0.375271	0.00919319	0.0187038			5.24903e-05	0.00118519	12	12	12	11.9138	12.2008	12.0143	12.4683	12.0911	11.781	12.2053	12.7063	11.4846	12.3335	12.2815	12.2883	11.4218	11.0276	11.8862	11.6808	11.6246	11.434	10.9293	10.4481	11.3952	11.6697	11.654	11.7114	11.4494	11.8088	12.1854	12.0561	11.5817	11.7036	11.208	11.5058	11.915	12.1249
P47962	P47962	RL5_MOUSE	Rpl5	60S ribosomal protein L5	-0.565534	-0.374791	1.01881e-05	0.0182101	+		0.000641146	0.00675172	12	12	12	14.3814	14.9962	14.6271	14.4863	14.7397	14.5922	14.9705	15.091	14.9109	14.5523	15.1482	14.799	14.785	15.0483	15.0651	15.1381	15.1971	15.3232	14.1177	14.1585	14.6988	15.1159	15.4266	15.5094	15.4635	15.2984	15.5035	15.6384	15.6774	15.5163	15.1716	15.0897	15.1059	15.2581
P58854	P58854	GCP3_MOUSE	Tubgcp3	Gamma-tubulin complex component 3	-0.121637	-0.374259	0.4529	0.0799815			0.115542	0.177126	12	9	12	10.4855	10.6268	10.8109	10.8328	10.4918	10.1498	10.7169	10.9446	11.1458	10.8505	10.7677	10.5758	10.5772	10.4651	9.937	10.4477	NaN	NaN	NaN	10.4883	10.6423	9.65036	10.9653	10.8523	10.8997	11.3546	10.6043	11.5284	10.9974	10.8951	9.88982	10.9116	11.3842	10.2463
Q9WUU7	Q9WUU7	CATZ_MOUSE	Ctsz	Cathepsin Z	0.818929	-0.374194	0.00660168	0.39093	+		0.0132926	0.0139586	12	12	12	16.0357	16.3573	16.3073	16.4823	16.5132	17.0011	15.2572	14.9605	15.4095	14.7952	15.2205	15.366	13.2785	13.2045	13.1331	13.2673	13.6732	13.5134	16.1174	15.4554	15.7113	15.7375	16.1646	16.1321	15.8367	16.107	15.2995	15.2843	15.0543	14.5384	14.3456	14.3954	14.4649	14.617
O89023	O89023	TPP1_MOUSE	Tpp1	Tripeptidyl-peptidase 1	0.166913	-0.373988	0.562619	0.00106483			0.0829628	0.107814	12	12	12	17.413	17.0989	17.274	17.1878	17.1473	17.2409	15.2554	15.3787	15.6317	15.1601	15.4779	15.6416	15.7122	15.6912	15.1422	15.7442	15.8502	15.9218	15.777	16.0075	15.6385	15.8442	16.089	15.9986	16.3923	16.2341	16.4636	16.2636	16.1464	16.043	15.719	15.9047	16.5344	16.08
Q8BTV2	Q8BTV2	CPSF7_MOUSE	Cpsf7	Cleavage and polyadenylation specificity factor subunit 7	-0.225884	-0.373701	0.220586	0.00816465			0.0780245	0.141638	12	12	12	11.4969	10.7873	11.5255	11.4073	11.1064	11.6635	12.2036	12.7304	12.028	11.8711	11.9161	11.962	11.1405	11.6385	11.4048	11.4853	11.3479	11.4038	11.8438	11.3648	12.0471	12.0015	11.6991	11.5471	11.7144	12.3758	12.3145	11.1469	11.6484	11.9751	12.334	11.9171	11.7879	12.1169
Q61333	Q61333	TNAP2_MOUSE	Tnfaip2	Tumor necrosis factor alpha-induced protein 2	-0.0654889	-0.373328	0.498673	0.00607908			0.00864508	0.0478445	12	11	12	11.9785	11.4674	11.497	11.8389	11.5152	11.1655	11.7395	11.5263	11.9074	11.6712	11.9716	11.2507	11.5468	11.2842	11.208	11.2837	11.7358	11.6954	10.4587	NaN	10.9425	11.5908	11.2077	11.5618	11.629	11.8768	11.5507	11.7132	12.0028	11.4936	11.5374	11.8073	11.3988	11.6013
Q9CWI3	Q9CWI3	BCCIP_MOUSE	Bccip	BRCA2 and CDKN1A-interacting protein	-0.185578	-0.373192	0.50162	0.0867359			0.343178	0.359535	12	10	10	11.8722	12.16	11.7734	12.4553	12.2732	12.2577	11.9534	10.6197	10.751	11.6834	11.2514	10.4527	11.8711	11.7042	11.655	11.1556	NaN	11.7993	11.3552	NaN	10.8128	11.4559	11.5218	11.0458	11.6019	11.4326	NaN	10.7896	NaN	12.4801	11.3898	11.7364	12.3789	12.4686
P61079;P62838	P62838;P61079	UB2D2_MOUSE;UB2D3_MOUSE	Ube2d2;Ube2d3	Ubiquitin-conjugating enzyme E2 D3	-0.916885	-0.372064	0.00352938	0.177269	+		0.00912995	0.0135922	12	10	12	11.7799	10.6929	11.3847	10.4737	10.7374	11.1604	10.1833	12.0994	12.9445	11.3497	11.9276	11.6465	12.7506	11.9845	NaN	11.3317	12.8516	12.1692	11.6456	11.9745	NaN	11.943	11.9261	10.5216	11.7303	12.6304	13.7424	12.4447	12.5935	12.1872	11.9768	12.2383	11.6438	11.8841
Q8CIH5	Q8CIH5	PLCG2_MOUSE	Plcg2	1-phosphatidylinositol 4,5-bisphosphate phosphodiesterase gamma-2	0.0397832	-0.371497	0.530144	0.00063572			3.82208e-05	0.00469777	12	12	12	12.8209	13.0923	12.945	12.9147	12.9653	12.9664	13.2387	13.1115	13.2892	13.2907	13.0391	13.2871	12.7101	12.7019	12.7337	12.8345	13.0113	12.8366	11.8744	12.4382	12.6081	12.8252	12.5908	12.8608	12.9566	13.0718	13.0303	13.1997	13.0666	13.0286	12.8129	13.2317	12.8229	13.2147
Q9JIF7	Q9JIF7	COPB_MOUSE	Copb1	Coatomer subunit beta	0.208071	-0.371303	0.000404297	0.00194232			1.10546e-06	0.00045045	12	12	12	14.2419	14.1302	14.4067	14.1998	14.2928	14.1517	14.2111	14.3819	14.4674	14.2301	14.3648	14.2476	13.9944	13.8392	13.8296	13.9672	13.912	13.6176	12.878	13.2867	13.5341	13.8399	13.6274	14.0473	14.0011	14.0944	14.2198	14.2158	14.0608	14.0729	13.9135	14.1387	13.8573	13.903
Q9ET22	Q9ET22	DPP2_MOUSE	Dpp7	Dipeptidyl peptidase 2	-0.055233	-0.371205	0.812543	0.231745			0.35724	0.358901	12	11	10	11.2409	11.1	10.7867	11.6646	12.2201	12.2998	11.126	11.3733	10.6198	11.4594	11.8339	10.8129	NaN	10.3933	10.242	10.4645	10.1781	10.8115	11.2437	10.4971	11.4281	11.8675	12.0997	12.458	12.0495	12.3404	11.6566	11.495	11.5916	NaN	NaN	10.8733	11.5782	10.7597
P60605	P60605	UB2G2_MOUSE	Ube2g2	Ubiquitin-conjugating enzyme E2 G2	0.354984	-0.370308	0.212171	0.446725			0.206453	0.182636	7	3	6	NaN	NaN	9.20844	10.5138	10.4133	10.4844	10.3782	NaN	10.0016	9.92105	NaN	NaN	10.4753	NaN	8.94978	NaN	NaN	8.79369	NaN	NaN	NaN	NaN	NaN	NaN	10.132	9.83953	NaN	NaN	NaN	NaN	8.95861	NaN	NaN	10.1093
Q80XC2	Q80XC2	TRM61_MOUSE	Trmt61a	tRNA (adenine(58)-N(1))-methyltransferase catalytic subunit TRMT61A	0.252045	-0.369542	0.0154574	0.00292276			8.56371e-06	0.000942966	12	12	12	13.5711	13.4843	12.6656	13.4972	13.3241	13.1208	13.1096	13.3919	13.2203	13.2006	13.4256	13.4248	12.6995	13.0316	12.9663	12.9798	12.5972	12.7459	12.0875	12.2773	12.2414	12.8903	12.7833	12.6768	13.0297	13.1277	13.2587	13.1642	13.4281	12.9706	12.6881	12.95	12.7492	12.9941
Q9Z1Q9	Q9Z1Q9	SYVC_MOUSE	Vars1	Valine--tRNA ligase	0.301608	-0.3687	0.0110547	0.0060233			2.31454e-06	0.000289855	12	12	12	15.6702	15.7863	15.9411	15.8882	15.8999	15.8333	15.4898	15.4279	15.5073	15.6756	15.6626	15.649	14.9556	15.0049	15.1107	15.0784	14.7791	14.8163	14.618	14.8038	15.1017	15.366	15.3743	15.3786	15.468	15.7287	15.5544	15.7751	15.693	15.1792	15.149	14.8575	15.1395	15.2123
P26638	P26638	SYSC_MOUSE	Sars1	Serine--tRNA ligase, cytoplasmic	0.138604	-0.368438	0.15917	0.00221859			8.91324e-06	0.00183908	12	12	12	15.888	16.0307	16.0608	15.9298	15.964	15.7827	15.8532	16.0295	16.0579	16.1005	16.0432	16.0964	15.6017	15.4541	15.3609	15.5081	15.2831	15.3083	15.1589	15.3716	15.5232	15.7624	15.7986	15.6211	15.8412	16.2367	16.0978	16.11	16.244	15.6354	15.4405	15.6298	15.5887	15.5545
P59325	P59325	IF5_MOUSE	Eif5	Eukaryotic translation initiation factor 5	-0.75483	-0.368427	5.96356e-05	0.0630289	+		0.000204924	0.00224731	12	12	12	14.8131	15.0129	14.6352	14.5178	14.9864	14.98	14.6612	14.7928	14.9072	14.6	14.5586	14.4981	15.294	15.3249	15.346	15.3513	15.6027	15.5929	14.4322	15.4641	14.3548	14.9193	14.7266	15.1915	15.4101	14.6959	15.3947	14.7555	15.2978	15.7063	15.9288	15.8349	15.825	16.1384
O09159	O09159	MA2B1_MOUSE	Man2b1	Lysosomal alpha-mannosidase	0.0940843	-0.368313	0.535249	0.290494			0.247705	0.249682	12	12	12	15.8805	16.0349	15.9291	16.1293	16.14	16.6613	16.5603	16.28	16.381	16.4294	16.5011	16.826	14.9285	14.8069	14.9111	14.9071	14.6086	14.7912	16.4897	16.4416	16.8576	17.1	17.3314	17.0304	16.7505	16.7994	16.3634	16.5832	16.4913	16.0273	15.6735	15.8394	15.9637	15.5967
Q9ESX5	Q9ESX5	DKC1_MOUSE	Dkc1	H/ACA ribonucleoprotein complex subunit DKC1	0.181684	-0.368311	0.147511	0.014304			0.00109085	0.00939812	12	12	12	12.6881	13.1597	12.3818	12.7486	12.9915	12.7363	13.1186	13.4429	12.642	12.7227	13.3074	13.2426	12.3354	12.3463	12.2813	12.4382	12.6882	12.7133	11.7068	12.5177	11.6112	12.5371	12.3651	13.0416	12.5603	12.2922	12.9083	13.0041	13.0441	12.701	12.2589	12.8157	12.8143	12.6761
P38647	P38647	GRP75_MOUSE	Hspa9	Stress-70 protein, mitochondrial	-0.544448	-0.368208	1.81036e-05	0.00910625	+		0.000271143	0.00505905	12	12	12	12.6064	11.9928	11.9876	12.158	11.9828	12.5578	12.3194	12.39	12.5913	12.0764	12.5379	12.4022	12.6176	12.5263	12.9441	12.532	12.918	12.2742	12.1659	11.8329	11.9101	12.697	12.3934	12.9059	12.8209	12.8791	12.6586	12.5568	12.5265	13.0282	12.8415	12.9231	13.3617	13.0015
Q8K1L5	Q8K1L5	PP1RB_MOUSE	Ppp1r11	E3 ubiquitin-protein ligase PPP1R11	-1.35857	-0.367976	3.44085e-06	0.097198	+		2.64038e-07	0	12	12	12	10.4748	9.79348	10.592	10.5671	10.0529	10.0694	10.7778	10.0193	10.4477	9.35883	10.2403	10.7076	10.7509	11.3461	11.5642	11.5643	11.5251	11.5596	10.9094	10.7614	10.8919	11.3301	11.02	11.7654	11.1839	10.3461	11.2026	11.0462	11.3936	12.2837	11.6651	11.7372	12.2971	12.4147
P70261	P70261	PALD_MOUSE	Pald1	Paladin	-0.129507	-0.367468	0.347222	0.0488349			0.118115	0.185935	12	7	12	11.4494	10.8359	10.646	11.0279	10.3939	10.9186	11.1848	11.3833	10.6781	10.4646	10.9978	10.4848	10.9101	10.8635	10.9843	10.062	11.1573	10.3824	NaN	NaN	NaN	10.0792	NaN	NaN	11.4248	11.4644	10.5907	10.5885	10.9997	11.2271	11.2068	11.0497	11.0777	10.5831
Q9CSH3	Q9CSH3	RRP44_MOUSE	Dis3	Exosome complex exonuclease RRP44	0.333529	-0.36741	0.00155485	0.0803501	+		0.0014477	0.00666899	12	12	12	13.7265	13.9196	13.9809	13.9485	14.1573	13.7527	13.4469	13.3868	13.3304	13.5617	13.504	13.611	13.2888	13.4885	13.4282	13.5386	13.4301	13.4009	11.7213	11.5827	12.7439	13.0106	12.9806	13.3007	13.4649	13.4451	13.3051	13.6385	13.3822	13.2928	13.0636	12.9985	13.3209	13.4485
P58742	P58742	AAAS_MOUSE	Aaas	Aladin	-0.310057	-0.366705	0.532172	NaN			0.532172	0.475228	4	1	4	NaN	8.85147	10.5116	10.5238	9.80218	NaN	NaN	NaN	NaN	NaN	NaN	NaN	NaN	NaN	NaN	NaN	NaN	NaN	NaN	NaN	NaN	NaN	NaN	9.86562	10.9477	9.83028	NaN	NaN	NaN	NaN	NaN	NaN	NaN	NaN
O35640	O35640	ANXA8_MOUSE	Anxa8	Annexin A8	-0.498858	-0.366463	0.162385	0.252145			0.367831	0.332702	4	6	7	10.1608	NaN	NaN	9.27749	NaN	NaN	11.1326	NaN	NaN	10.1542	NaN	NaN	NaN	NaN	9.68043	NaN	9.85771	9.72262	10.883	NaN	10.3084	11.4299	NaN	NaN	10.9522	NaN	10.9498	10.6404	NaN	NaN	NaN	10.5929	10.9081	9.95609
Q9Z321	Q9Z321	TOP3B_MOUSE	Top3b	DNA topoisomerase 3-beta-1	-0.0547098	-0.366455	0.747125	0.164453			0.37138	0.392442	12	3	10	10.4587	9.9716	9.57651	10.2013	10.3425	10.1474	10.3791	9.57073	9.86464	10.2263	9.11556	10.2499	NaN	10.1284	9.56324	NaN	NaN	9.39917	NaN	NaN	NaN	NaN	NaN	NaN	10.191	10.8786	10.1579	9.8228	10.0705	9.63327	NaN	9.58878	NaN	9.93028
Q9R020	Q9R020	ZRAB2_MOUSE	Zranb2	Zinc finger Ran-binding domain-containing protein 2	-0.990375	-0.365797	0.000109349	0.164592	+		0.00028583	0.0014511	12	12	12	11.0633	11.196	11.4959	11.2012	11.181	11.786	11.1171	11.256	11.3585	10.9661	10.668	10.9968	11.8507	12.2304	12.4279	12.3694	12.503	12.1717	11.2841	11.8415	11.3195	11.0515	11.9008	10.8302	12.0445	11.0278	11.4917	11.5258	11.631	12.2905	12.8974	12.5292	12.9107	13.2484
Q9D483	Q9D483	RPC3_MOUSE	Polr3c	DNA-directed RNA polymerase III subunit RPC3	0.459575	-0.36534	0.0222553	0.199858			0.00270165	0.00707589	12	8	11	10.7241	10.531	10.4798	10.337	10.4633	10.4013	9.91955	10.2512	10.2177	10.2262	10.0633	10.1691	8.99954	9.39164	9.3184	NaN	9.32676	10.4755	NaN	NaN	NaN	10.0666	8.69793	9.64664	9.27976	10.2579	10.2195	NaN	9.88328	8.27942	10.3467	10.1413	9.72347	10.1916
Q68FH4	Q68FH4	GALK2_MOUSE	Galk2	N-acetylgalactosamine kinase	-0.0467923	-0.364648	0.642687	0.00194621			0.00241262	0.0283362	12	12	12	14.1164	13.332	13.6489	13.7624	13.3691	13.2463	13.8561	13.5979	13.6902	13.3746	13.4396	13.7653	13.4905	13.3198	13.2113	12.7003	13.3715	13.0391	12.9916	13.2871	13.4792	13.3808	13.3357	13.7775	13.9931	13.7717	13.8281	13.5513	13.9465	13.7105	13.2819	13.7219	13.3363	13.4559
P61161	P61161	ARP2_MOUSE	Actr2	Actin-related protein 2	0.127118	-0.363949	0.194941	0.00123917			3.35888e-05	0.00301176	12	12	12	14.6833	14.6018	14.5966	14.5148	14.4824	14.3605	14.9346	14.8305	14.9977	14.607	14.971	14.9546	14.2103	14.1174	14.2545	14.4312	14.2144	14.164	13.7078	14.4048	14.1222	14.1764	14.7002	14.1388	14.3784	14.8289	14.7087	14.9791	14.7782	14.4188	14.6994	14.0859	14.5525	14.3311
Q61024	Q61024	ASNS_MOUSE	Asns	Asparagine synthetase [glutamine-hydrolyzing]	0.203164	-0.363765	0.0520165	0.000827514			2.21581e-05	0.00186819	12	12	12	16.0258	16.0976	16.2285	16.4652	16.3423	16.1641	15.609	15.6489	15.6937	16.1182	15.6224	15.7699	15.7793	15.7233	15.681	15.5767	15.399	15.3401	14.936	15.1489	15.0596	15.6406	15.18	15.5179	15.8458	15.8315	15.5978	15.7811	15.7739	15.8042	15.8005	15.6795	15.6487	15.943
Q9WUB4	Q9WUB4	DCTN6_MOUSE	Dctn6	Dynactin subunit 6	-0.512164	-0.36349	0.201983	NaN			0.201983	0.191107	4	1	6	8.91915	NaN	NaN	9.86642	NaN	NaN	NaN	NaN	10.1163	NaN	9.93982	NaN	NaN	NaN	NaN	NaN	9.8591	NaN	NaN	NaN	NaN	NaN	NaN	NaN	9.70463	9.79307	NaN	NaN	NaN	NaN	11.3336	10.2753	10.2278	10.0011
Q8BMP6	Q8BMP6	GCP60_MOUSE	Acbd3	Golgi resident protein GCP60	0.167437	-0.363026	0.395243	0.113243			0.0529258	0.0812664	12	12	12	11.6683	11.5161	12.0218	11.1481	11.7623	11.8697	11.9572	12.0841	10.8419	11.17	12.5217	12.2392	11.0804	10.2459	11.4418	11.176	9.85809	11.3881	11.1387	11.7362	11.2246	11.6889	11.3947	12.0613	12.0008	11.7448	11.8945	12.1001	11.7655	11.1675	10.5331	11.3201	11.1659	11.4335
O08800	O08800	SPB8_MOUSE	Serpinb8	Serpin B8	-0.21374	-0.36245	0.364399	0.13917			0.299818	0.320929	11	12	12	11.3961	11.15	10.6855	10.7258	11.5139	11.5799	10.9746	10.1033	NaN	11.7104	11.6898	11.7394	11.0105	11.2948	11.3596	11.1148	9.64131	11.0306	11.6319	10.2011	11.0159	11.3599	11.3696	11.6603	11.2364	11.2864	10.4323	11.0518	11.6143	11.3885	11.4475	10.6261	11.7742	12.4613
Q8R332	Q8R332	NUP58_MOUSE	Nup58	Nucleoporin p58/p45	-0.867672	-0.362045	0.0315243	0.346988	+		0.0474779	0.0481262	5	5	6	10.1606	9.7221	NaN	10.0636	10.0175	NaN	NaN	10.2739	NaN	NaN	NaN	NaN	NaN	NaN	NaN	NaN	NaN	NaN	10.4818	NaN	10.1979	10.2205	11.0946	10.771	10.5491	11.1964	12.1228	9.91334	10.8907	NaN	NaN	NaN	NaN	NaN
P12023	P12023	A4_MOUSE	App	Amyloid-beta precursor protein	-0.742963	-0.362014	7.92813e-06	0.0154965	+		9.64586e-06	0.000423963	12	12	12	13.7347	13.3382	13.7212	13.2067	13.4435	13.8871	13.5798	13.945	14.034	13.8141	13.805	13.9635	14.3379	14.2949	14.3055	14.0929	14.0128	14.0188	14.3664	14.4771	14.1257	13.9861	13.3873	13.6389	14.1958	14.8155	14.7542	14.5053	15.0833	14.289	14.0674	14.7651	14.1814	14.2499
Q8BLH7	Q8BLH7	HIRP3_MOUSE	Hirip3	HIRA-interacting protein 3	-0.999438	-0.361806	1.3906e-07	0.0868032	+		7.24303e-06	0.000100629	12	12	12	10.2878	10.7944	10.7587	10.4552	10.7841	10.4148	10.6871	10.8382	10.8317	10.545	10.3521	10.8506	11.1608	11.5575	11.3022	11.2352	11.9737	11.8089	9.71732	11.3128	10.8984	11.2384	11.5912	11.4549	11.4431	10.8328	11.6577	11.2554	11.4575	12.1103	11.7941	11.6886	11.6786	12.325
Q8C570	Q8C570	RAE1L_MOUSE	Rae1	mRNA export factor	0.203307	-0.361015	0.0204114	0.0110723			9.1185e-05	0.0030463	12	12	12	12.7365	12.4709	12.9089	12.7519	12.8676	12.6709	12.6557	12.3608	12.3672	12.5435	12.763	12.6194	11.9849	12.663	12.0825	12.2383	11.4592	12.0367	11.445	12.0636	11.7181	12.3007	12.6447	12.3076	12.2315	12.4702	12.4257	12.5554	12.479	12.5454	12.2032	12.2517	12.1798	12.3823
P28650;P46664	P28650;P46664	PURA1_MOUSE;PURA2_MOUSE	Adss1;Adss2	Adenylosuccinate synthetase isozyme 1	0.549723	-0.360971	0.0068585	0.0790063	+		0.00242505	0.00535338	6	4	7	NaN	14.0255	NaN	14.1131	13.87	13.1446	13.4369	NaN	NaN	NaN	NaN	13.3375	NaN	NaN	12.8648	NaN	NaN	NaN	NaN	NaN	NaN	12.2959	13.3068	12.5082	NaN	13.0822	NaN	13.1731	NaN	12.9704	12.8389	NaN	13.1581	13.3803
Q6ZWX6	Q6ZWX6	IF2A_MOUSE	Eif2s1	Eukaryotic translation initiation factor 2 subunit 1	-0.1806	-0.360789	0.0152809	0.000620856			0.000486499	0.0206058	12	12	12	14.1881	14.4875	14.1415	13.9981	14.1145	14.2134	14.4049	14.4161	14.306	14.0986	14.3632	14.3048	13.9361	14.0455	13.9238	13.9989	14.2782	13.9869	13.5959	14.3649	13.83	14.1957	14.1878	14.5309	14.38	14.5088	14.5054	14.7452	14.6607	14.4069	14.4726	14.0107	14.4208	14.3937
Q04750	Q04750	TOP1_MOUSE	Top1	DNA topoisomerase 1	-1.06597	-0.360704	2.5412e-07	0.00904593	+		1.35597e-08	0	12	12	12	13.1578	13.454	13.5775	13.4061	13.4998	13.7832	13.1446	12.9541	12.912	12.8915	12.6383	12.7513	14.0007	13.8283	14.0505	14.1649	14.0797	13.9035	13.8001	14.0452	13.2547	13.7799	13.6152	14.1109	14.8425	13.6924	14.6496	13.8475	14.4422	14.2458	13.7697	14.0634	14.3031	14.2079
P62305	P62305	RUXE_MOUSE	Snrpe	Small nuclear ribonucleoprotein E	-0.640564	-0.359714	0.0799214	0.623493			0.335615	0.284131	7	3	4	10.0898	10.7335	10.365	NaN	NaN	NaN	10.8893	10.8727	NaN	NaN	11.0369	10.3893	NaN	NaN	NaN	11.6268	9.65467	NaN	NaN	NaN	NaN	NaN	11.4367	NaN	NaN	10.3912	NaN	12.2118	11.1087	NaN	11.3515	NaN	NaN	NaN
Q00612	Q00612;P97324	G6PD1_MOUSE	G6pdx	Glucose-6-phosphate 1-dehydrogenase X	0.191568	-0.358439	0.0272666	0.000702064			1.10323e-06	0.000583333	12	12	12	15.7957	16.1745	16.0479	16.1613	15.9276	15.8552	15.6665	15.7661	15.7932	15.6695	15.7917	15.7054	15.4352	15.2918	15.4985	15.396	15.4821	15.543	15.0058	15.3619	14.763	15.168	15.4343	15.3748	15.2565	15.4248	15.6323	15.5607	15.6662	15.9537	15.6442	15.8943	15.763	15.7269
P62918	P62918	RL8_MOUSE	Rpl8	60S ribosomal protein L8	-0.795095	-0.357334	4.10913e-05	0.0121917	+		1.12714e-05	0.00032381	12	11	12	12.6602	12.4237	12.2184	12.2269	12.0971	12.161	12.7475	13.3588	13.0504	12.7623	12.7697	12.6048	13.0617	12.9156	12.9606	12.6667	13.1665	13.2878	NaN	12.7933	12.9753	13.3869	13.1829	12.9087	13.519	13.4394	14.2801	13.1214	13.6488	13.1359	12.8741	13.5219	12.898	13.2758
P28352	P28352	APEX1_MOUSE	Apex1	DNA-(apurinic or apyrimidinic site) endonuclease	-0.0522937	-0.357109	0.566724	0.00953595			0.0105945	0.054469	12	12	12	13.5218	13.6197	13.6248	13.3664	13.5704	13.4992	13.5064	13.7432	14.3037	13.5365	13.8668	13.9492	13.7736	13.5487	13.4546	13.671	13.9901	13.4574	12.6804	12.6788	13.0829	13.3348	13.4983	13.2797	13.3473	13.903	13.8618	13.727	13.7693	13.513	13.5179	13.884	13.7813	13.883
Q3UHN9	Q3UHN9	NDST1_MOUSE	Ndst1	Bifunctional heparan sulfate N-deacetylase/N-sulfotransferase 1	-0.0551013	-0.356444	0.68919	0.0356263			0.0600027	0.122695	12	12	12	12.7299	12.7342	12.7356	12.8108	12.8409	12.8425	13.3067	13.0969	13.3411	13.7449	13.3086	13.5762	12.4843	12.6186	12.4111	12.3636	12.2987	12.221	12.9158	12.919	13.6623	13.3089	13.0438	13.2052	13.2781	13.6958	13.1174	13.3509	13.4339	12.9845	12.9388	12.9411	12.7551	12.8639
Q61592	Q61592	GAS6_MOUSE	Gas6	Growth arrest-specific protein 6	-0.542102	-0.35629	0.000377878	0.00228818	+		0.000464787	0.00653521	12	12	12	16.6379	16.1383	16.457	16.554	16.4739	16.5537	15.5593	15.5915	15.8863	15.8984	15.8203	16.0994	16.6154	16.5766	16.7994	16.5221	16.0915	16.173	16.1103	15.966	16.6008	16.2847	16.1352	16.0249	16.7027	17.0571	16.2832	16.8017	16.7022	16.8991	16.6446	16.6076	16.6797	16.6454
Q8CG16	Q8CG16;Q8CFG9	C1RA_MOUSE	C1ra	Complement C1r-A subcomponent	-0.178199	-0.356042	0.477885	0.071302			0.269505	0.304032	12	12	12	14.8827	14.8843	15.0061	15.2105	15.1705	15.2195	16.4007	15.7275	16.1088	16.4247	16.1577	16.4878	15.2971	15.3241	15.5512	15.303	15.3656	15.2633	15.542	14.8158	16.1317	15.8017	15.6588	15.4925	16.0209	16.5261	16.0269	16.3818	16.5385	15.568	15.4659	15.0562	15.3649	15.2925
Q8VHX6	Q8VHX6	FLNC_MOUSE	Flnc	Filamin-C	0.0314445	-0.355617	0.717795	0.000462993			2.98079e-05	0.00498462	12	12	12	14.4624	14.2799	14.4083	14.5586	14.4629	14.3742	14.2491	14.0191	14.2474	14.5608	14.454	14.4849	14.1238	14.1676	14.2851	13.9511	13.8908	13.7794	13.8874	13.9079	14.1	14.0869	13.9808	13.756	14.1644	14.3905	13.778	14.1919	14.1128	14.5814	14.3936	14.4703	14.7289	14.5187
Q8BYA0	Q8BYA0	TBCD_MOUSE	Tbcd	Tubulin-specific chaperone D	0.381818	-0.355368	0.00507692	0.0190279	+		5.67063e-06	0.000322275	12	12	12	12.2707	12.4241	12.7325	12.6423	12.2902	12.3069	12.3256	12.0644	12.6334	12.4531	12.5186	12.6022	11.7843	11.662	11.8456	11.7458	11.8788	11.5737	11.0478	11.8028	11.1971	12.1469	11.7911	11.9417	11.9615	12.5668	12.2533	12.5999	12.3494	11.6125	11.6468	11.6719	11.7266	11.9181
O35345	O35345	IMA7_MOUSE	Kpna6	Importin subunit alpha-7	0.00246318	-0.355308	0.985421	0.151405			0.160731	0.200555	12	12	12	11.6109	11.5382	11.691	11.7018	12.2042	11.7916	11.6775	10.7817	11.4891	11.4723	11.6209	11.6887	12.2888	11.4552	11.5008	11.6635	11.3534	11.2907	9.5253	9.97075	11.2133	11.5928	11.4078	11.7121	11.6438	11.1836	11.2453	11.8716	11.5541	11.6297	11.0367	12.1104	11.4621	11.7474
Q8BJW5	Q8BJW5	NOL11_MOUSE	Nol11	Nucleolar protein 11	-0.288674	-0.355165	0.0777971	0.0193518			0.0724859	0.135434	12	11	12	11.9375	11.4516	11.7654	12.3554	12.1971	12.4809	11.1827	11.0774	11.7902	11.7599	11.5245	11.2308	11.4734	11.6724	11.9757	11.2294	11.8488	11.8151	NaN	11.2103	11.0108	12.2385	11.8384	11.9798	12.2029	11.581	12.3839	11.8309	11.766	11.9847	12.029	11.5284	12.1916	12.1641
Q8CI94;Q9ET01;Q9WUB3	Q9ET01;Q9WUB3;Q8CI94	PYGB_MOUSE;PYGL_MOUSE;PYGM_MOUSE	Pygb;Pygl;Pygm	Glycogen phosphorylase, brain form	0.0886276	-0.354209	0.759316	0.484315			0.352846	0.320111	9	6	3	14.992	14.4546	15.277	NaN	NaN	15.3616	NaN	14.3185	14.6208	15.6866	14.7631	14.7195	NaN	14.9588	14.9841	13.9068	13.6907	NaN	NaN	13.7362	15.5288	NaN	NaN	NaN	NaN	NaN	NaN	NaN	NaN	NaN	14.6997	NaN	NaN	15.1201
Q8VC03	Q8VC03	EMAL3_MOUSE	Eml3	Echinoderm microtubule-associated protein-like 3	0.0463955	-0.353996	0.782422	0.138374			0.174098	0.217192	12	6	12	12.0216	11.2051	11.4289	11.2992	11.2009	11.6473	11.8995	11.6049	12.3172	12.3579	11.6875	11.4893	11.9509	11.8377	10.8051	11.1179	11.3054	10.6602	NaN	NaN	NaN	NaN	NaN	NaN	11.3053	11.7296	11.0972	11.3934	11.3361	11.5166	12.4066	11.2298	11.4439	12.1258
O54879	O54879	HMGB3_MOUSE	Hmgb3	High mobility group protein B3	-0.482772	-0.353561	0.0943086	0.247673			0.196582	0.208482	12	12	12	12.2692	13.3915	12.9218	12.5386	12.594	12.9814	11.7727	12.0253	11.686	12.4118	12.7569	12.5986	13.0915	12.5573	13.3617	13.2157	13.0136	13.1142	11.6806	13.1289	11.943	12.7385	11.7822	11.8713	13.2538	11.697	13.0616	11.9562	12.0069	12.6117	12.7308	13.2107	13.9576	13.9984
P48758	P48758	CBR1_MOUSE	Cbr1	Carbonyl reductase [NADPH] 1	-0.199725	-0.353011	0.0226381	0.0277015			0.0360627	0.104774	12	12	12	12.4171	12.1725	12.2827	12.0485	12.5079	12.0331	12.5466	12.2059	12.4456	12.5433	12.5003	12.5129	12.0559	12.2805	12.3694	12.2631	11.9591	12.2747	11.1585	11.6614	12.5792	12.7828	12.085	12.9072	12.8363	12.2757	12.6101	12.4163	12.7023	12.439	12.1522	12.7117	12.5249	12.4933
Q9JMH6	Q9JMH6	TRXR1_MOUSE	Txnrd1	Thioredoxin reductase 1, cytoplasmic	-1.14357	-0.352888	0.0505683	0.493084	+		0.0571245	0.0462222	4	4	5	NaN	NaN	9.2639	9.25767	NaN	9.59704	NaN	NaN	NaN	NaN	NaN	9.074	10.4474	9.87366	10.0306	NaN	10.0036	NaN	NaN	NaN	NaN	NaN	NaN	NaN	NaN	NaN	NaN	NaN	NaN	10.0747	11.2152	11.0504	10.9091	8.95928
Q6PGL7	Q6PGL7	WASC2_MOUSE	Washc2	WASH complex subunit 2	-0.939829	-0.352697	0.00084011	0.142005	+		0.00121006	0.00305336	10	7	11	10.8483	NaN	9.08886	9.35738	9.97407	10.2658	9.73792	9.67266	10.8623	9.7352	NaN	9.9517	10.539	10.6806	11.0128	NaN	10.2699	11.0289	NaN	NaN	10.256	NaN	NaN	9.96858	10.5116	10.7838	10.1671	NaN	10.789	11.4192	11.5714	11.0941	11.6405	10.4981
P62242	P62242	RS8_MOUSE	Rps8	40S ribosomal protein S8	-0.455066	-0.351842	0.00655981	0.058153	+		0.0157066	0.0468873	12	12	12	13.27	13.2131	13.5852	13.2087	13.386	13.4654	13.5048	13.8761	14.0089	13.6292	13.6579	13.444	13.5729	13.1848	13.5082	12.7675	13.802	13.5998	13.657	14.2249	13.7405	14.094	13.9548	13.3813	14.6433	13.6467	14.7578	13.4605	14.2839	13.5554	13.7136	14.0264	13.6275	13.8729
Q8VDD8	Q8VDD8	WASH1_MOUSE	Washc1	WASH complex subunit 1	-0.370335	-0.351465	NaN	NaN			1	1	1	1	3	NaN	NaN	NaN	8.74889	NaN	NaN	NaN	NaN	NaN	NaN	NaN	NaN	NaN	NaN	8.76776	NaN	NaN	NaN	NaN	NaN	NaN	NaN	NaN	NaN	9.40386	NaN	NaN	NaN	NaN	9.02663	NaN	NaN	8.92719	NaN
Q03958	Q03958	PFD6_MOUSE	Pfdn6	Prefoldin subunit 6	-0.207657	-0.351441	0.298398	0.0417303			0.146148	0.209903	12	12	12	12.6369	12.3281	11.8154	12.3495	12.1035	13.1128	11.8786	11.9201	12.0536	11.3725	11.7747	11.5029	12.4646	11.8243	11.6254	11.5612	12.2051	11.9969	12.0177	11.926	11.5925	11.8293	11.6648	12.415	12.4551	13.0372	12.3094	12.6829	12.5937	11.4553	11.7654	12.1501	12.1044	12.0369
P11031	P11031	TCP4_MOUSE	Sub1	Activated RNA polymerase II transcriptional coactivator p15	-1.58702	-0.350894	2.69518e-05	0.315212	+		0.000126209	0.000184615	12	12	12	12.0911	12.0931	11.9554	11.3048	11.8999	11.7241	13.4462	13.686	13.4504	13.0457	13.1699	13.4211	13.8654	14.1995	14.7876	14.3156	14.7047	14.8596	11.2463	12.7988	13.3776	13.9819	13.9956	13.9887	14.8415	12.5569	14.2199	13.7826	14.2548	14.504	14.5334	14.2051	14.4689	14.6706
Q9Z0H1	Q9Z0H1	WDR46_MOUSE	Wdr46	WD repeat-containing protein 46	0.18206	-0.350687	0.295386	0.0320026			0.0126322	0.0348044	12	12	12	12.6181	12.5193	13.0518	12.8678	12.7908	12.8094	11.6505	12.2568	11.5215	12.0889	11.9303	12.244	12.1773	11.9557	12.0831	11.9613	12.0311	11.8562	11.3888	11.4054	10.7709	12.0883	12.0754	12.1626	12.1347	12.2986	12.3751	12.5136	12.7197	11.7911	11.7342	12.2138	11.7321	11.9872
E9Q2M9	E9Q2M9	WDFY4_MOUSE	Wdfy4	WD repeat- and FYVE domain-containing protein 4	0.0161462	-0.349184	0.887334	0.0417452			0.0345401	0.0899084	12	9	12	10.5626	10.3211	10.3747	10.6515	10.7184	9.93286	10.3025	10.7459	10.5318	10.0967	10.6141	10.0414	10.3737	10.2718	10.0465	9.83594	10.3894	10.5841	NaN	NaN	9.51674	9.18337	NaN	10.1806	9.72449	10.6764	10.7577	10.54	10.5398	10.2442	10.1983	10.579	10.4949	10.2
Q9CQC8	Q9CQC8	SPG21_MOUSE	Spg21	Maspardin	0.404642	-0.348689	0.0283541	0.100739			0.00207659	0.00726846	12	9	12	12.2756	12.426	12.405	12.1001	12.3255	11.1527	12.7392	12.0214	11.9709	12.1037	12.6305	12.4176	11.3632	10.7654	11.3422	12.1922	11.0324	11.6212	NaN	NaN	11.1286	NaN	11.5055	12.1955	12.5111	11.9413	11.8139	12.0698	11.8022	11.5653	10.9751	11.9428	12.3933	11.214
Q8N7N5	Q8N7N5	DCAF8_MOUSE	Dcaf8	DDB1- and CUL4-associated factor 8	-0.340689	-0.348623	0.014731	0.00354384			0.00587676	0.0399272	12	12	12	12.3531	12.733	12.5889	12.6743	12.8053	12.8171	13.2982	13.2073	13.0673	13.3518	13.1815	13.1404	12.7389	12.9885	12.986	13.1397	13.0729	13.0024	12.9826	12.4518	12.7748	13.1428	12.8867	12.9559	13.4785	12.8484	12.8855	13.1071	12.901	13.6904	13.2586	13.2281	13.6317	13.5793
O35343;O35344	O35344;O35343	IMA3_MOUSE;IMA4_MOUSE	Kpna3;Kpna4	Importin subunit alpha-3	-1.10244	-0.348075	0.0164654	0.529816	+		0.0497755	0.04073	6	4	7	NaN	9.17907	10.3468	9.49802	NaN	9.89457	NaN	NaN	NaN	9.35548	NaN	10.0151	NaN	NaN	11.229	NaN	9.33384	NaN	10.9249	NaN	NaN	NaN	10.3891	NaN	9.8299	11.1682	NaN	NaN	NaN	11.0532	11.93	NaN	11.3876	9.51244
O55106	O55106	STRN_MOUSE	Strn	Striatin	-0.0314879	-0.348014	0.839593	0.0458725			0.0388975	0.0981805	12	12	12	11.4984	12.2508	12.2962	12.1197	12.0996	11.8363	12.1777	12.0795	12.0815	11.9206	12.1386	11.9041	11.4235	11.4334	11.408	11.6263	11.7156	11.5693	11.7327	12.0718	11.5824	11.8693	11.7417	12.4304	12.2491	11.3995	12.5756	12.3603	12.5141	11.8756	11.1419	11.4589	12.1809	12.2152
Q8CI94	Q8CI94	PYGB_MOUSE	Pygb	Glycogen phosphorylase, brain form	0.171471	-0.347821	0.0522006	0.00140583			1.35871e-06	0.000934866	12	12	12	13.9264	14.0676	13.8085	13.7835	14.019	13.8007	14.0171	13.9351	14.0014	13.9587	14.0197	14.1126	13.3474	13.3564	13.3045	13.4215	13.2837	13.5168	13.0266	13.7117	13.6533	13.6582	13.484	13.4545	13.9563	13.8404	14.087	13.9324	14.1183	13.6842	13.2508	13.5654	13.5403	13.5557
Q8C255	Q8C255	DPEP2_MOUSE	Dpep2	Dipeptidase 2	-0.00212813	-0.347518	0.992116	0.145781			0.19624	0.232049	12	11	11	11.8697	11.4245	11.8585	12.1761	11.1279	12.7698	11.8751	11.9441	12.0359	12.3799	12.4601	12.3754	11.3384	10.9713	11.137	11.2965	NaN	11.2882	12.5163	12.1587	12.259	12.0098	11.6976	11.8002	12.525	12.8556	12.042	12.1672	12.4551	11.7456	11.1042	NaN	12.2155	11.2925
Q8CBY8	Q8CBY8	DCTN4_MOUSE	Dctn4	Dynactin subunit 4	0.165288	-0.346978	0.120772	0.0206575			0.00120118	0.0118079	12	11	12	11.789	11.922	11.7136	11.7752	11.617	11.2434	11.7824	12.0096	11.5446	11.8846	12.231	11.8077	11.1362	11.4398	11.6883	11.4908	11.5216	11.2197	10.2622	NaN	11.2731	11.3347	10.9256	11.6168	11.4519	11.1674	11.4374	12.2099	11.6447	11.6582	11.593	11.374	11.7155	11.6275
Q8BTI8	Q8BTI8	SRRM2_MOUSE	Srrm2	Serine/arginine repetitive matrix protein 2	-1.35672	-0.346962	2.31303e-08	0.0465438	+		1.42247e-09	0	12	12	12	14.8467	14.8018	14.9271	14.9923	15.008	15.18	14.3099	14.012	14.4237	14.5164	14.3952	14.5998	15.5644	15.7229	16.2852	15.97	16.1357	16.0702	15.4175	15.5017	15.0245	15.376	15.4896	15.5719	16.1493	14.8498	15.9052	15.8605	15.8971	16.498	16.0416	15.9722	16.2623	16.5535
Q9JLI6	Q9JLI6	SCLY_MOUSE	Scly	Selenocysteine lyase	0.0607601	-0.346366	0.70736	0.0219182			0.0254215	0.0670178	12	12	12	12.523	12.4168	12.2157	12.2323	12.2009	11.9164	12.6097	13.0237	13.2711	12.2119	12.9307	13.0784	12.5457	12.4657	12.1219	12.1551	12.5807	12.4879	11.9051	12.1499	11.5705	11.5999	12.1544	12.0083	11.9365	12.4991	12.7208	12.916	12.7498	12.2451	12.5791	12.8474	12.6098	12.5693
Q9CWK8	Q9CWK8	SNX2_MOUSE	Snx2	Sorting nexin-2	-0.643249	-0.346244	1.74452e-05	0.0544348	+		0.00152405	0.0080778	12	12	12	11.4361	11.6986	11.2576	11.0077	11.2389	11.1119	11.8802	11.818	11.7414	11.7156	12.1685	11.5767	12.2429	12.2788	11.6871	12.1684	12.1782	12.6742	10.5139	11.9089	11.4739	11.7774	11.4702	11.8411	12.1251	12.0654	12.3614	12.2213	12.6549	12.182	11.8001	12.2174	11.9394	12.2412
Q9CQ80	Q9CQ80	VPS25_MOUSE	Vps25	Vacuolar protein-sorting-associated protein 25	-0.167488	-0.346167	0.526048	0.0494865			0.349533	0.373409	11	9	8	11.032	11.3214	10.941	11.4481	NaN	9.93545	11.4709	11.5145	12.1726	11.288	12.136	12.0844	11.2092	11.5059	11.3062	11.6296	11.0937	10.8901	NaN	NaN	NaN	11.3714	11.0143	10.926	11.3249	10.957	11.7374	12.0094	12.1369	NaN	11.2341	11.6954	NaN	NaN
P62137	P62137	PP1A_MOUSE	Ppp1ca	Serine/threonine-protein phosphatase PP1-alpha catalytic subunit	-0.0759574	-0.345173	0.419103	0.0295802			0.0406322	0.107475	12	12	12	15.8208	15.3531	15.9063	15.8103	15.4233	15.4046	15.3594	14.9404	15.4314	15.2992	15.4075	15.5315	14.9521	15.3839	15.474	15.5977	15.0847	14.5311	14.1209	15.4848	15.3734	15.8915	15.3358	15.2273	15.4293	15.1804	15.6284	15.5737	15.4512	15.4839	15.7096	15.3549	15.7445	15.5713
Q71FD7	Q71FD7	FBLI1_MOUSE	Fblim1	Filamin-binding LIM protein 1	-0.160239	-0.344938	NaN	NaN			0.292219	0.288	1	2	5	NaN	NaN	NaN	9.87187	NaN	NaN	NaN	NaN	NaN	NaN	NaN	NaN	NaN	9.27434	10.1	NaN	NaN	NaN	NaN	NaN	NaN	NaN	NaN	NaN	NaN	NaN	NaN	9.84955	NaN	10.2394	9.94484	NaN	NaN	10.3691
Q922K7	Q922K7	NOP2_MOUSE	Nop2	Probable 28S rRNA (cytosine-C(5))-methyltransferase	0.0931569	-0.344795	0.291758	0.0157688			0.00085007	0.0133689	12	12	12	13.965	14.0772	14.0139	13.998	14.0791	14.1411	13.8398	14.1131	14.0381	13.9022	14.0959	14.1249	13.76	13.5701	13.7289	13.5249	13.7575	13.9137	13.1577	12.7041	13.4299	13.8938	13.8482	13.8441	13.8794	14.3046	14.0171	14.1626	14.4294	13.5292	13.7041	13.7295	13.5828	13.8605
Q61072	Q61072	ADAM9_MOUSE	Adam9	Disintegrin and metalloproteinase domain-containing protein 9	-0.750725	-0.344658	0.0133468	0.281305	+		0.0307352	0.040647	12	11	12	11.3664	11.5537	10.9782	11.2241	10.4666	11.3129	11.4845	10.8867	11.67	11.0525	11.9201	12.0622	11.5236	11.5066	11.6847	11.9062	11.3161	11.3075	NaN	10.4631	12.4566	12.2772	12.2319	12.4397	12.8968	12.6166	12.4083	13.2343	12.4721	11.9447	10.296	11.3091	11.5814	11.7201
Q3UIA2	Q3UIA2	RHG17_MOUSE	Arhgap17	Rho GTPase-activating protein 17	-0.226741	-0.344242	0.0161094	0.0337256			0.0352643	0.105164	12	12	12	13.8413	13.7572	13.7739	13.7585	13.8752	13.6002	13.9873	13.8111	13.9165	14.0214	14.0198	13.6143	14.2762	14.5472	13.8841	14.1274	13.8152	13.6987	13.1099	13.19	13.5727	13.5425	13.113	13.69	14.1498	13.6939	13.8312	13.7198	13.9775	14.0929	14.0586	14.3093	14.2701	14.3761
A2ASQ1	A2ASQ1	AGRIN_MOUSE	Agrn	Agrin	0.167435	-0.343738	0.768384	0.74343			0.81586	0.764888	4	3	4	9.38554	NaN	NaN	10.0932	NaN	NaN	9.73798	NaN	NaN	9.78731	NaN	NaN	NaN	9.82708	7.42107	NaN	NaN	NaN	NaN	NaN	10.4713	NaN	NaN	NaN	10.275	NaN	NaN	NaN	9.65939	NaN	8.07913	10.3208	NaN	NaN
P14901	P14901	HMOX1_MOUSE	Hmox1	Heme oxygenase 1	-1.21192	-0.340342	1.69432e-07	0.18842	+		1.14723e-05	0.000120301	12	12	12	11.1481	11.4794	10.7751	10.5256	11.0152	11.142	11.3626	11.5485	10.5567	11.0243	11.0706	11.129	12.3402	12.2427	12.0302	11.4521	12.2225	12.6925	11.207	10.0696	11.9395	11.9002	12.4555	12.6839	13.0699	12.8994	12.7396	12.2196	12.7249	11.8648	11.7224	12.1595	11.9236	11.9664
Q6PF93	Q6PF93	PK3C3_MOUSE	Pik3c3	Phosphatidylinositol 3-kinase catalytic subunit type 3	0.0884187	-0.339301	0.605019	0.133184			0.0987102	0.140649	12	11	12	10.971	10.6286	10.1154	10.7527	10.5407	10.715	10.8519	11.0549	9.77353	10.6418	10.9147	11.1899	10.4343	10.2727	10.8137	8.85759	10.2559	10.6888	9.68965	NaN	9.9805	11.0383	10.0857	10.6487	10.792	9.98905	10.3398	10.9537	10.8968	10.7764	10.4168	10.7041	11.0329	10.3991
Q3UFS4	Q3UFS4	GPT11_MOUSE	Gpatch11	G patch domain-containing protein 11	NaN	-0.338484	NaN	NaN			0.494944	0.441445	0	3	2	NaN	NaN	NaN	NaN	NaN	NaN	NaN	NaN	NaN	NaN	NaN	NaN	NaN	9.8334	10.9115	NaN	NaN	NaN	NaN	NaN	9.97548	NaN	NaN	NaN	NaN	NaN	NaN	NaN	NaN	10.5577	10.5995	NaN	NaN	NaN
Q9CR26	Q9CR26	VTA1_MOUSE	Vta1	Vacuolar protein sorting-associated protein VTA1 homolog	-0.335488	-0.336854	0.0010734	0.0163487	+		0.0118089	0.0565121	12	12	12	11.9847	12.4176	11.7474	12.4705	12.4536	12.1647	12.2493	11.9319	12.0516	12.0397	12.5851	12.1078	12.3875	12.5077	12.4889	12.2368	12.356	12.5863	11.0471	11.9224	11.9582	12.2339	12.1146	12.3481	12.0998	12.5563	12.5968	12.6214	12.5482	12.4772	12.5119	12.6565	12.6517	12.2798
P59999	P59999	ARPC4_MOUSE	Arpc4	Actin-related protein 2/3 complex subunit 4	0.0497339	-0.336736	0.754893	0.0697535			0.0576028	0.109814	12	12	12	14.0163	14.2379	13.1495	14.1549	14.0739	13.8034	14.1282	13.3092	13.9636	14.2611	14.1579	13.581	13.9821	13.7506	13.2047	13.8328	12.7564	12.9751	14.2387	13.562	13.495	13.4644	13.9584	12.9791	13.4984	14.3655	13.3163	13.9423	13.9389	14.014	14.4137	13.576	13.8184	14.4369
P09528	P09528	FRIH_MOUSE	Fth1	Ferritin heavy chain	-0.514496	-0.335322	0.000139308	0.002371	+		0.000116571	0.00444628	12	12	12	13.1482	12.6868	12.5703	12.3906	12.7726	13.3226	13.1124	13.1265	13.2417	12.6375	12.9131	13.0748	13.3318	13.5329	13.1115	13.066	12.92	13.2494	12.698	13.0816	12.7959	13.1763	12.9697	13.2138	13.7119	13.9758	13.5332	13.3924	13.1352	13.1409	13.2853	13.2872	13.5121	13.5837
P28474	P28474	ADHX_MOUSE	Adh5	Alcohol dehydrogenase class-3	0.123266	-0.334963	0.410345	0.00803871			0.00691205	0.0313177	12	12	12	14.7711	14.4137	15.3842	15.208	14.7799	15.0042	14.5971	14.1742	14.5952	15.4599	14.224	14.3748	14.2405	14.1742	14.6947	14.0446	13.8513	13.9609	14.4222	14.4102	14.4127	14.48	14.8108	13.9853	14.5542	14.7019	14.3588	14.5555	14.4005	14.9338	14.4772	14.3132	14.8744	15.0963
O54984	O54984	GET3_MOUSE	Get3	ATPase GET3	0.109682	-0.334904	0.320304	0.00632654			0.000731096	0.0124871	12	12	12	16.0485	16.0526	15.776	16.065	15.9583	15.4934	16.2758	16.3044	15.8184	15.6349	16.1395	16.2248	15.4483	15.4958	15.3879	15.9461	14.9175	15.4541	15.3908	15.6657	15.4374	15.819	15.7885	15.7054	15.9754	15.6864	15.9435	15.9107	16.4	16.1236	15.7186	15.498	15.7912	15.525
Q8CEC6	Q8CEC6	PPWD1_MOUSE	Ppwd1	Peptidylprolyl isomerase domain and WD repeat-containing protein 1	0.184313	-0.334861	0.121308	0.0220173			0.00136074	0.0122939	12	11	12	11.4215	11.8125	11.1881	11.5326	11.8796	11.6924	11.7898	11.5204	11.8797	12.0523	12.0165	12.1445	10.9784	11.3935	11.5587	10.9069	10.4859	11.2578	10.8564	NaN	11.6913	11.5212	11.4677	11.3571	11.6995	11.219	11.4497	11.956	11.7925	11.1884	11.3095	11.8056	11.9555	11.5708
Q60865	Q60865	CAPR1_MOUSE	Caprin1	Caprin-1	-0.317954	-0.334547	0.22662	0.215217			0.300245	0.31865	12	11	12	11.443	11.6494	12.2457	12.3539	12.1159	12.2996	12.2363	11.2795	12.5847	12.6346	11.5225	11.5356	11.8408	12.514	12.3682	11.6263	11.998	11.6998	12.7185	NaN	11.1361	11.6806	12.2921	11.8524	11.9662	12.0435	11.3637	11.6425	11.4335	12.6139	13.8058	12.0051	12.9905	13.0925
Q91Z92	Q91Z92	B3GT6_MOUSE	B3galt6	Beta-1,3-galactosyltransferase 6	-0.446924	-0.334526	0.0147503	0.101346	+		0.0482067	0.083284	10	8	12	9.62719	10.5377	9.78114	9.58955	9.68167	9.34175	9.22329	9.19886	9.75577	10.0902	NaN	NaN	9.24483	9.90398	9.15089	NaN	NaN	NaN	10.1793	NaN	10.4617	10.2875	9.57667	9.55605	10.5056	10.9208	9.58206	10.3246	10.2559	9.78231	9.95236	10.2583	9.89908	9.92032
Q99PL5	Q99PL5	RRBP1_MOUSE	Rrbp1	Ribosome-binding protein 1	-0.755339	-0.333402	0.000143945	0.142331	+		0.00150906	0.00599275	12	12	12	12.0325	12.4184	12.4578	12.1523	11.8884	12.8421	12.2076	12.2385	12.6806	12.4255	12.199	12.4609	13.2613	13.5002	13.2216	12.9514	13.1496	12.9913	12.8213	12.9838	11.6953	12.1118	12.0568	12.3222	12.6244	12.3616	12.6604	12.6979	12.6986	13.6352	13.4602	13.5673	13.6639	13.7206
Q91YN9	Q91YN9	BAG2_MOUSE	Bag2	BAG family molecular chaperone regulator 2	-0.400642	-0.332773	0.0256366	0.0902207			0.0682009	0.111316	9	7	10	11.5842	11.8669	11.3974	12.0589	11.6514	12.1513	NaN	11.0575	NaN	NaN	12.0489	12.209	11.7258	12.5118	11.8209	12.3554	11.6841	NaN	NaN	NaN	11.3166	11.5246	NaN	NaN	12.066	11.7055	NaN	12.1001	11.8266	12.3542	12.5158	12.1644	12.2911	12.8073
Q91X52	Q91X52	DCXR_MOUSE	Dcxr	L-xylulose reductase	-0.199574	-0.331498	0.356726	0.333136			0.500694	0.491667	11	9	12	11.4872	12.3712	12.1189	11.8132	11.7996	NaN	12.1546	11.4935	12.3552	11.6515	12.4016	11.973	10.1315	10.9157	NaN	12.2123	11.1478	NaN	12.1206	11.986	12.3694	12.7967	NaN	12.8212	12.5626	11.9966	12.6495	12.87	12.9755	11.9221	11.9267	11.2325	12.0434	11.0482
Q9D662	Q9D662	SC23B_MOUSE	Sec23b	Protein transport protein Sec23B	-0.355233	-0.330628	0.0111129	0.0468456			0.0414897	0.0979728	12	12	12	11.7832	11.9239	11.7974	11.5335	11.8128	12.1649	12.2618	12.3529	12.0112	12.4762	12.5124	12.483	11.9681	12.6162	12.5391	12.5461	12.0176	12.3338	11.0391	11.7361	11.8018	12.2145	12.5222	12.0739	12.2048	11.9385	12.0986	12.5511	12.379	12.7533	12.2715	12.5215	12.9538	12.6585
Q01768	Q01768	NDKB_MOUSE	Nme2	Nucleoside diphosphate kinase B	-0.758553	-0.330114	0.0317573	0.151583	+		0.0454163	0.0504157	5	4	4	10.023	NaN	10.7874	NaN	NaN	10.8447	NaN	11.42	NaN	11.0185	NaN	NaN	10.9139	11.535	NaN	11.464	NaN	11.0758	NaN	NaN	NaN	NaN	NaN	NaN	NaN	NaN	NaN	NaN	NaN	11.8272	NaN	11.2033	11.6862	NaN
Q9CWJ9	Q9CWJ9	PUR9_MOUSE	Atic	Bifunctional purine biosynthesis protein ATIC	0.0292646	-0.329545	0.721926	0.0187135			0.00705593	0.0427225	12	12	12	14.7803	15.2474	15.1537	15.0065	15.0838	14.9013	14.8143	14.908	14.6001	14.553	14.9987	14.7432	14.7612	14.6997	14.6085	14.9594	14.8396	14.8163	13.5457	14.0446	14.1974	14.5576	14.6648	14.7899	14.7009	14.7525	15.0643	15.0896	15.1926	14.8915	14.6167	14.7996	14.7995	14.673
Q3U0V1	Q3U0V1	FUBP2_MOUSE	Khsrp	Far upstream element-binding protein 2	0.258835	-0.32905	0.125692	0.105017			0.00573974	0.0200875	12	12	12	11.4654	12.2692	11.7123	11.8579	11.4589	11.537	11.8784	11.613	11.4992	11.7351	11.9816	11.5352	11.1859	11.0265	10.1922	11.3914	10.6234	10.6163	11.3005	11.4002	11.1417	11.6935	11.2752	11.6417	11.9052	11.5268	12.5147	11.5061	11.3344	10.7226	11.3611	11.4965	11.0059	10.758
Q8K1X4	Q8K1X4	NCKPL_MOUSE	Nckap1l	Nck-associated protein 1-like	0.0942686	-0.328671	0.487543	0.00603366			0.00772303	0.0377398	12	11	12	11.8399	11.919	12.3139	12.1089	12.2917	11.7982	11.1889	11.0532	11.8051	11.335	11.771	11.7777	11.7104	11.2215	11.2663	11.5418	11.2136	11.3825	10.9604	NaN	10.8932	11.7521	11.2556	11.5859	11.6017	11.6291	12.0874	11.6643	12.1877	11.5655	11.4542	11.6222	11.4318	11.4828
Q920Q4	Q920Q4	VPS16_MOUSE	Vps16	Vacuolar protein sorting-associated protein 16 homolog	0.196044	-0.327846	0.0481025	0.0169621			0.000107209	0.00425641	12	12	12	12.4799	12.4091	12.5915	12.4852	12.6043	12.5089	12.2475	12.371	12.2685	12.4231	12.3224	12.4812	11.9679	11.6102	11.8759	11.8845	11.7438	11.9978	11.0783	12.1793	12.1796	12.1415	12.097	12.1502	12.6098	12.3562	12.239	12.5726	12.351	11.9317	11.8739	12.1306	11.8064	12.2286
Q8VE47	Q8VE47	UBA5_MOUSE	Uba5	Ubiquitin-like modifier-activating enzyme 5	0.436247	-0.327837	0.107151	0.156006			0.012414	0.0213506	12	10	11	12.0574	11.5497	11.6397	11.9694	11.7479	10.9505	11.2274	10.6609	11.89	12.0006	12.747	12.8798	NaN	10.6142	10.9761	11.4828	10.5594	11.3956	11.3568	NaN	11.148	11.2919	10.309	10.9921	11.0003	11.0543	11.5744	12.4528	11.2776	11.7186	10.1754	NaN	11.2889	11.795
Q3UH60	Q3UH60	DIP2B_MOUSE	Dip2b	Disco-interacting protein 2 homolog B	-0.766057	-0.327698	1.18636e-05	0.0453062	+		1.51227e-05	0.000491228	12	12	12	11.6515	11.375	11.5597	11.3321	11.4514	11.181	11.5269	11.3894	11.0253	11.0266	11.7272	11.3308	11.7119	11.9527	12.0513	12.0376	12.1824	12.338	11.7053	11.585	11.369	11.5688	11.2595	12.0756	12.7444	11.3247	12.0564	11.9741	12.4374	12.3168	11.6654	11.9014	11.9978	12.5238
Q9D7S7	Q9D7S7	RL22L_MOUSE	Rpl22l1	60S ribosomal protein L22-like 1	NaN	-0.327176	NaN	NaN			1	1	0	1	7	NaN	NaN	NaN	NaN	NaN	NaN	NaN	NaN	NaN	NaN	NaN	NaN	NaN	NaN	NaN	NaN	NaN	8.99767	NaN	NaN	NaN	NaN	NaN	NaN	10.5264	7.0629	9.35527	NaN	9.80831	9.0253	NaN	9.41332	NaN	10.0824
Q80YS5	Q80YS5	LRC27_MOUSE	Lrrc27	Leucine-rich repeat-containing protein 27	-0.241372	-0.327042	0.31366	0.193361			0.347339	0.357685	5	4	9	10.6989	NaN	10.5787	9.67666	10.6919	10.4611	NaN	NaN	NaN	NaN	NaN	NaN	NaN	NaN	9.98797	NaN	10.7413	NaN	NaN	NaN	NaN	10.5411	NaN	10.0727	10.6059	10.8335	NaN	10.9022	NaN	NaN	9.76073	10.814	10.3757	11.1222
Q8K019	Q8K019	BCLF1_MOUSE	Bclaf1	Bcl-2-associated transcription factor 1	-0.511274	-0.326666	5.46553e-05	0.062183	+		0.00404645	0.0208153	12	12	12	13.7759	13.9688	14.0629	13.6239	14.0601	14.0533	14.2931	14.1311	14.2874	14.0035	14.1961	14.0756	14.4622	14.7398	14.468	14.6516	14.6399	14.5544	13.2323	13.4868	13.8141	13.9801	14.2335	14.4844	14.5421	13.8162	14.4414	14.4306	14.6267	14.8473	14.4902	14.6612	14.7883	14.8059
A9XX86	A9XX86	A9XX86_MOUSE	Mgl2	Macrophage galactose N-acetyl-galactosamine specific lectin 2	-0.491355	-0.326411	0.111281	0.180311			0.211975	0.216687	4	8	8	11.1418	NaN	NaN	NaN	NaN	NaN	NaN	10.7557	11.31	NaN	10.1116	NaN	11.1722	10.6749	10.0897	11.3125	11.7484	11.2343	NaN	NaN	NaN	NaN	10.7506	10.9751	10.5574	11.8065	11.7441	11.4967	11.5395	NaN	11.2492	NaN	NaN	10.8997
O54916	O54916	REPS1_MOUSE	Reps1	RalBP1-associated Eps domain-containing protein 1	-0.815204	-0.325917	0.00143087	0.0529267	+		0.0019875	0.00666667	4	11	10	NaN	NaN	9.43123	NaN	9.433	NaN	NaN	NaN	NaN	9.78756	9.59967	NaN	10.1772	10.0044	10.4322	9.58403	10.3603	9.63459	10.2042	9.56631	10.2422	9.83675	10.5314	NaN	10.6385	10.1547	11.1543	NaN	10.1266	9.77585	10.2704	NaN	10.2792	10.3469
Q80UP3	Q80UP3	DGKZ_MOUSE	Dgkz	Diacylglycerol kinase zeta	0.00209701	-0.324928	0.995296	NaN			0.793782	0.75392	4	2	3	NaN	NaN	8.75848	NaN	NaN	NaN	8.4243	8.93208	NaN	NaN	7.83926	NaN	8.89828	7.42473	NaN	NaN	NaN	NaN	NaN	NaN	NaN	NaN	NaN	NaN	8.69216	NaN	NaN	8.04956	8.71758	NaN	NaN	NaN	NaN	NaN
P28650	P28650	PURA1_MOUSE	Adss1	Adenylosuccinate synthetase isozyme 1	0.439304	-0.324869	0.0239457	0.0127435			0.000329484	0.00269975	12	12	12	13.9786	13.8362	13.9791	13.9228	13.8303	13.6215	12.5964	12.6999	12.6052	13.0955	12.9389	12.7879	12.8236	12.678	12.5773	12.7684	12.8738	12.6325	11.7161	12.5357	12.2832	12.8456	12.1772	12.8109	12.7691	13.1246	13.1048	12.9443	13.0624	12.8093	12.6211	12.7177	12.7686	12.7552
Q923D4	Q923D4	SF3B5_MOUSE	Sf3b5	Splicing factor 3B subunit 5	-0.0635222	-0.324789	0.779511	0.319395			0.43289	0.437448	12	9	8	10.9233	10.8019	10.5837	10.2132	10.4261	11.1032	10.4709	10.8843	9.82216	10.5678	9.94831	10.519	11.0113	10.7751	10.3824	NaN	11.1626	10.0199	NaN	9.66662	9.04778	9.9467	10.3342	NaN	10.3161	10.7201	11.3855	9.4111	11.1037	10.4073	10.3153	11.025	NaN	NaN
P63038	P63038	CH60_MOUSE	Hspd1	60 kDa heat shock protein, mitochondrial	-0.634988	-0.324481	5.85646e-05	0.0180624	+		0.000330684	0.00424839	12	12	12	12.0742	12.2951	11.8687	11.5755	11.2857	12.4003	12.4784	12.2957	12.708	11.9211	12.2771	12.1835	12.7104	12.6429	12.0564	12.5115	12.7327	12.6244	12.1959	12.2283	11.4327	12.5345	12.5583	12.8613	12.6049	12.4907	12.923	12.923	12.7346	12.5497	13.0792	12.6947	12.6753	12.9864
Q99LB6	Q99LB6	MAT2B_MOUSE	Mat2b	Methionine adenosyltransferase 2 subunit beta	0.209526	-0.324263	0.0936072	0.0324411			0.00113545	0.0105814	12	12	12	12.4094	11.9525	12.2642	12.2398	12.2804	12.1462	12.3673	12.9374	12.4726	12.722	12.5401	12.5071	11.8013	12.3213	12.2524	12.1353	11.2666	11.9813	11.1907	12.0085	11.989	12.213	11.5807	11.6935	12.6544	12.5875	12.2072	12.0791	12.2368	12.2081	11.3943	12.0668	12.1874	12.3905
P47753;P47754	P47754;P47753	CAZA1_MOUSE;CAZA2_MOUSE	Capza1;Capza2	F-actin-capping protein subunit alpha-1	-0.361978	-0.321672	0.0211282	0.0597448			0.0313283	0.084979	12	12	12	14.7656	15.1947	15.2815	15.01	14.9426	15.0359	15.6865	15.1546	15.2263	15.2748	15.0924	14.9941	15.0898	15.0726	15.1292	14.8567	15.0967	15.2678	14.9673	14.6705	15.4204	15.357	15.1961	16.0188	15.3613	14.9586	15.3106	14.962	14.8771	15.6914	15.7139	15.8384	15.808	16.206
P08003	P08003	PDIA4_MOUSE	Pdia4	Protein disulfide-isomerase A4	-0.365731	-0.320134	0.0758555	0.210572			0.294879	0.307882	12	12	12	13.4176	13.9891	14.4921	14.2453	13.9658	15.0907	15.2209	14.7717	15.2073	15.2887	14.9938	15.1903	14.2242	13.835	14.5472	14.4144	13.9182	13.7519	16.4864	15.8151	14.5457	14.7906	15.1633	14.9283	14.859	14.8908	14.7335	14.7335	14.9093	15.6447	15.1447	15.0012	15.2169	15.3188
P59470	P59470	RPC2_MOUSE	Polr3b	DNA-directed RNA polymerase III subunit RPC2	0.276152	-0.319658	0.0593009	0.200204			0.028958	0.0529304	12	7	12	10.0865	10.1232	10.523	10.0187	10.4707	10.4614	10.885	10.7465	10.0875	9.82157	10.1826	10.6728	8.426	NaN	9.57779	9.66538	NaN	9.58744	NaN	NaN	10.0017	10.3062	NaN	10.6445	10.4063	9.77281	10.4853	10.4255	9.8958	10.0322	9.90455	9.87872	9.79913	9.91532
E9Q7G0	E9Q7G0	NUMA1_MOUSE	Numa1	Nuclear mitotic apparatus protein 1	-0.120111	-0.319277	0.48535	0.196924			0.338279	0.37186	11	10	12	10.0499	10.1976	9.46343	9.94569	9.47378	9.69718	8.93197	9.81004	9.54555	NaN	9.64916	9.97304	9.55215	8.9957	8.50883	9.4208	9.01757	10.2671	10.6999	8.96602	NaN	9.6418	NaN	9.97235	9.34415	10.0457	9.7363	9.92905	10.1017	9.7412	8.80641	10.4307	10.0424	9.4158
P97333	P97333	NRP1_MOUSE	Nrp1	Neuropilin-1	-0.357799	-0.319117	2.87435e-06	0.000300279	+		8.50308e-06	0.00488889	12	12	12	15.4706	15.4111	15.5049	15.5036	15.4496	15.5917	15.2552	15.2461	15.5413	15.3364	15.4233	15.6451	15.6344	15.5288	15.5038	15.5162	15.7461	15.2859	15.0831	15.3708	15.7873	15.4478	15.6461	15.2927	15.7224	15.7433	15.8322	16.0749	15.7713	16.0339	15.7595	15.6855	15.9571	15.53
Q8K2F0;Q9ESU6	Q9ESU6;Q8K2F0;Q91Y44	BRD3_MOUSE;BRD4_MOUSE	Brd3;Brd4	Bromodomain-containing protein 3	-0.954416	-0.318323	0.0178193	0.315179	+		0.026814	0.0293797	4	6	8	11.4595	11.177	NaN	NaN	11.5078	NaN	NaN	NaN	11.1007	NaN	NaN	NaN	12.0652	11.6444	12.5793	12.2493	11.5028	11.6432	NaN	NaN	NaN	NaN	NaN	NaN	NaN	11.5036	12.3598	NaN	12.6119	12.7078	12.862	11.5773	NaN	13.0173
E9QAT4	E9QAT4	SC16A_MOUSE	Sec16a	Protein transport protein Sec16A	0.30379	-0.317263	0.0316575	0.0987212			0.0023794	0.0111824	12	12	12	11.2377	11.0802	11.2898	10.7274	11.4048	11.0058	11.4197	11.6894	11.1928	11.5023	11.5474	11.3944	10.147	10.3069	10.3111	10.3427	10.4901	10.3823	11.1639	10.0533	11.013	11.5653	10.8188	11.4445	10.8628	11.0006	11.3037	11.3229	11.6106	10.8932	10.4938	10.4753	11.4312	10.7142
Q9DCE5	Q9DCE5	PK1IP_MOUSE	Pak1ip1	p21-activated protein kinase-interacting protein 1	0.176888	-0.31606	0.0272053	0.00152258			1.08327e-05	0.00231135	12	12	12	14.1127	14.1544	13.9861	14.0458	14.1198	14.0725	13.5648	13.9747	13.596	13.6657	13.9959	14.0534	13.3755	13.5987	13.4827	13.4625	13.8691	13.7371	13.1809	13.0057	13.0597	13.445	13.6416	13.5681	13.6263	13.7711	13.8759	13.9578	13.9596	13.7046	13.5604	13.6667	13.7498	13.6368
P68037	P68037	UB2L3_MOUSE	Ube2l3	Ubiquitin-conjugating enzyme E2 L3	-1.01186	-0.31591	6.52518e-07	0.106677	+		1.55727e-06	7.27273e-05	12	12	12	13.3934	13.7436	13.8717	13.5902	13.4066	13.665	13.9115	13.8367	14.0616	13.9577	13.9173	13.7258	14.8475	14.7414	14.454	14.8269	15.0529	14.4932	14.1818	14.9625	13.5811	14.1127	13.8857	14.2928	14.5407	14.2206	14.8722	14.0566	14.5889	14.7001	14.974	15.3569	15.3253	14.9598
Q8BQM4	Q8BQM4	HEAT3_MOUSE	Heatr3	HEAT repeat-containing protein 3	-0.306614	-0.315423	0.00122153	0.0615412	+		0.0419313	0.110567	12	12	12	13.3832	13.6919	13.1721	13.3448	13.6068	13.4116	13.2735	13.3142	13.4394	13.3042	13.6307	13.4604	13.6552	13.7561	13.7954	13.771	13.8669	13.9698	12.3917	13.0068	12.9258	13.3233	12.8676	13.5976	13.4214	13.4344	13.57	13.5645	13.5916	14.0006	13.8292	14.1022	13.7155	13.9833
D3Z689	D3Z689	D3Z689_MOUSE	Adamtsl5	ADAMTS-like 5	-0.633382	-0.314769	0.0348609	0.163361	+		0.064941	0.0809566	11	11	12	9.42894	9.85738	8.9698	9.6245	9.51856	NaN	10.6096	11.3323	10.5235	10.3879	10.9249	11.2415	10.1777	10.6103	9.58608	10.6304	10.0084	10.6604	NaN	11.2017	11.0826	10.7028	10.2362	11.0272	10.9985	10.8655	10.2492	11.3738	11.0786	11.2286	9.61727	10.2045	11.4426	11.0774
Q8BYC6	Q8BYC6	TAOK3_MOUSE	Taok3	Serine/threonine-protein kinase TAO3	-0.376403	-0.314721	0.169037	0.19074			0.203411	0.229261	6	7	9	12.5378	NaN	12.7413	12.5908	12.5566	13.0749	NaN	NaN	11.9985	NaN	NaN	NaN	12.5605	12.6105	12.7959	12.9087	12.3114	12.3809	NaN	NaN	NaN	NaN	NaN	12.9471	NaN	12.6167	NaN	NaN	11.8741	13.5244	12.8181	13.1907	13.3938	13.563
Q5XG71	Q5XG71	UTP20_MOUSE	Utp20	Small subunit processome component 20 homolog	0.48024	-0.314418	0.094499	0.209555			0.0225865	0.0300104	11	9	9	10.882	10.64	10.3017	10.5231	10.8047	10.631	9.27019	NaN	10.2308	9.95558	8.58954	9.43807	NaN	8.85281	8.52255	9.84232	NaN	10.0254	9.15357	10.3003	9.05989	NaN	8.83814	9.28959	9.44632	10.1281	10.2067	9.50153	9.87029	NaN	9.59507	NaN	NaN	9.14023
Q7TMK9	Q7TMK9	HNRPQ_MOUSE	Syncrip	Heterogeneous nuclear ribonucleoprotein Q	-0.34211	-0.314092	1.06237e-06	0.0432859	+		0.014641	0.0633168	12	12	12	12.8382	12.9402	12.7067	12.6346	12.7885	12.7786	12.8206	12.788	12.9864	12.9419	12.9972	12.8651	13.3318	13.3668	13.2733	13.1376	13.3537	13.4403	12.1983	12.3714	12.2652	12.6037	12.6183	12.4617	13.001	13.0224	13.2513	12.9632	13.318	13.2498	13.2357	13.449	13.1504	13.1498
Q9D0R8	Q9D0R8	LSM12_MOUSE	Lsm12	Protein LSM12	-0.0248516	-0.312829	0.883631	0.080327			0.152496	0.220169	9	8	11	12.4364	11.9317	12.2658	12.1676	11.7271	12.1029	NaN	NaN	NaN	11.4539	11.4665	11.6914	NaN	11.9782	12.1144	11.1518	11.7727	11.6986	NaN	NaN	NaN	11.4232	11.413	11.4715	11.7119	12.6225	11.8173	12.2503	11.6879	12.1303	12.0441	11.9264	11.2487	12.3322
P10810	P10810	CD14_MOUSE	Cd14	Monocyte differentiation antigen CD14	0.0131245	-0.312826	0.971695	0.559805			0.700671	0.654933	12	9	6	12.7847	11.9654	11.0728	12.3488	11.6792	12.4772	11.2449	10.4661	10.1179	11.7521	10.5668	11.131	10.5549	9.53929	8.89808	NaN	NaN	NaN	12.4083	11.8804	12.2954	11.8459	11.6192	11.2302	11.6214	11.7151	10.9197	11.8456	11.1498	NaN	NaN	NaN	NaN	NaN
Q6Y7W8	Q6Y7W8	GGYF2_MOUSE	Gigyf2	GRB10-interacting GYF protein 2	0.449595	-0.312748	0.233276	0.254891			0.0925637	0.09378	11	10	11	9.76531	10.1581	7.57984	8.90482	9.30298	NaN	10.3852	10.8844	10.849	10.5849	10.1689	10.8334	NaN	9.72166	9.27933	8.85862	8.31664	8.95035	NaN	10.0335	8.487	9.20908	9.63854	9.35173	7.74402	9.37861	10.232	10.284	9.73443	NaN	9.49014	9.27079	9.67331	9.64614
P05017	P05017	IGF1_MOUSE	Igf1	Insulin-like growth factor I	-0.632886	-0.312743	0.0230525	0.171335	+		0.0769656	0.0927145	12	12	12	13.3317	13.0762	12.4151	12.9941	13.0769	12.8828	14.6666	14.6861	14.5038	14.2068	14.6104	14.3965	14.7386	14.5778	14.8109	14.8724	14.1234	14.4725	13.0665	12.5906	13.8464	13.8515	13.8667	13.8715	14.1912	13.924	14.1313	14.5777	14.423	14.6329	14.011	14.4299	14.334	14.3
P68373	P68373;Q9JJZ2;P05214;P68369	TBA1C_MOUSE	Tuba1c	Tubulin alpha-1C chain	0.191742	-0.312485	0.366384	0.138846			0.0553591	0.0891789	12	12	12	17.9641	16.9729	17.6742	17.7012	17.5766	17.9332	17.6356	16.9184	18.3953	18.0226	16.8322	17.2328	17.572	17.1409	17.5745	16.2845	16.7657	16.4243	17.4502	16.6994	17.7251	16.9701	17.2478	16.954	17.3745	18.3943	16.7861	16.6059	16.8428	17.4826	17.9533	17.6946	17.5878	17.669
Q8JZX4	Q8JZX4	SPF45_MOUSE	Rbm17	Splicing factor 45	-0.561422	-0.310932	0.0219132	0.224242	+		0.0940396	0.11676	12	12	11	10.8384	11.021	11.0379	11.3947	11.331	11.337	11.2931	11.4887	9.38213	10.7594	10.22	10.8502	11.2444	11.9075	12.2116	11.7675	11.1008	11.1832	10.5709	9.5763	10.9994	11.4054	10.734	11.2584	11.6069	10.8581	NaN	11.1014	11.4156	11.5088	11.8697	11.7518	12.4409	11.6758
E9Q735	E9Q735	UBE4A_MOUSE	Ube4a	Ubiquitin conjugation factor E4 A	0.194126	-0.310649	0.319748	0.20446			0.0803993	0.114965	12	8	11	11.7639	10.8362	11.5565	11.177	11.2321	11.4548	10.8791	10.3998	11.4762	11.7457	10.9607	11.0547	NaN	10.6789	10.9337	NaN	10.7148	9.97923	10.6209	NaN	NaN	11.6739	10.1804	10.871	11.1857	11.6763	11.3386	10.764	11.5279	10.6349	9.88249	NaN	10.8894	10.763
Q01965	Q01965	LY9_MOUSE	Ly9	T-lymphocyte surface antigen Ly-9	-0.136491	-0.309999	0.406852	0.00838605			0.150855	0.2321	11	10	12	11.0508	11.3621	10.7296	11.1574	10.9877	11.2656	9.97039	10.3899	9.8459	10.673	NaN	10.3219	10.3909	NaN	10.6779	10.0024	10.7346	10.2821	NaN	10.3732	10.8936	10.5666	10.9525	10.4403	11.0056	10.7995	10.9356	10.796	10.4225	10.8506	11.0477	10.7802	11.0799	11.0824
P61759	P61759	PFD3_MOUSE	Vbp1	Prefoldin subunit 3	0.0361937	-0.309877	0.824501	0.0992819			0.0724548	0.135499	12	12	12	12.8945	12.724	12.6866	12.4654	12.5463	13.2768	12.5145	12.7022	12.3112	13.0254	12.5979	12.6287	13.0028	12.7421	11.8852	11.7575	12.6652	11.9083	12.2364	12.4097	12.2949	12.2084	12.6926	12.4176	12.7065	13.341	13.0839	12.9968	13.0508	12.4304	12.447	12.7258	11.8412	12.6312
Q80U87	Q80U87	UBP8_MOUSE	Usp8	Ubiquitin carboxyl-terminal hydrolase 8	0.163287	-0.309465	0.34864	0.0494084			0.0301166	0.0681668	12	9	12	11.2988	11.5508	10.7619	11.1808	11.4729	11.4487	11.9192	11.7405	12.0159	12.0839	12.4359	11.8879	11.1242	11.2567	11.175	11.5259	11.2154	11.4144	NaN	NaN	NaN	10.5774	11.2697	11.0344	11.1601	10.8369	11.0403	11.527	11.9127	12.0024	11.3257	11.6052	11.7178	11.8127
Q8BWM0	Q8BWM0	PGES2_MOUSE	Ptges2	Prostaglandin E synthase 2	0.38598	-0.309108	0.000783553	0.049759	+		8.37874e-05	0.00178674	12	11	12	12.1086	11.672	12.3523	12.2418	12.0914	12.4905	12.3879	11.578	11.9611	12.323	12.07	12.0475	11.427	11.4177	10.9053	10.9779	11.9328	11.1158	11.0339	NaN	10.9154	11.7942	11.7826	12.2651	11.9069	11.4097	11.6373	11.7203	11.9087	11.7287	11.6968	11.9752	11.4705	11.9553
Q8CE96	Q8CE96	TRM6_MOUSE	Trmt6	tRNA (adenine(58)-N(1))-methyltransferase non-catalytic subunit TRM6	0.381756	-0.308763	5.46122e-05	0.00536917	+		7.13658e-08	0.000137931	12	12	12	13.8542	13.807	13.9007	13.9145	13.9318	13.9397	13.5852	13.6671	13.3948	13.5344	13.776	13.6111	13.3275	13.3573	12.9162	13.4177	12.9516	13.1028	12.5474	13.1611	12.6575	13.0555	12.7962	13.3395	13.3809	13.5272	13.139	13.4054	13.72	13.1848	13.1279	13.0682	13.4676	13.3833
Q99KV1	Q99KV1	DJB11_MOUSE	Dnajb11	DnaJ homolog subfamily B member 11	-0.483225	-0.308229	0.00579615	0.00447493	+		0.00729242	0.0304902	12	12	12	12.3665	12.3917	12.7288	12.5795	12.6274	12.6447	13.4153	13.9109	13.4396	13.2507	13.4139	13.4116	13.332	12.7884	13.0186	13.1681	13.5181	13.43	12.6641	13.266	13.0446	13.1288	13.4938	13.4282	13.7238	13.6236	13.5576	13.6193	13.338	13.8962	13.4103	13.5005	13.2936	13.2952
P15535	P15535	B4GT1_MOUSE	B4galt1	Beta-1,4-galactosyltransferase 1	-0.438445	-0.30767	0.00114538	0.0246567	+		0.00426659	0.0277513	12	12	12	13.7027	13.1684	12.8106	13.1615	12.937	12.9907	13.4603	13.1273	13.3155	13.7939	13.2364	13.1088	13.8356	13.7788	13.6801	13.062	13.2448	13.1742	12.9871	13.4196	13.8474	13.3159	13.1382	12.8988	13.44	13.6564	13.0573	13.7824	13.5964	13.927	14.0399	13.6259	13.5136	13.9988
O70305	O70305	ATX2_MOUSE	Atxn2	Ataxin-2	0.536461	-0.307428	0.0330532	0.318034			0.00186841	0.00444906	10	6	5	NaN	10.2367	NaN	10.4112	10.5506	10.596	11.1854	10.5267	10.7071	10.5819	11.0047	10.9329	9.61026	NaN	10.0892	9.73913	NaN	9.43719	NaN	10.4094	NaN	NaN	9.69134	NaN	NaN	9.18354	NaN	10.5634	NaN	10.0338	NaN	10.7196	NaN	10.1839
Q8QZY1	Q8QZY1	EIF3L_MOUSE	Eif3l	Eukaryotic translation initiation factor 3 subunit L	0.0697715	-0.307175	0.28569	0.0403653			0.00707617	0.0422505	12	12	12	14.6404	14.5047	14.7501	14.8111	14.7157	14.6142	14.8465	14.6682	14.6499	14.6829	14.8873	14.8101	14.7343	14.7862	14.9077	14.4023	14.6635	14.6273	13.4683	13.9031	13.8057	14.3241	14.0088	14.4265	14.6177	14.7184	14.4434	14.5165	14.3454	14.7703	14.5817	14.5185	14.7903	15.0806
Q9ERF3	Q9ERF3	SKI8_MOUSE	Skic8	SKI8 subunit of superkiller complex protein	0.0632871	-0.306379	0.731748	0.10689			0.130132	0.180224	12	12	12	11.6696	11.9748	11.5969	11.654	11.8114	11.7767	11.8873	11.883	11.3468	10.2009	11.7601	12.1808	10.9787	10.9075	10.4415	11.8918	11.5692	11.4354	10.7251	11.6719	10.6818	11.5733	11.5627	11.8676	12.0214	11.1947	11.5673	12.3238	11.81	11.3394	11.1423	11.5075	11.6212	11.0823
Q8R4G6	Q8R4G6	MGT5A_MOUSE	Mgat5	Alpha-1,6-mannosylglycoprotein 6-beta-N-acetylglucosaminyltransferase A	-0.584116	-0.306	0.00137858	0.0384997	+		0.00421392	0.0167878	12	12	12	13.2191	13.2654	13.08	13.2739	13.1871	12.8026	13.6998	14.1296	14.1483	13.9006	14.1725	14.0672	14.2189	14.2352	13.9897	14.4337	13.9541	13.6103	12.9248	13.5237	14.128	13.92	13.7943	13.5509	13.7975	14.275	14.088	14.6517	14.3565	14.2018	13.8485	14.158	14.0606	14.2189
Q91VU7	Q91VU7	PUS7_MOUSE	Pus7	Pseudouridylate synthase 7 homolog	0.401485	-0.304499	0.00373378	0.0442975	+		3.7901e-05	0.00120548	12	11	12	11.9936	12.3487	11.9659	12.332	12.5598	12.3223	12.1378	11.6079	12.0157	11.7584	11.9161	12.1668	11.8654	11.1876	11.4212	11.5761	11.8399	11.3845	11.0233	10.6596	11.3912	NaN	11.3055	11.6111	11.7629	11.0558	11.9984	11.6863	11.8926	11.5958	11.1432	11.9944	11.7894	11.5818
P32020	P32020	SCP2_MOUSE	Scp2	Sterol carrier protein 2	-0.886476	-0.303715	0.000695364	0.0881033	+		0.000722211	0.00290291	8	9	11	NaN	9.80232	9.69307	NaN	NaN	9.51128	8.86943	10.7482	9.45117	9.59289	10.2063	NaN	10.7435	10.5174	10.4906	10.2314	10.1847	10.5067	NaN	9.7267	NaN	9.78931	NaN	10.6634	10.5097	10.3791	10.7466	10.5454	10.9271	10.0163	11.1626	10.4426	NaN	11.1689
Q8BJ71	Q8BJ71	NUP93_MOUSE	Nup93	Nuclear pore complex protein Nup93	0.192693	-0.302442	0.166327	0.0356381			0.00329735	0.0208799	12	10	12	11.0161	11.6092	11.8144	12.1401	12.0068	11.6533	11.694	11.3294	11.3788	11.5571	11.4043	11.4082	10.9312	10.8293	11.1611	11.4884	10.9295	10.8479	NaN	NaN	11.2106	11.3101	11.4249	10.7589	11.3349	11.9503	10.7608	11.1061	11.0926	11.5159	11.2358	11.1344	11.4069	11.6311
Q00623	Q00623	APOA1_MOUSE	Apoa1	Apolipoprotein A-I	-0.592655	-0.301834	0.0386016	0.498457			0.290504	0.266362	12	12	12	15.7505	15.8971	15.9327	16.5087	16.2844	16.5711	16.6521	15.5936	16.6119	16.5018	16.1181	16.7614	15.7398	15.7384	17.0837	15.3681	14.7863	15.1607	19.1739	16.5293	17.7203	17.0471	17.4975	16.828	17.6182	17.9299	16.5788	17.5274	17.6173	16.7073	16.478	15.3678	16.5108	16.7225
Q8BTS4	Q8BTS4	NUP54_MOUSE	Nup54	Nuclear pore complex protein Nup54	0.0723061	-0.301815	0.814084	0.387503			0.530027	0.502109	12	8	10	11.6468	11.599	11.2062	11.036	10.7313	11.3039	9.07075	11.0826	9.53792	10.5285	10.816	10.8704	11.5226	9.94066	9.81017	NaN	11.3572	10.9669	NaN	NaN	9.48367	NaN	10.6844	9.52758	9.57783	11.4147	10.6305	10.6682	11.8161	NaN	10.6035	10.8099	10.5895	10.0958
Q00493	Q00493	CBPE_MOUSE	Cpe	Carboxypeptidase E	-0.50962	-0.301585	0.0341492	0.226202			0.106302	0.134121	12	12	12	15.4945	15.0444	15.2347	15.1387	15.072	15.3463	14.2953	14.4458	13.9206	14.1189	14.3218	14.5766	14.3985	14.3516	14.366	14.5806	14.2285	14.4836	15.2217	15.2637	15.871	15.6851	15.5757	15.4803	15.4689	15.9861	15.6711	15.8515	15.7701	14.8175	14.6015	14.7321	14.8163	14.6367
Q9Z277	Q9Z277	BAZ1B_MOUSE	Baz1b	Tyrosine-protein kinase BAZ1B	-0.1026	-0.301553	0.561757	0.251212			0.389111	0.414934	12	12	12	12.9151	12.7638	12.8886	12.2898	12.654	12.274	12.1699	12.1814	12.4305	12.1844	12.164	12.2636	12.5099	12.9195	13.0187	12.326	12.553	13.0524	10.473	11.8666	11.6866	12.2818	12.1817	11.9224	12.3561	11.8863	12.0774	12.1361	12.0091	12.7882	12.2226	12.8546	13.0717	13.2572
Q5U4F6	Q5U4F6	DC2I2_MOUSE	Dync2i2	Cytoplasmic dynein 2 intermediate chain 2	-0.386859	-0.300732	NaN	NaN			0.679832	0.628212	5	2	2	NaN	8.29805	7.64627	8.97005	7.89199	8.6604	NaN	NaN	NaN	NaN	NaN	NaN	NaN	NaN	8.62282	NaN	NaN	NaN	NaN	NaN	NaN	NaN	NaN	8.13614	NaN	NaN	NaN	9.04987	NaN	NaN	NaN	NaN	NaN	NaN
P35922	P35922	FMR1_MOUSE	Fmr1	Fragile X messenger ribonucleoprotein 1	-0.186086	-0.300618	0.637899	0.464845			0.801865	0.770558	9	5	6	10.7273	10.4599	10.734	NaN	10.506	NaN	NaN	8.73596	8.46304	9.67231	10.5837	10.276	NaN	10.3047	10.5248	NaN	NaN	10.68	NaN	NaN	NaN	9.1945	8.81125	NaN	NaN	10.3821	10.8648	NaN	10.284	10.1108	NaN	9.52935	NaN	NaN
Q9QZE5	Q9QZE5	COPG1_MOUSE	Copg1	Coatomer subunit gamma-1	0.237215	-0.300486	0.000357327	0.0104897			6.42236e-06	0.00150779	12	12	12	13.5955	13.814	13.9081	13.8372	13.8825	13.6592	13.7872	13.6495	13.6471	13.7753	13.829	13.8054	13.3643	13.3391	13.3463	13.5946	13.0774	13.2737	12.3568	13.0002	13.0739	13.3748	13.32	13.6168	13.4016	13.4437	13.7122	13.7825	13.6225	13.6704	13.1768	13.4942	13.4247	13.4415
Q9QYJ3	Q9D832;Q9QYJ3	DNJB1_MOUSE	Dnajb1	DnaJ homolog subfamily B member 1	0.0318434	-0.299592	0.838364	0.116152			0.0978063	0.165666	12	11	12	12.1467	11.8782	11.6277	11.9366	11.9677	11.6564	12.1961	12.4626	12.3537	11.8295	11.6682	11.903	11.5047	11.983	11.8248	11.4048	11.3867	12.0179	10.9121	NaN	11.323	12.0473	11.347	12.2602	11.861	11.0691	11.8354	11.486	11.7607	12.6258	11.7112	12.3986	11.9017	12.3592
O70133	O70133	DHX9_MOUSE	Dhx9	ATP-dependent RNA helicase A	0.295949	-0.299586	0.00130698	0.00650167	+		5.46514e-07	0.000291262	12	12	12	14.6822	14.7826	14.9877	14.8591	14.8842	14.7366	14.5989	14.6388	14.7607	14.7452	14.5484	14.5265	14.138	14.0987	14.2293	14.0884	14.4105	14.2295	13.5714	14.0731	13.7729	14.2967	14.301	14.3948	14.5132	14.571	14.6682	14.4781	14.7263	14.2852	13.9594	14.4169	14.1279	14.3539
E9Q634;P70248	P70248;E9Q634	MYO1E_MOUSE;MYO1F_MOUSE	Myo1e;Myo1f	Unconventional myosin-Ie	-0.383491	-0.299117	0.0858164	0.125744			0.153429	0.194055	9	8	9	11.1129	NaN	10.4236	11.7544	11.7353	10.9221	11.79	11.658	NaN	11.8647	NaN	11.4337	NaN	11.5533	11.8186	11.5268	NaN	NaN	11.4905	10.7146	NaN	11.7918	11.2759	11.7876	12.265	12.2337	NaN	11.492	11.5941	11.9484	11.2614	11.332	NaN	11.834
Q08943	Q08943	SSRP1_MOUSE	Ssrp1	FACT complex subunit SSRP1	-0.498536	-0.298951	0.0156574	0.136343	+		0.027503	0.0600204	12	12	12	13.5349	13.5542	13.883	13.8696	13.8845	13.943	13.5842	12.8437	13.3219	13.5806	13.1774	13.2236	14.0637	13.9787	14.2061	14.3398	13.3923	14.0312	13.365	13.4308	13.5326	13.4159	13.5585	13.481	14.3456	13.2453	13.6448	13.3281	13.3876	14.4805	14.5126	13.9741	14.5407	15.018
O88796	O88796	RPP30_MOUSE	Rpp30	Ribonuclease P protein subunit p30	-0.180313	-0.298705	0.19941	0.00541697			0.0646842	0.160896	12	12	12	11.6808	11.8379	11.7161	11.7385	11.8619	11.8219	12.4469	12.5843	12.3301	12.3875	12.7678	12.5472	12.0134	11.9957	11.9591	11.9996	11.8274	11.952	12.1541	12.0283	11.5942	11.9583	12.4546	12.3636	12.4715	12.347	12.3895	12.7779	12.4585	12.0887	12.5125	12.1723	12.3365	11.8068
P83917	P83917	CBX1_MOUSE	Cbx1	Chromobox protein homolog 1	-0.807754	-0.298258	0.000577318	0.236107	+		0.0025955	0.00705882	12	12	12	11.5848	11.6388	11.7682	10.9317	11.7727	12.0174	11.0151	11.3547	11.2421	11.032	11.5125	11.6254	12.7871	11.9161	12.1248	12.5692	12.7017	11.8939	11.9474	12.3556	10.7757	11.4766	11.7303	11.331	11.7279	11.0537	11.7508	11.6319	12.1697	12.6411	12.9411	12.6708	12.8142	12.809
Q8R0A0	Q8R0A0	T2FB_MOUSE	Gtf2f2	General transcription factor IIF subunit 2	-0.559537	-0.29783	0.0288069	0.200226	+		0.0396674	0.065213	12	12	12	11.5826	12.0546	11.2192	11.5271	11.7202	11.5851	12.6801	12.4842	12.1679	12.2283	12.0341	11.9637	12.2183	12.4513	12.4936	12.2419	12.5692	12.6287	11.6064	12.0709	11.8412	11.8715	11.9994	12.395	12.5335	11.2826	12.4338	11.4356	12.2081	12.7527	12.4703	12.9977	13.5688	13.2981
Q76MZ3;Q7TNP2	Q7TNP2;Q76MZ3	2AAA_MOUSE;2AAB_MOUSE	Ppp2r1a;Ppp2r1b	Serine/threonine-protein phosphatase 2A 65 kDa regulatory subunit A alpha isoform	-0.120968	-0.296669	0.263881	0.0182829			0.0378467	0.131054	12	12	12	12.6765	12.3484	12.9857	13.001	12.6333	12.9025	12.8651	12.3019	13.0641	12.8044	12.8494	12.7958	12.8406	12.6529	12.5572	12.5374	12.5756	12.7652	11.8959	12.9658	12.8927	12.3255	12.7498	12.3611	12.8415	13.0341	13.0825	13.3149	12.9172	12.6449	13.0631	12.9651	12.4788	13.0467
Q3UHX2	Q3UHX2	HAP28_MOUSE	Pdap1	28 kDa heat- and acid-stable phosphoprotein	-1.29673	-0.296564	0.000372925	0.46359	+		0.000868497	0.00170588	12	11	12	10.9398	9.90948	10.617	10.3093	10.7958	10.6899	10.2412	10.2944	10.2603	10.5642	10.5509	10.602	11.9531	12.0528	12.4745	12.0979	12.3305	12.1452	10.0362	11.0715	NaN	10.7855	10.3658	10.9821	10.8796	10.3845	11.0002	10.8944	10.9843	12.379	12.4069	12.6318	12.5381	13.2389
Q9Z2L7	Q9Z2L7	CRLF3_MOUSE	Crlf3	Cytokine receptor-like factor 3	0.195117	-0.296309	0.359291	0.127072			0.0844407	0.118094	12	8	9	11.0465	12.1058	11.7317	11.5803	11.3752	10.7549	11.5033	12.5626	12.2793	10.9976	11.357	12.0864	11.3833	10.8658	NaN	10.825	11.7248	10.7235	NaN	NaN	11.2146	NaN	10.5931	11.6586	11.6776	11.1818	11.6367	11.7249	NaN	11.1539	NaN	11.5203	NaN	10.7743
Q7TSI3	Q7TSI3	PP6R1_MOUSE	Ppp6r1	Serine/threonine-protein phosphatase 6 regulatory subunit 1	-0.396502	-0.295699	0.270163	0.332425			0.469904	0.437473	5	6	9	NaN	NaN	NaN	9.72373	10.0596	9.52757	NaN	8.6774	NaN	10.8358	NaN	NaN	10.5415	10.0591	10.4913	NaN	NaN	9.09806	NaN	NaN	NaN	NaN	9.1592	9.84457	10.1402	10.2904	8.99138	NaN	NaN	10.4336	10.5734	10.1964	NaN	10.765
Q6NZR5	Q6NZR5	Q6NZR5_MOUSE	Skiv2l	Superkiller viralicidic activity 2-like (S. cerevisiae)	0.275211	-0.295609	0.0264487	0.0681096			0.000659534	0.00696246	12	12	12	11.5406	11.7064	11.7906	11.6925	11.6739	11.4526	11.769	11.5201	11.321	11.7829	11.2763	11.772	10.907	11.0896	10.953	11.1668	11.0117	10.6767	10.2696	11.3943	10.6079	11.7333	11.4076	11.2304	10.8979	11.624	11.2803	11.8941	11.6976	11.108	11.2362	11.1504	10.904	10.9762
Q7TQK5	Q7TQK5	CCD93_MOUSE	Ccdc93	Coiled-coil domain-containing protein 93	-0.0197891	-0.29528	0.85761	0.0479579			0.0422286	0.123758	12	11	12	10.933	11.0148	10.8174	10.7282	10.5196	10.917	10.5635	11.1846	10.71	10.6312	10.9895	10.7575	10.8014	10.6092	10.1377	10.3677	10.9594	10.5475	NaN	9.8366	11.0514	10.6642	10.3511	10.5959	10.5202	10.944	11.028	11.2088	11.3853	10.5322	10.9093	10.4873	10.3203	11.0098
Q02819	Q02819	NUCB1_MOUSE	Nucb1	Nucleobindin-1	-0.314656	-0.295003	0.161603	0.22715			0.296476	0.324816	12	12	12	15.2677	15.1315	15.1692	15.1157	15.1995	15.5844	16.0588	15.8908	16.2562	16.1363	16.0675	16.0617	16.1931	16.1825	16.0677	16.1859	16.0622	16.1553	14.7155	14.6624	15.754	15.3527	15.513	15.3309	15.2014	15.4443	15.1627	15.5895	15.762	16.6318	16.613	16.5948	16.7382	16.0988
P32067	P32067	LA_MOUSE	Ssb	Lupus La protein homolog	0.00233062	-0.294981	0.981687	0.0173654			0.0113376	0.0672903	12	12	12	12.6274	12.6999	13.0526	13.11	13.0597	13.1243	12.6818	12.672	12.5808	13.0619	12.6837	12.7507	12.6013	12.6335	12.8976	12.354	12.7594	12.3405	11.9132	12.9638	12.3424	12.4183	12.695	12.6181	13.1062	12.8109	12.6406	12.6075	12.5595	12.8592	12.7479	12.744	12.8829	13.2189
Q9D061	Q9D061	ACBD6_MOUSE	Acbd6	Acyl-CoA-binding domain-containing protein 6	NaN	-0.294907	NaN	0.404342			0.404342	0.382218	0	3	3	NaN	NaN	NaN	NaN	NaN	NaN	NaN	NaN	NaN	NaN	NaN	NaN	NaN	NaN	10.7393	10.3574	10.9453	NaN	NaN	NaN	NaN	NaN	NaN	NaN	NaN	NaN	NaN	NaN	NaN	10.7046	NaN	NaN	NaN	11.5068
P68372;P99024;Q9D6F9	P99024;Q9D6F9;P68372	TBB4A_MOUSE;TBB4B_MOUSE;TBB5_MOUSE	Tubb4a;Tubb4b;Tubb5	Tubulin beta-4B chain	-1.3098	-0.294031	NaN	0.590549			0.142993	0.105546	2	3	5	NaN	NaN	11.9309	NaN	11.1527	NaN	NaN	NaN	NaN	NaN	NaN	NaN	NaN	NaN	11.9972	NaN	NaN	NaN	NaN	NaN	NaN	12.9532	NaN	12.7222	NaN	11.9919	13.6322	13.0644	13.5307	NaN	NaN	NaN	NaN	NaN
P58501	P58501	PAXB1_MOUSE	Paxbp1	PAX3- and PAX7-binding protein 1	-0.153751	-0.293524	0.39596	0.0664989			0.326963	0.377239	11	8	12	9.44459	10.5845	8.56353	9.5415	9.43492	9.83981	10.1533	10.1181	9.92319	9.2439	NaN	10.2059	9.52415	9.80582	9.93226	10.1608	9.90131	9.29483	NaN	NaN	8.89555	NaN	NaN	9.22407	9.89009	9.70679	9.76307	9.8876	9.24442	10.1271	9.98934	9.8616	10.0031	10.0893
Q9Z2R6	Q9Z2R6	U119A_MOUSE	Unc119	Protein unc-119 homolog A	0.388239	-0.293167	0.00759127	0.179881	+		0.00295305	0.010697	12	12	12	12.576	12.424	12.2277	12.5244	12.9212	12.5093	12.6474	12.8049	12.7054	12.6905	13.2012	12.851	12.1831	12.703	12.6746	12.3007	11.8432	12.1435	11.0166	10.8834	11.2881	12.1812	12.0193	12.6695	12.6693	11.9874	12.0341	12.2822	12.3479	12.6475	11.7814	11.7315	12.6457	12.5227
P84096	P84096	RHOG_MOUSE	Rhog	Rho-related GTP-binding protein RhoG	0.446001	-0.292663	0.00470419	0.203421	+		0.00188275	0.00688165	12	12	12	12.6616	12.5168	12.5273	12.762	12.6927	12.3561	12.1853	12.0708	12.1521	12.585	12.6973	12.5004	11.6778	11.9347	11.9072	11.7563	10.8397	10.4983	11.9147	11.055	12.4945	12.6293	12.1783	11.9576	12.13	12.3272	11.4623	12.7812	12.1188	12.1094	11.4055	11.7093	11.8565	11.9038
A2A4P0	A2A4P0	DHX8_MOUSE	Dhx8	ATP-dependent RNA helicase DHX8	0.269634	-0.29256	0.30688	0.252245			0.138706	0.154935	10	8	12	11.0948	11.4392	11.0444	11.0461	11.3704	10.9689	10.7391	NaN	9.1677	10.8223	10.6546	NaN	9.84354	10.2862	10.6911	10.017	NaN	10.6679	9.44485	NaN	10.2843	NaN	NaN	10.9456	11.2199	10.5825	9.00495	11.1104	10.1972	10.5686	10.718	10.3653	10.8819	10.5551
O88466	O88466	ZN106_MOUSE	Znf106	Zinc finger protein 106	0.250236	-0.292261	0.0438893	0.0818131			0.00345671	0.0173434	12	12	12	13.3509	13.4443	12.9391	13.6616	13.3017	13.3404	13.1622	12.8634	13.0605	12.5715	13.0526	13.1244	12.5905	12.5035	13.011	12.5475	12.676	12.5976	11.2686	12.4674	12.6579	12.9302	13.0053	13.1071	13.3586	12.7669	12.8024	13.2408	12.7832	13.097	12.5265	12.7741	12.9751	12.9767
Q80ZX0	Q80ZX0	Q80ZX0_MOUSE	Sec24b	Sec24 related gene family, member B (S. cerevisiae)	0.196258	-0.291445	0.0343294	0.0488125			0.000976887	0.0122659	12	12	12	12.7646	12.7077	12.7569	12.9339	12.7823	12.826	12.7895	12.6655	12.4247	12.5832	12.7703	12.6179	12.3911	12.5014	12.4095	12.3325	12.3701	12.6287	11.2431	11.8751	11.7672	12.4366	12.2872	12.5276	12.6072	12.6068	12.7757	12.7575	13.0734	12.2654	12.2232	12.4541	12.3455	12.4073
Q6P5B0	Q6P5B0	RRP12_MOUSE	Rrp12	RRP12-like protein	0.13601	-0.291439	0.458893	0.146282			0.0952986	0.142395	12	10	12	10.7009	11.4731	11.2399	11.0963	11.171	11.2203	10.2701	10.2992	10.1928	10.7044	10.4993	10.4247	9.42871	10.9055	10.6445	10.3002	10.9062	10.5387	NaN	NaN	9.79444	10.3634	10.442	10.1452	10.7884	10.064	11.1929	10.6863	11.2012	10.0678	10.3714	10.6515	11.0955	10.2178
P14869	P14869	RLA0_MOUSE	Rplp0	60S acidic ribosomal protein P0	0.0773401	-0.290979	0.462025	0.0246417			0.00300201	0.031927	12	12	12	15.7257	16.0536	16.1031	16.0551	15.973	15.9558	16.0081	16.1787	16.262	15.9322	16.1577	16.1644	15.8595	15.697	15.7077	15.5622	15.9322	15.984	15.2982	15.3156	15.3147	15.658	15.9963	15.8243	15.7838	16.2077	16.2423	16.4181	16.4991	15.8309	15.8805	15.4239	15.7003	15.6578
Q9D3W4	Q9D3W4	GPN3_MOUSE	Gpn3	GPN-loop GTPase 3	0.20766	-0.290917	NaN	NaN			0.30979	0.2784	9	2	2	11.0175	NaN	11.1671	10.251	10.9193	10.7388	10.0928	NaN	NaN	10.2868	10.3443	10.9646	NaN	NaN	10.5022	9.78564	NaN	NaN	NaN	NaN	NaN	NaN	NaN	NaN	NaN	NaN	NaN	NaN	NaN	10.6525	NaN	NaN	NaN	10.2172
Q9ES52	Q9ES52	SHIP1_MOUSE	Inpp5d	Phosphatidylinositol 3,4,5-trisphosphate 5-phosphatase 1	-0.0969257	-0.29041	0.094427	0.0273226			0.0272967	0.117569	12	12	12	13.8192	13.7354	13.5476	13.523	13.5146	13.3509	13.6095	13.4674	13.5223	13.5484	13.5986	13.5906	13.5661	13.7359	13.5926	13.6024	13.6311	13.5349	12.3056	13.5721	13.0737	13.4035	13.0441	13.4435	13.7404	13.4423	13.4434	13.7691	13.5716	13.912	13.6696	13.6629	13.5315	13.8577
Q5SQX6;Q7TMB8	Q5SQX6;Q7TMB8	CYFP1_MOUSE;CYFP2_MOUSE	Cyfip1;Cyfip2	Cytoplasmic FMR1-interacting protein 2	0.180016	-0.289766	0.0348113	0.0250403			0.000444423	0.00959375	12	12	12	11.782	11.9239	11.761	11.902	11.6003	11.4635	11.6988	11.8458	11.7684	11.5433	11.7745	11.3529	11.1628	11.0302	11.4142	11.3448	11.2701	11.5094	10.2488	11.5467	11.1187	11.492	11.1164	11.5249	11.3301	11.8261	11.633	11.688	11.6036	11.45	11.3695	11.1152	11.3297	11.7757
Q99LG2	Q99LG2	TNPO2_MOUSE	Tnpo2	Transportin-2	-0.42423	-0.289747	0.0463803	0.132549			0.113399	0.15547	12	10	10	10.4732	9.94162	10.0622	10.5198	11.1514	9.84645	11.5823	10.8696	10.4677	10.9879	10.7642	11.1891	11.242	10.9195	11.0827	10.2416	11.6216	NaN	NaN	10.3516	10.6877	10.9098	10.2483	10.5862	10.409	11.2173	11.1785	11.2602	11.1184	NaN	11.0182	11.3523	11.6655	NaN
Q922V4	Q922V4	PLRG1_MOUSE	Plrg1	Pleiotropic regulator 1	0.0190439	-0.289553	0.90294	0.0858221			0.0932597	0.167696	12	12	12	11.0764	11.6699	11.34	11.7077	12.0323	11.3039	11.5786	11.2785	10.8556	11.2749	11.4316	10.9729	10.771	10.6343	11.2269	11.4156	11.0966	10.7508	10.4307	11.3887	11.2057	10.8661	11.4901	11.5426	11.6912	11.3018	11.737	11.7041	11.6679	11.552	10.3835	11.1051	11.284	10.9109
Q00897	P07758;Q00896;Q00897	A1AT4_MOUSE	Serpina1d	Alpha-1-antitrypsin 1-4	-0.255069	-0.289542	NaN	0.587939			0.856537	0.819653	2	3	3	NaN	NaN	NaN	NaN	NaN	NaN	NaN	NaN	10.1765	8.91151	NaN	NaN	9.90825	9.21077	NaN	NaN	9.40962	NaN	NaN	NaN	NaN	NaN	NaN	NaN	NaN	9.44396	9.26744	NaN	NaN	NaN	NaN	10.6859	NaN	NaN
Q5SW19	Q5SW19	CLU_MOUSE	Cluh	Clustered mitochondria protein homolog	0.365001	-0.288399	0.000222746	0.00255662	+		1.55035e-07	0.000102564	12	12	12	13.8403	13.7936	13.8808	14.0513	14.1513	13.8013	13.4663	13.6654	13.5054	13.4408	13.4101	13.5218	13.2145	13.2946	13.1667	12.9731	13.1808	13.2049	12.4388	12.9236	12.772	13.1544	13.0127	13.3515	13.1682	13.4883	13.5097	13.4883	13.4874	13.3622	13.1326	13.3512	13.1452	13.34
Q8BVG4	Q8BVG4	DPP9_MOUSE	Dpp9	Dipeptidyl peptidase 9	-0.0702355	-0.288205	0.508024	0.0257256			0.0577543	0.155125	12	11	12	10.8965	10.3067	10.6188	10.8125	10.54	11.1299	10.4593	11.1266	11.0006	10.7392	10.3504	10.8767	10.8111	10.195	10.7827	10.3429	10.5211	10.52	NaN	10.8245	9.82666	11.0706	10.4131	10.4138	11.0934	10.76	10.6685	10.8446	10.8199	10.7011	10.829	10.9501	10.9758	10.7827
Q64324	Q64324	STXB2_MOUSE	Stxbp2	Syntaxin-binding protein 2	-0.271963	-0.287765	0.0752512	0.0220873			0.0595738	0.143668	12	12	12	11.485	11.1888	11.3787	11.2213	11.0776	11.3696	11.7727	12.2617	12.1349	11.5457	11.9314	11.6514	11.6915	11.423	11.5429	11.264	11.9095	11.7321	11.1177	11.4113	11.7336	11.5921	11.6677	11.7436	11.7543	12.0523	12.3058	12.0568	12.2376	11.523	11.0345	11.9235	11.8179	11.8184
Q6PB44	Q6PB44	PTN23_MOUSE	Ptpn23	Tyrosine-protein phosphatase non-receptor type 23	0.427779	-0.287401	0.00116489	0.10116	+		8.21586e-05	0.00163855	12	12	12	12.7197	12.7418	12.7305	12.6383	12.7206	12.9104	12.5484	12.9955	12.7287	13.0832	13.014	12.9784	12.1803	12.1789	11.9555	12.0779	11.9597	12.017	11.2044	12.7426	11.5524	12.554	11.9878	12.8168	12.6257	12.354	12.778	12.6217	12.8011	11.8652	11.7973	12.0379	12.3016	12.4091
Q9WTI7	Q9WTI7	MYO1C_MOUSE	Myo1c	Unconventional myosin-Ic	-0.117136	-0.287335	0.360861	0.171418			0.308007	0.372275	12	8	10	10.976	10.6036	11.2777	11.3579	11.3363	10.7142	11.2935	10.8268	11.0951	11.421	11.1696	11.7469	11.0657	NaN	10.8402	10.9057	NaN	10.5527	NaN	11.0063	NaN	11.6663	10.0054	11.8085	11.3539	11.3302	11.5879	11.1875	10.8579	NaN	NaN	11.3452	11.1285	11.115
P11157	P11157	RIR2_MOUSE	Rrm2	Ribonucleoside-diphosphate reductase subunit M2	0.00256491	-0.287212	0.992247	0.246423			0.425892	0.435833	11	6	6	9.64018	10.48	10.1922	10.5703	10.6087	10.3328	9.62603	NaN	9.40454	9.13858	10.2257	10.2178	9.92808	NaN	9.98893	9.44517	9.5432	NaN	NaN	NaN	NaN	9.79544	NaN	9.79875	NaN	10.961	NaN	10.1825	NaN	9.41334	NaN	9.86349	NaN	9.71055
Q62000	Q62000	MIME_MOUSE	Ogn	Mimecan	-0.448258	-0.28721	0.0126903	0.153056	+		0.0717092	0.115522	12	12	12	14.4003	13.3562	13.5465	13.8866	13.0337	13.7096	13.8661	13.9474	14.5353	14.0257	14.269	14.298	14.0492	13.6407	13.5706	13.3765	14.2026	13.4462	15.0848	14.7443	14.6075	13.926	14.5417	13.6169	14.2999	14.5663	14.4973	14.7314	13.7445	14.5448	14.4327	14.3965	13.6762	14.8726
Q3UPL0	Q3UPL0	SC31A_MOUSE	Sec31a	Protein transport protein Sec31A	0.229325	-0.286679	0.157683	0.120399			0.0061678	0.0258254	12	12	12	13.3745	13.4838	13.582	13.5271	13.341	13.0176	13.1867	13.3911	13.153	13.2803	13.2934	13.314	12.5596	12.4504	12.8762	12.79	12.6646	12.8683	12.1639	12.8067	13.0749	13.4232	12.9746	13.1002	13.2208	13.5733	13.4229	13.6551	13.5065	12.5938	12.1884	12.6048	12.7692	12.8376
Q8BHG1	Q8BHG1	NRDC_MOUSE	Nrdc	Nardilysin	-0.799309	-0.284289	1.63437e-08	0.00135948	+		5.51031e-10	0	12	12	12	13.9765	13.8322	14.3612	14.0064	14.0693	13.6331	13.4881	13.6073	13.7191	13.5658	13.8862	13.7013	14.0801	14.4783	14.1957	14.3033	14.3421	14.6139	14.2581	14.2393	14.0754	14.5851	14.3431	14.5123	14.5028	14.4115	14.6258	14.2891	14.4337	14.5933	14.5777	14.6308	14.9083	14.6989
Q8VDM6	Q8VDM6	HNRL1_MOUSE	Hnrnpul1	Heterogeneous nuclear ribonucleoprotein U-like protein 1	0.500099	-0.284002	0.00554856	0.110855	+		6.6237e-05	0.00114685	12	12	12	11.1923	11.0855	11.3894	11.2598	10.8079	10.968	11.1802	11.7241	11.088	11.616	11.6407	11.5149	10.6132	10.6846	10.5681	10.5774	10.6139	10.1828	10.1326	11.0205	10.04	10.3277	10.1888	11.1079	10.6456	10.9885	11.3809	11.145	11.273	10.3692	9.88912	10.0858	11.1904	10.7443
P40336	P40336	VP26A_MOUSE	Vps26a	Vacuolar protein sorting-associated protein 26A	-0.399771	-0.283322	0.000419269	0.00608146	+		0.000952423	0.0182537	12	12	12	12.5157	12.1676	12.4288	12.4216	12.4276	12.5491	12.7059	12.7413	13.0163	13.0233	12.2603	12.6645	12.9096	12.8022	12.9326	12.264	12.874	12.8578	12.6905	12.6024	12.4643	12.843	12.2087	12.8705	12.9522	12.7144	12.9491	12.6273	12.9085	13.115	13.0718	12.7991	13.2683	13.1244
P60898	P60898	RPB9_MOUSE	Polr2i	DNA-directed RNA polymerase II subunit RPB9	-0.91694	-0.282033	0.0960328	0.542136			0.142881	0.121052	7	7	6	NaN	9.90103	8.82624	7.6388	NaN	NaN	8.5733	NaN	9.22571	NaN	9.63112	9.98536	10.2317	9.76647	10.0809	10.2247	NaN	10.0045	NaN	NaN	NaN	NaN	9.43289	8.48473	NaN	NaN	NaN	8.06418	NaN	10.2803	10.5468	10.7071	10.3991	10.1741
Q9WU20	Q9WU20	MTHR_MOUSE	Mthfr	Methylenetetrahydrofolate reductase (NADPH)	-0.471609	-0.281667	0.00939781	0.141261	+		0.0254278	0.0612067	12	12	12	10.8937	11.3286	11.1458	10.63	10.8769	11.2728	11.1389	10.5583	11.6004	11.0749	10.9855	11.0515	10.6285	11.0222	11.5592	11.1076	11.1407	11.261	10.7472	11.9448	11.869	10.9828	11.4287	11.1451	12.0265	10.7673	10.9798	11.0597	11.1178	11.5538	11.2906	11.3817	11.6796	12.2638
Q99KR8	Q99KR8	FUCO2_MOUSE	Fuca2	Plasma alpha-L-fucosidase	0.218263	-0.280158	0.0688593	0.0246226			0.000796678	0.0107716	12	12	12	13.9081	13.8459	14.0483	14.1712	13.9846	14.0902	13.613	13.2732	13.2698	13.602	13.6183	13.6939	13.2363	13.2178	13.1397	13.1761	12.9311	13.2852	12.7748	12.8923	13.6151	13.714	13.6606	13.4945	13.675	14.0806	13.5176	13.6386	13.444	13.3441	13.3334	13.2316	13.3635	13.4486
Q9CZ15	Q9CZ15	PSF1_MOUSE	Gins1	DNA replication complex GINS protein PSF1	0.11538	-0.279279	0.522992	0.266001			0.262339	0.2945	8	5	12	NaN	10.8752	10.7814	10.6093	NaN	10.2394	11.1439	NaN	NaN	10.9433	11.1072	11.1301	10.5332	NaN	11.0729	NaN	NaN	NaN	9.9722	NaN	NaN	NaN	9.90084	10.8163	11.152	11.1948	10.8451	10.3165	10.9061	10.2741	10.0265	10.4317	11.2062	10.3675
P26369	P26369	U2AF2_MOUSE	U2af2	Splicing factor U2AF 65 kDa subunit	-0.0625034	-0.279174	0.579678	0.145156			0.195024	0.277687	12	12	12	14.3978	14.1414	14.3234	14.2478	14.189	14.1981	13.7822	13.8508	13.8698	14.0653	13.8978	14.0497	14.2104	14.5789	14.2688	13.8878	14.2598	14.298	13.9728	12.4913	13.484	13.6767	13.6617	13.6227	13.6866	14.3109	13.7601	13.757	13.877	14.263	14.4488	14.5242	14.5926	14.4699
Q3UCV8	Q3UCV8	OTUL_MOUSE	Otulin	Ubiquitin thioesterase otulin	0.0526026	-0.278761	0.727927	0.0810545			0.11495	0.183066	12	11	12	12.2174	11.5075	12.6004	12.4907	12.3648	12.4221	12.1841	11.4542	12.0803	12.742	11.6352	11.6721	12.357	12.0256	11.626	11.5923	12.387	12.1191	11.1298	NaN	11.1023	11.5658	12.1247	11.5819	12.271	12.0402	11.9498	11.7144	12.0818	12.3003	11.525	12.0514	12.3349	12.077
Q921G8	Q921G8	GCP2_MOUSE	Tubgcp2	Gamma-tubulin complex component 2	0.0422241	-0.278722	0.771669	0.0666728			0.118972	0.197252	12	8	12	10.2572	9.31303	10.3558	10.0018	9.86554	9.95977	9.71962	9.96532	9.71198	10.385	9.70916	9.06436	9.62866	9.76577	9.45255	9.10061	9.05069	9.96443	NaN	NaN	NaN	9.53219	NaN	9.80986	9.74581	10.2089	9.65135	10.065	9.85712	9.50043	10.2547	9.1689	9.89195	9.86252
Q8CBC7	Q8CBC7	Q8CBC7_MOUSE	Ftsj1	Putative tRNA (cytidine(32)/guanosine(34)-2'-O)-methyltransferase	0.0917503	-0.278319	0.745352	NaN			0.583532	0.551964	10	2	4	10.5721	10.6511	10.5333	10.9194	10.9299	10.5801	NaN	9.97666	NaN	9.34473	10.623	10.4085	NaN	NaN	NaN	10.2575	NaN	NaN	NaN	NaN	NaN	NaN	9.91011	NaN	NaN	NaN	10.0551	10.5113	9.95283	NaN	NaN	NaN	NaN	NaN
P68040	P68040	RACK1_MOUSE	Rack1	Receptor of activated protein C kinase 1	-0.0032316	-0.278251	0.980363	0.0282338			0.0432588	0.127663	12	12	12	16.3621	15.6163	16.2712	16.5379	16.248	16.2478	15.69	15.6079	16.203	15.9252	15.9417	16.2735	15.5622	15.8205	16.0609	15.5187	15.7027	15.5472	16.1427	15.6722	15.6401	16.1114	16.1801	15.6659	16.0054	16.5858	15.8513	16.1938	16.177	15.9907	16.5583	15.68	15.9785	16.1141
Q61161	Q99JP0;Q61161	M4K2_MOUSE	Map4k2	Mitogen-activated protein kinase kinase kinase kinase 2	0.128887	-0.278171	0.637356	0.516724			0.459951	0.425696	7	6	4	NaN	8.98175	NaN	8.86962	8.86948	NaN	9.73552	9.5634	NaN	NaN	9.5648	10.1218	NaN	8.38217	NaN	9.01107	NaN	NaN	NaN	9.74559	NaN	7.93448	9.97641	8.82766	9.08923	NaN	NaN	9.61622	NaN	NaN	NaN	9.18006	NaN	NaN
Q8BM88	Q8BM88	CATO_MOUSE	Ctso	Cathepsin O	-0.241177	-0.277873	0.405409	0.511682			0.698679	0.66714	12	10	12	12.0126	11.5024	11.9115	11.8862	11.9664	12.2891	12.9496	12.5918	12.457	12.1696	13.0518	13.4273	NaN	11.7226	11.0363	11.7248	NaN	10.119	12.4646	12.9778	12.9108	13.1364	13.7719	13.2815	12.9755	13.6534	12.9035	13.6355	13.4171	11.8679	12.0623	11.6746	12.2897	11.4795
Q9EQP2	Q9EQP2	EHD4_MOUSE	Ehd4	EH domain-containing protein 4	-0.268429	-0.276998	0.0164299	0.0658508			0.0587284	0.146924	12	12	12	12.4442	12.5148	12.5722	12.5402	12.5608	12.3215	12.6516	12.3583	12.1493	12.036	12.7744	12.4873	12.3029	12.3752	12.8349	12.6393	11.927	11.8124	12.1163	12.1347	12.6639	13.1679	12.5936	12.7396	12.7041	12.7518	12.1073	13.1044	12.551	12.796	12.6812	12.9204	12.2704	12.8077
Q9CZR2	Q9CZR2	NALD2_MOUSE	Naalad2	N-acetylated-alpha-linked acidic dipeptidase 2	0.318266	-0.276897	0.149696	0.233847			0.0386231	0.0588567	9	6	7	11.6896	11.6671	10.7904	11.7244	11.7489	12.1239	12.1551	NaN	NaN	12.2462	11.7486	NaN	11.2929	NaN	10.5272	NaN	11.5345	10.8704	11.2641	NaN	11.5361	NaN	NaN	NaN	11.6747	11.6265	NaN	NaN	NaN	11.7189	11.1724	10.7364	NaN	11.3415
P41216	P41216	ACSL1_MOUSE	Acsl1	Long-chain-fatty-acid--CoA ligase 1	0.035888	-0.276257	0.895732	0.435306			0.609493	0.58731	11	5	8	10.0676	9.90635	10.8653	10.4326	10.7948	10.8916	10.2065	10.4955	8.93021	NaN	9.79813	9.85001	8.92866	9.80097	9.94108	NaN	10.0886	NaN	NaN	NaN	NaN	10.6975	NaN	NaN	9.87858	10.4546	9.24235	9.71782	10.3503	9.99522	NaN	NaN	NaN	11.0663
P97868	P97868	RBBP6_MOUSE	Rbbp6	E3 ubiquitin-protein ligase RBBP6	-0.24872	-0.275885	0.0472321	0.0460178			0.0814363	0.175337	12	12	12	12.5967	12.793	12.3138	12.4469	12.6604	12.5641	12.7763	13.1669	12.3973	13.4481	12.6816	12.8018	12.375	12.7152	12.7087	13.0174	12.5153	12.678	13.6524	12.4609	12.1956	12.8243	12.462	12.7161	13.1883	12.6844	12.7583	12.7441	13.3214	12.9903	12.6733	12.6923	13.3648	13.0124
P62715;P63330	P63330;P62715	PP2AA_MOUSE;PP2AB_MOUSE	Ppp2ca;Ppp2cb	Serine/threonine-protein phosphatase 2A catalytic subunit beta isoform	0.0990214	-0.275596	0.21327	0.00757084			0.000270896	0.0139669	12	12	12	15.5164	15.4471	15.6368	15.7339	15.7549	15.6471	15.401	15.4293	15.3568	15.4126	15.3911	15.6985	15.2594	15.1793	15.401	15.217	15.1841	15.1996	14.6548	14.7092	15.2168	15.2295	15.4081	15.2712	15.5196	15.4559	15.5143	15.6745	15.6791	15.458	15.1152	15.5522	15.1005	15.1593
P47199	P47199	QOR_MOUSE	Cryz	Quinone oxidoreductase	0.245247	-0.275427	0.0423966	0.0629756			0.0015317	0.0132096	12	11	12	13.3889	12.9271	13.1939	13.0694	13.1946	12.9781	13.6713	13.2293	13.352	13.4758	13.4183	13.7773	12.8771	12.7041	12.4934	12.5407	12.6662	12.0034	NaN	12.685	13.0572	13.1989	13.2685	13.1478	12.9434	13.3192	13.2448	13.153	13.3618	12.6645	12.86	12.8137	12.9818	12.7596
Q9QZD9	Q9QZD9	EIF3I_MOUSE	Eif3i	Eukaryotic translation initiation factor 3 subunit I	0.157631	-0.275198	0.0240642	0.0450627			0.0014313	0.0183424	12	12	12	14.4366	14.1467	14.3996	14.4481	14.3203	14.4447	14.1976	14.1334	14.3799	14.2282	14.2877	14.3911	14.1805	14.1044	13.7781	13.8439	14.2083	14.1744	13.3291	13.1628	13.2891	14.1424	14.2858	14.1211	14.0533	14.4146	14.3014	14.4304	14.3572	13.9986	14.0842	13.8691	13.9811	14.0429
Q8K2Z4	Q8K2Z4	CND1_MOUSE	Ncapd2	Condensin complex subunit 1	-0.189036	-0.275147	0.439249	0.199615			0.459059	0.484901	7	7	5	10.1686	NaN	9.59961	9.5662	9.14591	10.0066	10.3576	NaN	NaN	NaN	9.9312	NaN	9.80692	9.55957	9.97071	9.51291	NaN	9.9477	NaN	NaN	NaN	NaN	9.24108	10.1341	9.95808	NaN	10.086	NaN	NaN	9.98726	NaN	NaN	NaN	9.48477
Q99JY9	Q99JY9	ARP3_MOUSE	Actr3	Actin-related protein 3	0.195585	-0.274692	0.0049919	0.000845404			2.37073e-07	0.000938462	12	12	12	15.3233	15.6557	15.6355	15.5304	15.5747	15.6569	15.7498	15.7053	15.5928	15.7308	15.8063	15.8464	15.2044	15.0634	15.032	15.429	15.2671	15.0188	15.1746	14.9315	14.987	15.298	15.2419	15.5169	15.3544	15.3454	15.2615	15.6355	15.5408	15.5705	15.1322	15.3862	15.6045	15.4315
Q8BZT9	Q8BZT9	LACC1_MOUSE	Lacc1	Purine nucleoside phosphorylase LACC1	-0.538163	-0.27438	0.0170206	0.358427	+		0.232575	0.220158	3	4	8	NaN	NaN	NaN	NaN	NaN	9.65974	NaN	9.8736	10.4154	NaN	NaN	NaN	NaN	11.3741	9.79336	NaN	9.68689	10.1324	NaN	NaN	NaN	NaN	NaN	NaN	10.3865	10.2525	10.4246	NaN	10.7606	10.3381	10.7658	10.4042	NaN	10.8364
P97310	P97310	MCM2_MOUSE	Mcm2	DNA replication licensing factor MCM2	0.0290682	-0.274163	0.76633	0.0443488			0.0329522	0.107836	12	12	12	12.3798	12.7274	12.5153	12.7129	12.6185	12.3054	12.987	12.8759	13.0123	13.0504	12.9372	13.013	12.4443	12.5691	12.7553	12.2623	12.5737	12.4942	11.799	11.611	12.6603	12.7294	12.6585	12.9391	12.9751	12.829	12.7024	12.8761	12.7072	12.6944	12.5528	12.5962	12.4816	12.4342
E9Q3G8	E9Q3G8	E9Q3G8_MOUSE	Nup153	Nucleoporin 153	-0.012189	-0.274101	0.920269	0.137988			0.163492	0.24333	12	12	12	10.5906	10.4772	10.5968	10.8074	10.6393	10.6807	9.92307	10.7318	10.1991	10.7784	10.7891	10.421	10.754	10.1654	10.8482	10.0751	10.6076	10.5302	9.0984	9.95597	9.74549	10.9678	10.3627	10.3806	10.5504	10.51	10.4348	11.0426	10.2881	10.5244	10.6958	10.7811	10.478	10.8167
Q9CS42	Q9D7G0;G3UXL2;Q9CS42	PRPS2_MOUSE	Prps2	Ribose-phosphate pyrophosphokinase 2	0.0770658	-0.273889	0.371965	0.025907			0.00821198	0.052883	12	12	12	13.7996	14.0407	13.6173	13.6379	13.8711	13.6072	13.8876	13.9033	13.9162	13.0914	13.835	13.8894	13.446	13.5255	13.5516	13.7585	13.8971	13.6807	12.5048	13.2197	13.027	13.4525	13.4453	13.3766	13.5835	13.7328	13.7125	13.859	13.8747	13.6375	13.3642	13.8209	13.5847	13.5719
O08738	O08738	CASP6_MOUSE	Casp6	Caspase-6	0.031467	-0.272678	0.830698	0.00781254			0.0534821	0.133297	12	12	12	12.0092	11.8411	11.9054	11.9279	12.0288	12.2648	12.7718	12.9118	12.8657	12.8222	12.7919	12.9289	11.9714	11.6448	12.176	12.1667	11.9931	11.7458	12.4674	12.3125	12.0808	12.375	12.2676	12.2185	12.4778	12.5577	12.0884	12.3119	12.3245	12.2935	12.644	12.1696	12.4337	12.1237
Q8BX70	Q8BX70	VP13C_MOUSE	Vps13c	Intermembrane lipid transfer protein VPS13C	0.0982119	-0.272008	0.349354	0.0167982			0.00717011	0.0461367	12	12	12	12.8216	13.0905	12.9168	12.8966	13.0874	12.9303	13.5669	13.3927	13.4251	13.4248	13.7094	13.5779	13.2673	12.903	13.0072	12.9957	13.2941	12.9375	12.2185	12.6004	12.406	12.8874	12.8031	13.0773	12.9954	13.0429	12.8949	13.0843	12.8963	13.4444	13.1111	13.2657	13.3532	13.207
P50580	P50580	PA2G4_MOUSE	Pa2g4	Proliferation-associated protein 2G4	0.0947318	-0.271989	0.0842782	0.0225766			0.00157681	0.0267601	12	12	12	15.7747	15.8745	15.94	15.9908	15.8789	15.8085	15.6369	15.5492	15.7586	15.6955	15.7451	15.6297	15.8387	15.6627	15.6693	15.6171	15.7057	15.6541	14.6013	15.0062	15.0599	15.3909	15.328	15.3478	15.4996	15.3984	15.7808	15.6076	15.8003	15.6601	15.7192	15.7143	15.7536	15.8048
P63073	P63073	IF4E_MOUSE	Eif4e	Eukaryotic translation initiation factor 4E	0.171318	-0.271365	0.0562911	0.0151491			0.000332021	0.0101935	12	12	12	14.1132	13.8269	14.3116	14.3849	14.2983	14.2141	13.9068	13.8143	13.8407	14.1279	13.8392	13.9107	13.8035	13.6943	14.0247	13.2419	13.7225	13.8605	13.2435	13.0681	13.4107	13.7161	13.836	13.6547	13.7896	13.82	13.6906	13.7257	13.9677	14.1178	13.8585	13.7254	13.6865	14.2521
P47911	P47911	RL6_MOUSE	Rpl6	60S ribosomal protein L6	-0.59997	-0.271155	0.000274092	0.123145	+		0.00176854	0.0103695	12	12	12	11.4335	12.0486	11.7538	11.9094	11.7037	11.5504	11.914	12.4011	11.8079	11.5196	12.1605	11.8175	11.6588	12.0462	11.9977	11.7989	12.0765	12.4382	11.5865	12.9614	11.8717	12.2583	12.812	12.4595	12.6082	12.1265	12.6688	12.7313	12.9663	12.2002	12.0771	12.3428	11.9186	11.9589
O89053	O89053	COR1A_MOUSE	Coro1a	Coronin-1A	0.205044	-0.27107	0.0893055	0.010541			0.00115127	0.013964	12	12	12	15.2319	15.4035	15.2185	15.4638	15.1806	15.0852	14.7755	14.6269	14.9735	14.525	14.4295	14.5265	14.7272	14.5221	14.7303	14.6177	14.8268	14.7852	13.9973	14.2103	13.9997	14.4179	14.2994	14.5931	14.6393	14.4553	14.7113	14.9917	14.661	14.94	14.8455	14.8361	14.7054	14.7605
Q9D1M0	Q9D1M0	SEC13_MOUSE	Sec13	Protein SEC13 homolog	-0.0987067	-0.27101	0.449532	0.0165103			0.107164	0.219073	12	11	12	12.6619	12.4749	12.3542	12.7823	12.4257	12.7793	12.3376	11.459	11.874	12.5174	12.3925	12.2071	12.3145	12.7472	12.3662	12.1186	11.8202	12.1274	12.2657	NaN	11.7733	12.1027	12.138	12.2414	12.3098	12.5429	12.3083	12.8828	12.7376	12.5717	12.2621	12.0509	12.3622	12.2994
Q6A0A9	Q6A0A9	F120A_MOUSE	FAM120A	Constitutive coactivator of PPAR-gamma-like protein 1	-0.140645	-0.27068	0.193414	0.0815137			0.129552	0.238382	12	12	12	12.0876	12.0582	11.9104	12.1621	12.1043	12.0123	11.6299	11.6988	11.8452	12.3042	11.9828	11.7811	11.7228	11.8604	11.8904	11.7502	11.7463	12.1011	10.7784	11.8947	11.7485	12.4078	11.7203	12.3955	12.3925	11.7639	12.4463	12.0393	12.2008	12.07	11.5526	11.9988	11.7177	12.2386
P97873	P97873	LOXL1_MOUSE	Loxl1	Lysyl oxidase homolog 1	-0.696561	-0.270324	NaN	NaN			0.524211	0.448815	2	3	1	NaN	NaN	NaN	NaN	8.47166	NaN	NaN	NaN	NaN	9.955	NaN	NaN	NaN	9.72872	9.31759	NaN	NaN	NaN	NaN	NaN	9.8724	NaN	NaN	NaN	9.90989	NaN	NaN	NaN	NaN	NaN	NaN	NaN	NaN	NaN
P50543	P50543	S10AB_MOUSE	S100a11	Protein S100-A11	-0.613813	-0.270268	0.000474263	0.030115	+		0.000581947	0.00566418	12	12	12	13.8707	12.7802	12.9955	13.2728	13.2824	13.487	14.0525	13.3937	12.6359	13.6074	12.7035	13.2738	13.3138	13.595	13.9144	13.5019	13.1242	13.344	13.6706	13.6908	13.6175	14.153	14.0614	13.4911	13.8332	13.4999	14.5092	13.9165	13.7547	14.0068	13.837	13.7469	13.8773	13.7682
Q99J09	Q99J09	MEP50_MOUSE	Wdr77	Methylosome protein 50	0.398178	-0.269722	0.00935441	0.0673782	+		0.000137447	0.00241237	12	12	12	13.0478	13.775	13.6039	13.7652	13.3985	13.6534	13.5382	13.0007	12.7819	13.1381	13.3569	13.0818	12.5403	12.7373	12.9133	12.888	12.3962	12.5516	12.0215	12.4298	12.5037	13.1558	12.8448	13.1444	13.1457	13.0182	12.8126	13.2807	13.4062	13.1208	12.5223	12.2343	12.8542	12.8742
Q9CZE3	Q9CZE3	RAB32_MOUSE	Rab32	Ras-related protein Rab-32	-0.0511595	-0.269618	0.763196	0.152168			0.270667	0.34027	12	11	12	12.6072	12.4588	12.0515	12.6845	12.4909	11.8886	12.5564	12.2489	11.7519	11.8845	12.9154	12.1008	11.8932	11.9481	11.3231	12.3687	12.6003	11.6079	NaN	12.3418	12.6397	12.3821	11.8139	12.0145	13.0517	12.4832	11.9935	12.5908	12.534	12.3313	11.9507	12.8294	12.4895	11.6681
Q8CI75	Q8CI75	DI3L2_MOUSE	Dis3l2	DIS3-like exonuclease 2	-0.0310867	-0.269038	0.891918	0.340515			0.549326	0.550128	12	9	11	9.89844	11.0177	10.8755	11.0824	10.2478	10.479	11.2609	11.7552	11.2981	10.7035	11.5929	11.0862	NaN	10.0892	10.8473	11.0341	11.2773	10.7127	NaN	NaN	9.39134	10.3314	10.9309	11.7174	10.8337	10.7922	NaN	11.8024	10.3019	10.859	10.1689	11.2888	10.4336	11.3665
O35841	O35841	API5_MOUSE	Api5	Apoptosis inhibitor 5	-0.697166	-0.268861	0.000346683	0.195947	+		0.00196494	0.00758804	12	11	12	10.9893	10.7679	11.3898	10.9407	10.571	11.5015	10.81	11.6799	10.9655	11.5192	11.0135	10.8805	11.4614	12.2634	11.2439	11.5943	11.5018	10.9833	12.405	12.0405	11.049	11.0732	11.0389	NaN	11.4151	11.75	11.4253	11.2494	11.2485	12.2834	11.9591	12.0088	12.2844	12.5582
P54822	P54822	PUR8_MOUSE	Adsl	Adenylosuccinate lyase	-0.146192	-0.268744	0.18162	0.039275			0.080326	0.195157	12	12	12	13.1093	13.6839	13.5655	13.3921	13.2679	13.2974	13.9546	13.7882	13.493	13.5411	13.6341	13.7407	13.3033	13.6661	13.4394	13.7644	13.792	13.2583	12.8925	13.0021	13.1632	13.2124	13.6854	13.8181	13.7044	13.2888	13.6736	14.1794	13.8075	13.8537	13.3481	13.6462	13.2579	13.677
Q505F5	Q505F5	LRC47_MOUSE	Lrrc47	Leucine-rich repeat-containing protein 47	-0.037474	-0.268584	0.726595	0.0206175			0.0362249	0.134982	12	11	12	12.4337	12.8579	12.5276	12.7105	12.8115	12.6715	12.8696	13.1598	12.8657	13.1242	13.2029	13.111	12.5809	12.9472	12.6005	12.8599	12.4527	12.9782	NaN	12.5073	12.1708	12.7054	12.4057	12.733	12.9347	12.7721	13.3182	12.8708	13.0002	12.7313	12.3415	13.1557	12.9329	13.1726
Q9ESJ0	Q9ESJ0	XPO4_MOUSE	Xpo4	Exportin-4	0.35508	-0.268215	0.0216492	0.228635			0.00957798	0.0245566	12	12	12	11.1656	11.74	11.8238	11.4625	11.6776	11.6032	11.0863	11.2164	10.8149	11.5425	11.6493	11.4753	10.9226	11.1827	10.9674	11.4003	10.7232	11.2693	9.08009	10.3971	10.896	11.4023	10.438	11.099	11.191	10.8411	11.1997	11.193	11.3644	10.9799	10.5755	11.0722	11.0528	10.3763
Q8BFY9;Q99LG2	Q99LG2;Q8BFY9	TNPO1_MOUSE;TNPO2_MOUSE	Tnpo1;Tnpo2	Transportin-1	0.0234579	-0.267956	0.920302	0.151083			0.358172	0.383407	12	12	12	14.5607	12.7838	14.4131	14.6758	14.0257	14.4321	13.3489	12.9834	14.5258	14.4444	12.9944	13.7644	13.8397	14.2799	14.0114	12.3936	13.2966	13.3649	14.0068	13.2873	13.8353	13.8737	13.7453	13.5212	13.7906	14.2062	13.7869	13.3941	13.6686	13.5851	14.6111	13.8485	13.9612	14.4797
P60867	P60867	RS20_MOUSE	Rps20	40S ribosomal protein S20	0.128943	-0.266736	0.168594	0.0175701			0.00190071	0.0250942	12	12	12	15.2377	15.5561	15.6103	15.472	15.4029	15.797	15.8368	15.756	15.6613	16.2277	15.7904	15.6515	15.6735	15.5338	15.3686	14.9819	15.5051	15.6973	14.959	14.9111	14.8106	15.2859	15.1336	15.391	15.3283	15.797	15.575	15.5163	15.5884	15.4596	15.6325	15.5292	15.2099	15.4548
Q3U0V2	Q3U0V2	TRADD_MOUSE	Tradd	Tumor necrosis factor receptor type 1-associated DEATH domain protein	-0.214064	-0.266529	0.689444	0.689804			0.862073	0.827918	4	3	7	NaN	NaN	NaN	NaN	NaN	NaN	10.5748	10.6462	NaN	NaN	9.92526	10.12	10.2626	NaN	NaN	NaN	9.49977	NaN	NaN	NaN	NaN	NaN	NaN	11.03	11.786	11.0935	9.1783	9.93596	NaN	NaN	NaN	NaN	NaN	9.6648
Q8C0D4	Q8C0D4	RHG12_MOUSE	Arhgap12	Rho GTPase-activating protein 12	-0.109295	-0.265848	0.512645	0.389776			0.59763	0.596596	12	9	12	10.4686	9.59928	9.70329	10.2998	9.73186	9.92523	9.92581	10.4526	10.5837	9.44122	10.0353	10.0682	9.62721	9.61345	10.0606	10.1952	10.609	10.482	NaN	NaN	NaN	7.74799	9.53566	10.8962	9.73745	10.1182	10.3258	10.0225	10.4075	9.97575	9.57331	10.532	9.98981	9.54266
P16627	Q61696;P16627;P17879	HS71L_MOUSE	Hspa1l	Heat shock 70 kDa protein 1-like	-0.0693299	-0.265744	0.762062	0.396292			0.648252	0.633936	12	10	11	12.4548	13.341	13.7878	13.498	14.1733	13.8452	13.5995	12.7999	12.1413	13.8764	13.6753	13.3404	12.9221	13.5566	13.6393	12.5034	12.0984	12.4111	15.1317	NaN	NaN	13.3308	12.4648	13.7549	13.4013	13.428	NaN	12.9148	12.9287	13.6463	12.8904	13.2541	13.8871	13.8023
Q9Z2U0	Q9Z2U0	PSA7_MOUSE	Psma7	Proteasome subunit alpha type-7	-0.685966	-0.265547	3.88782e-05	0.125653	+		0.000701035	0.00483499	12	12	12	11.9203	11.399	12.3013	11.526	11.9876	12.2049	12.1512	11.3408	12.108	12.196	11.2842	11.9012	12.4513	12.5013	12.4245	12.4581	11.647	11.9448	13.268	11.2424	12.6132	12.3753	12.2644	12.175	12.4488	12.2823	12.2549	12.5489	12.5513	13.1056	12.4578	12.6526	12.6451	12.7329
Q3TKT4;Q6DIC0	Q6DIC0;Q3TKT4	SMCA2_MOUSE;SMCA4_MOUSE	Smarca2;Smarca4	Transcription activator BRG1	-0.203463	-0.265289	0.13318	0.0741831			0.131494	0.234175	12	10	12	12.0542	11.7282	11.9455	11.3799	11.6705	11.7176	12.1086	11.1238	11.2863	11.6868	11.7244	11.5747	11.4917	11.9807	11.9122	11.8549	11.3255	11.5852	NaN	12.0291	11.3771	NaN	11.2318	11.2603	12.3092	11.5094	11.8167	11.6726	11.9177	11.4192	11.3627	12.0018	11.7904	12.0153
Q8R0W0	Q8R0W0	EPIPL_MOUSE	Eppk1	Epiplakin	NaN	-0.264447	NaN	0.472969			0.472969	0.44154	0	5	9	NaN	NaN	NaN	NaN	NaN	NaN	NaN	NaN	NaN	NaN	NaN	NaN	8.70166	NaN	10.0353	NaN	9.52017	10.42	NaN	NaN	NaN	NaN	10.0931	NaN	9.6642	9.16052	10.5994	10.2582	9.86207	10.1179	10.1137	NaN	NaN	NaN
Q3UE37	Q3UE37	UBE2Z_MOUSE	Ube2z	Ubiquitin-conjugating enzyme E2 Z	0.240575	-0.26435	0.0288345	0.107855			0.00380744	0.0210853	12	12	12	11.9031	11.4019	11.3535	11.8608	11.7608	11.7902	11.7503	11.4606	11.8149	11.7312	11.9724	12.0283	11.6328	11.7547	11.5723	11.058	11.499	11.5219	10.5984	10.3434	11.5982	11.013	11.4529	10.7243	11.0155	11.436	11.3619	11.3137	11.9843	11.6433	11.0717	11.8322	11.562	11.5168
P35969	P35969	VGFR1_MOUSE	Flt1	Vascular endothelial growth factor receptor 1	-0.698456	-0.264178	9.01827e-07	0.0985581	+		0.000124459	0.00208264	12	12	12	16.0653	15.8751	15.7365	15.779	16.0945	15.9982	16.2901	16.4212	16.6862	16.4154	16.4304	16.4555	16.8294	16.8174	16.4769	16.422	16.769	16.5425	15.4743	15.9596	17.0864	17.1134	17.1512	16.8166	16.904	17.0154	16.7693	17.1104	17.0014	16.967	17.1992	16.6048	16.8441	16.8508
P70268	P70268	PKN1_MOUSE	Pkn1	Serine/threonine-protein kinase N1	-0.369526	-0.261555	0.19762	0.481171			0.48006	0.45527	12	10	12	11.5238	10.778	10.6486	11.2751	11.4351	11.6104	11.6326	11.8201	11.5849	12.736	11.9086	11.9541	11.8686	12.073	12.6013	11.8047	10.1746	10.2819	10.8675	NaN	12.1821	12.3465	NaN	12.6356	12.3036	12.6215	9.87488	11.3648	11.7385	12.3898	11.8643	12.342	11.8155	12.5548
Q7TSF1	Q61495;Q7TSF1	DSG1B_MOUSE	Dsg1b	Desmoglein-1-beta	-2.1187	-0.261384	3.21851e-06	0.407913	+		2.49747e-07	0	11	12	12	13.545	NaN	12.3986	11.9381	11.6696	12.7017	11.6269	11.7035	12.4244	11.7955	11.2481	13.7055	14.4904	14.2867	13.9286	13.1546	13.2788	13.7877	15.4715	14.3043	13.838	14.4183	14.9772	13.3592	14.1349	15.2123	14.3581	14.6096	14.14	13.9936	15.4162	15.07	14.6812	14.1042
O89112	O89112	LANC1_MOUSE	Lancl1	Glutathione S-transferase LANCL1	0.0759792	-0.26122	0.434909	0.0545744			0.011874	0.0645868	12	12	12	11.672	11.8127	11.9105	11.8645	12.0864	11.7567	11.8187	12.0548	12.1562	12.0128	11.7452	11.8539	11.5966	11.6489	11.2368	11.6696	11.6984	11.4898	10.9804	11.027	11.5041	11.9465	11.9014	11.9985	12.2759	11.9089	11.8512	12.1858	12.0775	11.8733	11.2515	11.6992	11.7176	11.8687
P34884	P34884	MIF_MOUSE	Mif	Macrophage migration inhibitory factor	-0.398198	-0.261163	0.00139112	0.0561013	+		0.0110577	0.0513422	12	12	12	15.9423	16.0512	16.3176	16.3457	15.8778	16.2583	15.7114	15.6524	15.7136	16.2332	15.79	15.4965	16.2683	16.511	16.2422	16.4344	16.2554	16.065	15.0227	15.9722	16.0141	15.9695	16.0854	16.1941	15.9088	16.0661	16.1874	16.2303	16.5681	16.5323	16.7034	16.5227	16.5891	16.2438
Q8K4I3	Q8K4I3	ARHG6_MOUSE	Arhgef6	Rho guanine nucleotide exchange factor 6	0.45422	-0.261081	NaN	NaN			1	1	1	1	1	NaN	NaN	NaN	NaN	NaN	NaN	NaN	NaN	11.8376	NaN	NaN	NaN	NaN	NaN	NaN	NaN	11.1223	NaN	NaN	NaN	NaN	NaN	NaN	NaN	NaN	NaN	NaN	11.3834	NaN	NaN	NaN	NaN	NaN	NaN
Q91W39	Q91W39	NCOA5_MOUSE	Ncoa5	Nuclear receptor coactivator 5	-0.299402	-0.26087	0.223476	0.151847			0.357756	0.377233	10	6	8	10.4704	9.05304	9.54309	10.3917	9.06479	9.88041	10.2667	10.7285	NaN	NaN	10.194	10.2513	10.1816	9.77874	10.064	10.3967	NaN	9.7874	NaN	NaN	NaN	NaN	9.92909	NaN	10.1969	10.2116	10.5391	10.6919	10.7793	9.81207	NaN	NaN	NaN	10.1826
Q9QXK3;Q9QZE5	Q9QXK3;Q9QZE5	COPG1_MOUSE;COPG2_MOUSE	Copg1;Copg2	Coatomer subunit gamma-2	-0.238243	-0.260395	0.467355	0.463706			0.646663	0.630652	11	10	8	10.9781	11.3486	11.6278	10.4043	11.1042	11.072	10.5623	11.8684	11.6358	11.4715	11.2866	NaN	10.9156	11.3517	10.7395	11.3838	11.3654	11.54	NaN	NaN	10.2686	12.1681	10.7902	11.4005	NaN	11.4254	12.5783	11.4841	12.511	NaN	10.4138	11.6215	NaN	9.87589
Q8R574	Q8R574	KPRB_MOUSE	Prpsap2	Phosphoribosyl pyrophosphate synthase-associated protein 2	0.135336	-0.26017	0.175962	0.00929865			0.00107815	0.0205024	12	12	12	12.3541	12.579	12.1077	12.5817	12.4703	12.6584	12.7057	12.8178	12.8555	12.76	12.9845	13.0637	12.4261	12.5346	12.2554	12.5759	12.0792	12.2715	12.197	11.8367	12.2236	12.6536	12.0121	12.1267	12.3734	12.5026	12.4816	12.9233	12.5724	12.6401	12.2582	12.7879	12.2826	12.4835
Q91YR9	Q91YR9	PTGR1_MOUSE	Ptgr1	Prostaglandin reductase 1	0.767063	-0.259561	0.000316555	0.159834	+		2.21317e-05	0.000149733	12	12	12	13.7166	13.8762	14.0212	14.4477	14.2161	14.0855	13.4405	13.0693	12.73	12.9335	13.662	13.195	12.0077	12.0349	12.2736	11.8973	12.5102	12.3416	12.9275	13.8444	12.7242	12.9271	12.8558	12.7297	12.9729	12.427	12.518	12.8672	13.0509	12.8558	12.2841	12.7997	12.9588	13.0957
Q8JZQ9	Q8JZQ9	EIF3B_MOUSE	Eif3b	Eukaryotic translation initiation factor 3 subunit B	-0.252393	-0.259013	0.000399562	0.0355413			0.01909	0.103189	12	12	12	15.2324	15.3481	15.4681	15.4166	15.3671	15.3818	15.6199	15.5947	15.4289	15.6018	15.5788	15.5311	15.7486	15.554	15.693	15.7458	15.8878	15.611	15.0949	14.9516	14.7322	15.2569	15.5498	15.6641	15.6116	15.3451	15.8514	15.6889	15.9654	15.733	15.5786	15.7137	15.6426	15.8944
Q9QZQ8	Q9QZQ8	H2AY_MOUSE	Macroh2a1	Core histone macro-H2A.1	-0.088748	-0.258844	NaN	0.150557			0.301109	0.330395	2	7	6	9.5904	9.61434	NaN	NaN	NaN	NaN	NaN	NaN	NaN	NaN	NaN	NaN	9.30237	9.20321	9.55419	9.29964	NaN	NaN	9.37398	NaN	NaN	9.96996	9.32256	NaN	NaN	NaN	9.12219	9.51598	9.82796	NaN	NaN	9.70885	NaN	9.838
Q9R1Q9	Q9R1Q9	VAS1_MOUSE	Atp6ap1	V-type proton ATPase subunit S1	-0.206071	-0.258228	0.131659	0.0500215			0.0921673	0.20477	12	12	12	12.9609	12.5819	12.8855	12.8916	12.7912	12.974	12.3815	12.4177	13.2992	13.1925	12.8092	12.804	13.0727	12.7403	13.0806	12.5399	12.5496	12.549	12.6592	12.5873	13.1273	13.0404	12.6989	12.7184	12.9081	13.4409	12.5971	13.0934	12.9211	12.8017	13.5292	13.3744	12.7855	13.4217
Q8CD15	Q8CD15	RIOX2_MOUSE	Riox2	Ribosomal oxygenase 2	0.0362576	-0.258136	0.85092	0.293125			0.336392	0.371097	12	12	12	11.0211	11.6519	11.8351	11.4623	11.1662	10.9974	11.3416	11.7781	10.7601	10.7602	11.4138	11.1098	11.5355	11.033	10.745	11.4513	11.3285	11.2345	9.40895	10.9317	10.2869	11.3103	10.8741	11.6251	10.9343	10.9571	11.9834	12.0318	11.7725	10.7934	10.6311	11.0943	10.5293	10.7848
Q9R1T2	Q9R1T2	SAE1_MOUSE	Sae1	SUMO-activating enzyme subunit 1	0.168775	-0.258098	0.0250329	0.116097			0.00930097	0.0423305	12	12	12	12.5162	12.6938	12.6567	12.6745	12.6282	12.7883	12.7079	12.6914	12.6465	12.6299	12.6308	12.4181	12.3666	12.2964	12.1159	12.6803	12.6335	12.4382	11.0466	11.5183	11.949	12.2755	12.6021	12.6375	12.4622	12.53	12.5794	12.4767	12.6454	12.3676	12.2026	12.0417	12.7621	12.2215
Q3TJZ6	Q3TJZ6	FA98A_MOUSE	Fam98a	Protein FAM98A	-0.549087	-0.25808	0.000437708	0.310003	+		0.0526395	0.0801286	12	12	12	12.6036	12.1916	11.8907	12.4201	12.2984	11.9633	12.1248	11.7185	11.819	11.5417	11.7161	11.819	12.8259	13.2901	13.0942	12.7121	12.1566	12.5871	10.6736	10.952	12.0184	12.627	12.5848	12.0772	12.5358	12.2295	11.9912	12.2759	12.8807	12.9302	12.567	12.3214	12.7199	12.903
P51855	P51855	GSHB_MOUSE	Gss	Glutathione synthetase	-0.232438	-0.257693	0.0583889	0.0426205			0.101022	0.204843	12	11	12	10.8379	10.7295	11.1462	11.1665	11.3942	11.3746	11.5949	11.6967	11.3808	11.9457	11.631	11.5246	10.9991	11.0983	11.306	11.6166	11.3836	10.8757	11.5697	NaN	10.8147	11.6294	11.5287	11.9544	11.5735	11.6451	11.473	11.8387	11.713	11.8241	11.4801	11.7574	11.1189	11.5539
Q9JLJ2	Q9JLJ2	AL9A1_MOUSE	Aldh9a1	4-trimethylaminobutyraldehyde dehydrogenase	0.0851724	-0.257536	0.256804	0.00384666			0.000423401	0.0203918	12	12	12	14.9941	15.1969	15.4769	15.3042	15.2178	15.4662	15.4776	14.8185	15.2407	15.3866	15.1821	15.266	14.9794	14.9639	14.7334	15.2002	14.8034	14.6688	14.7989	14.4833	14.8839	15.1482	15.2418	15.01	15.329	15.3376	14.9763	15.3487	15.0346	15.2359	15.0608	15.1359	14.8841	15.1454
Q8C7U7	Q8C7U7	GALT6_MOUSE	Galnt6	Polypeptide N-acetylgalactosaminyltransferase 6	-0.99967	-0.257425	6.12277e-09	0.140993	+		5.36567e-07	0	12	12	12	16.8216	16.6977	16.7809	16.8797	16.6588	16.7694	15.8385	16.859	16.7573	16.6128	16.8839	16.6618	17.6908	17.7722	17.587	17.6483	17.7993	17.6291	15.8699	17.1522	17.6663	17.3226	17.5957	17.3951	17.4881	17.9509	17.7063	17.89	17.818	17.8588	17.9507	17.451	17.5771	17.687
Q9CZ28	Q9CZ28	SNF8_MOUSE	Snf8	Vacuolar-sorting protein SNF8	-0.0304856	-0.257339	NaN	NaN			0.449688	0.443737	2	2	1	NaN	NaN	NaN	NaN	NaN	NaN	NaN	10.8199	10.3387	NaN	NaN	NaN	10.3894	NaN	NaN	NaN	10.3155	NaN	NaN	NaN	NaN	NaN	NaN	NaN	NaN	NaN	10.6098	NaN	NaN	NaN	NaN	NaN	NaN	NaN
Q61990	Q61990;P57722	PCBP2_MOUSE	Pcbp2	Poly(rC)-binding protein 2	-0.264493	-0.256977	0.0884118	0.0640918			0.0965125	0.1907	12	12	12	12.2411	12.32	12.0445	13.031	12.5784	12.6871	12.6239	12.3296	12.6189	12.8223	12.0391	11.9336	12.678	12.3719	12.515	11.9551	12.6778	12.3429	12.3005	12.1799	12.4399	12.8547	12.4002	12.6438	12.858	12.5852	12.644	11.9647	12.2575	13.0972	12.9991	12.7684	13.3727	12.5362
Q6PGB6	Q6PGB6	NAA50_MOUSE	Naa50	N-alpha-acetyltransferase 50	0.320108	-0.25633	0.00313467	0.245812			0.0149196	0.0349812	12	12	12	14.2883	14.7835	14.3748	14.3757	14.4001	14.1995	14.0921	14.0177	13.8731	14.1415	14.1862	13.7619	14.3131	14.0147	14.1149	14.3151	14.1683	14.1739	12.3269	12.4422	12.91	13.725	13.3036	13.7693	13.7667	13.8264	14.0813	13.6258	13.9835	13.8498	13.4658	14.1004	13.9572	13.8517
Q9D6R2	Q9D6R2	IDH3A_MOUSE	Idh3a	Isocitrate dehydrogenase [NAD] subunit alpha, mitochondrial	0.309308	-0.25529	0.0450942	0.153448			0.00283758	0.0149052	12	9	12	12.281	12.514	12.5786	12.8145	12.7474	12.8581	12.9039	12.3042	12.3832	12.7055	12.3884	12.2704	11.7854	12.0935	11.9953	11.8674	11.7678	11.7177	NaN	NaN	NaN	12.1002	11.958	12.6953	12.2297	11.3632	12.0917	11.9628	12.4114	12.7336	11.7037	12.1024	12.4798	12.6913
Q9D0M1	Q9D0M1	KPRA_MOUSE	Prpsap1	Phosphoribosyl pyrophosphate synthase-associated protein 1	-0.00539819	-0.255123	0.934897	0.0412303			0.0294645	0.122983	12	12	12	12.8562	12.9588	12.8422	13.0367	13.0907	12.9154	12.7968	12.9753	12.4467	12.7919	13.0355	12.8868	12.9353	12.8966	12.8987	13.087	12.3903	12.9008	11.9451	12.2419	12.24	12.7309	12.3576	13.0122	12.8439	12.804	12.9016	12.9458	12.8129	12.983	12.629	12.7333	12.88	12.8983
Q9QY36	Q9QY36;Q3UX61;Q9CQX6	NAA10_MOUSE	Naa10	N-alpha-acetyltransferase 10	0.0367935	-0.25467	0.780102	0.0782991			0.0608685	0.150086	12	11	12	11.5771	10.841	11.2249	10.9622	11.357	11.2309	11.2284	11.4988	11.3601	11.5242	11.3131	10.8258	11.0261	10.8319	10.7652	11.5298	10.8467	10.5333	11.2922	NaN	10.7263	10.9677	10.9471	11.026	11.3082	11.1446	12.1132	10.6539	11.0752	11.4302	10.933	11.2182	11.1435	10.9124
P27612	P27612	PLAP_MOUSE	Plaa	Phospholipase A-2-activating protein	0.327261	-0.254604	0.000109854	0.0417572	+		1.32441e-05	0.0014557	12	12	12	14.7649	14.8011	14.7382	14.8803	14.8603	14.8931	14.8263	14.4744	14.4017	14.6423	14.7022	14.7311	14.3536	14.3371	14.3941	14.2797	14.3851	14.0657	13.5723	13.3149	13.9121	14.3979	14.3699	14.3514	14.3384	14.5114	14.2111	14.7426	14.5299	14.2587	14.1247	14.1618	14.4736	14.5064
P47754	P47754	CAZA2_MOUSE	Capza2	F-actin-capping protein subunit alpha-2	-0.48851	-0.254187	0.00570463	0.196525	+		0.0483209	0.0850863	12	12	12	14.0038	14.4728	14.1435	13.6688	14.081	13.812	14.5984	14.981	14.7927	14.4416	14.9923	14.854	14.9052	14.9406	14.6136	15.4605	14.6677	14.8372	13.9089	13.5223	13.8039	15.0459	14.9305	15.0173	14.7042	14.3641	14.819	15.1219	15.168	15.0968	14.3546	15.0421	15.0906	14.8137
A8C756	A8C756	THADA_MOUSE	Thada	Thyroid adenoma-associated protein homolog	-0.0319426	-0.253871	0.898284	0.35968			0.605	0.601611	11	8	12	11.9536	11.6893	11.5711	11.6807	11.4586	11.1017	10.5976	10.7903	10.6595	11.2685	NaN	10.186	11.2133	10.5736	11.5071	11.4462	11.2993	10.9429	NaN	NaN	10.7846	NaN	NaN	9.88082	11.4805	11.1534	12.083	10.6469	11.6658	9.94136	10.7685	10.8187	11.9573	10.8808
Q60737	Q60737	CSK21_MOUSE	Csnk2a1	Casein kinase II subunit alpha	-0.662586	-0.253862	NaN	NaN			0.272246	0.260739	8	3	1	9.75168	NaN	9.80866	9.06962	9.16776	9.36167	NaN	8.33759	10.0799	NaN	9.85156	NaN	10.013	NaN	9.51647	NaN	NaN	9.98242	NaN	NaN	NaN	NaN	NaN	NaN	NaN	NaN	NaN	NaN	NaN	NaN	NaN	NaN	NaN	NaN
P17439	P17439	GBA1_MOUSE	Gba1	Lysosomal acid glucosylceramidase	-0.519651	-0.253491	3.91561e-05	0.0416296	+		7.58881e-05	0.00391285	12	12	12	16.7938	16.8115	16.9607	17.1293	16.9377	16.8829	17.0919	16.7085	17.0863	16.8866	17.1616	17.1773	17.2716	17.3432	17.3486	17.3479	17.3584	16.9921	16.8517	16.7553	17.5809	17.3387	17.5331	17.1004	17.6488	17.8669	17.5139	17.9067	17.707	17.3837	17.4346	17.1975	17.3678	17.069
O88668	O88668	CREG1_MOUSE	Creg1	Protein CREG1	0.186955	-0.253478	0.622839	0.504498			0.491801	0.453585	12	12	12	15.713	16.2755	15.6729	15.98	16.2326	16.1009	14.192	14.3941	14.3474	14.0049	14.691	14.9616	13.7465	13.6914	14.0756	14.2898	13.937	14.1208	15.2468	15.5157	15.3697	15.731	15.7285	15.8279	16.0126	15.7031	15.8757	15.8984	15.9465	14.6009	14.0976	14.1461	14.617	13.9401
P19157	P19157	GSTP1_MOUSE	Gstp1	Glutathione S-transferase P 1	-0.479633	-0.253448	0.0283777	0.204143			0.0743499	0.112712	12	12	12	11.7162	12.7856	12.6235	12.5198	13.0195	12.1967	13.2462	13.6843	13.1834	12.8258	13.2298	13.2169	13.4409	13.0251	12.8512	13.3221	13.9113	13.4128	12.1645	12.4624	12.6285	13.1099	13.3426	13.2905	13.2953	13.4113	13.9324	13.6623	14.0513	13.2381	13.1772	12.9671	12.8964	12.7782
Q8R1Q8	Q8R1Q8	DC1L1_MOUSE	Dync1li1	Cytoplasmic dynein 1 light intermediate chain 1	0.134092	-0.252161	0.211034	0.197649			0.0757065	0.135173	12	12	12	13.2095	13.1611	13.1101	12.8766	13.2355	13.0169	12.3383	12.9752	12.6891	12.8298	12.8613	12.8758	13.2577	12.9727	12.5696	13.0999	12.8942	12.6862	11.0526	12.3467	12.1952	12.8049	11.9241	12.7404	12.8438	12.8359	13.2036	13.1091	12.6805	12.6379	12.2555	12.6414	12.7057	12.9238
P51150	P51150	RAB7A_MOUSE	Rab7a	Ras-related protein Rab-7a	0.153293	-0.252073	0.150082	0.0746798			0.00657429	0.0397776	12	12	12	14.9841	14.3974	14.8373	14.9669	14.9623	14.9302	14.9717	14.4739	14.8467	14.955	14.8817	14.9233	14.6725	14.4022	14.5846	13.8189	14.4124	13.9507	14.9923	13.9488	14.6379	14.6244	14.4529	14.7683	14.9981	15.1369	14.4219	14.2939	14.3949	14.8166	14.9585	14.7302	14.588	14.9794
Q02053	Q02053	UBA1_MOUSE	Uba1	Ubiquitin-like modifier-activating enzyme 1	0.339536	-0.251474	4.94991e-05	0.00576856	+		8.55316e-09	0.000131148	12	12	12	15.189	15.2401	15.552	15.4627	15.3475	15.2667	15.2761	15.3409	15.3228	15.3373	15.4314	15.4459	14.804	14.7449	14.8432	14.8837	14.6227	14.6391	14.4088	14.5215	14.6722	14.9777	14.9733	15.0292	14.926	15.304	15.0626	15.2539	15.2439	14.8589	14.8208	14.8676	14.8572	14.8326
Q8CAA7	Q8CAA7	PGM2L_MOUSE	Pgm2l1	Glucose 1,6-bisphosphate synthase	-0.230364	-0.251418	0.244489	0.315631			0.398591	0.432984	11	7	10	10.6745	10.4975	10.951	10.0663	10.4445	11.0688	10.5193	11.068	10.4112	10.7989	10.126	NaN	10.5984	10.3092	10.4027	NaN	11.0127	10.8437	NaN	NaN	11.0674	9.83508	NaN	NaN	11.0682	11.1294	11.0738	9.73152	10.4257	11.2906	NaN	11.4626	NaN	10.5855
Q9Z1Z2	Q9Z1Z2	STRAP_MOUSE	Strap	Serine-threonine kinase receptor-associated protein	0.343722	-0.251161	0.00208606	0.057988	+		2.77688e-05	0.00178551	12	12	12	15.9586	16.011	15.8916	15.7736	15.8862	15.6707	15.5592	15.6102	15.704	15.4371	15.7122	15.8648	15.3154	15.3513	15.2415	15.2469	15.3894	15.2095	14.2962	14.8424	15.0103	15.4505	15.3523	15.2349	15.4542	15.7613	15.7698	15.7242	15.7296	15.1621	15.1922	15.2502	15.1532	15.0058
Q7TMB8	Q7TMB8	CYFP1_MOUSE	Cyfip1	Cytoplasmic FMR1-interacting protein 1	0.232083	-0.250877	0.0312431	0.0142282			0.000268435	0.00737018	12	12	12	13.3154	13.2113	13.0393	13.3024	13.326	13.0384	12.6029	12.9735	12.72	12.9328	12.3863	12.7919	12.4075	12.3626	12.6941	12.4667	12.7589	12.6102	11.8874	12.3062	12.3508	12.8393	12.3375	12.8234	12.8531	12.5023	12.9323	12.4569	12.7255	12.8815	12.5724	12.5692	12.748	13.0105
Q99MR6	Q99MR6	SRRT_MOUSE	Srrt	Serrate RNA effector molecule homolog	-0.250804	-0.249428	0.0414896	0.227172			0.282096	0.345854	12	12	12	13.0411	12.934	12.9755	13.1244	12.9476	12.8053	12.299	12.7666	12.6247	12.2429	12.3997	12.6508	13.1414	13.2821	13.1202	13.1637	13.4017	13.2229	11.3111	11.9569	12.1119	12.6727	12.6849	12.7585	13.0305	12.6383	12.7717	12.714	12.7165	13.2366	13.0565	13.1878	13.0566	13.3759
G3X8U3	G3X8U3	G3X8U3_MOUSE	2210016F16Rik	Queuosine salvage protein	0.00948127	-0.249221	0.935196	0.161599			0.163945	0.256553	12	11	12	12.068	12.07	12.1893	12.3863	12.3734	11.9893	12.483	12.0589	12.6648	12.5475	12.2346	12.306	12.2392	12.6802	12.5044	11.4116	11.7859	11.665	11.1613	NaN	11.9941	12.3449	11.9884	12.4696	12.6297	12.4627	11.8223	12.2618	12.6444	12.066	11.8532	12.0405	12.1401	12.4661
Q8VHM5	Q8VHM5	Q8VHM5_MOUSE	Hnrnpr	Heterogeneous nuclear ribonucleoprotein R	-0.430746	-0.248883	0.0124451	0.157286	+		0.0257398	0.0685486	12	12	12	12.2935	12.4846	12.9429	12.5908	12.6663	12.9032	12.9462	13.0449	13.0858	12.9991	13.0066	12.9373	13.5705	13.4845	13.2238	13.089	12.901	13.0268	12.4876	12.8709	13.035	13.0581	12.4659	12.8704	12.7571	12.2994	12.8629	13.0003	12.9061	13.575	13.5543	13.8276	13.8029	13.6078
Q8BMQ2	Q8BMQ2	TF3C4_MOUSE	Gtf3c4	General transcription factor 3C polypeptide 4	-0.168571	-0.248283	0.385324	0.260022			0.553661	0.567821	10	3	6	NaN	9.79366	9.54728	10.0826	10.4379	10.1066	9.75348	9.07459	NaN	10.3346	9.56775	9.90587	NaN	NaN	9.42164	NaN	NaN	NaN	NaN	NaN	NaN	10.0348	NaN	9.88574	10.0191	10.3003	NaN	NaN	NaN	10.0217	NaN	NaN	10.2868	NaN
Q9WVQ5	Q9WVQ5	MTNB_MOUSE	Apip	Methylthioribulose-1-phosphate dehydratase	-0.139818	-0.248026	0.628183	0.509505			0.722099	0.708779	10	5	6	10.5667	10.7556	9.96152	10.51	11.2025	10.8671	10.4296	NaN	10.3758	NaN	10.5698	11.331	9.96652	10.7314	10.7558	10.5065	NaN	NaN	10.7835	NaN	NaN	NaN	NaN	NaN	NaN	NaN	NaN	NaN	NaN	11.278	9.63612	11.4654	11.4737	10.5714
Q8R0G9	Q8R0G9	NU133_MOUSE	Nup133	Nuclear pore complex protein Nup133	0.364957	-0.24799	0.0495538	0.105952			0.00361424	0.0142989	12	11	12	11.73	11.7981	12.2872	12.1386	12.1067	12.355	11.4092	10.9334	10.9079	11.4279	11.4683	11.4495	10.5547	11.6795	11.0404	11.1813	10.457	NaN	11.0902	11.0227	11.1089	11.357	10.9206	11.1895	11.3226	11.6041	11.0543	10.838	11.3408	11.2922	10.8805	10.6844	11.5463	11.7606
P09242	P09242	PPBT_MOUSE	Alpl	Alkaline phosphatase, tissue-nonspecific isozyme	-0.475807	-0.24757	0.000316072	0.0872852	+		0.00503214	0.0270532	12	12	12	13.5847	13.5677	13.7031	13.3814	13.3783	13.7063	14.1333	14.329	14.031	13.9043	13.9673	14.1437	14.3254	14.4668	14.5268	14.1182	14.2217	14.4933	13.1543	13.6008	13.8885	13.5953	14.0447	14.1333	13.952	14.0398	14.2024	14.3241	13.994	14.6033	14.4296	14.5661	14.3637	14.4569
P62748	P62748;P84075	HPCL1_MOUSE	Hpcal1	Hippocalcin-like protein 1	0.0633865	-0.247457	0.592604	0.0627331			0.0305003	0.106682	12	12	12	13.1279	12.47	13.2663	12.9983	13.0561	13.3942	13.1995	13.0307	13.0745	13.3993	13.2075	13.0275	13.3881	13.1318	13.1094	12.4487	12.9129	12.5109	12.5056	12.6004	12.6676	12.7023	12.6627	12.8814	12.8109	13.2721	12.3793	12.7207	12.9711	13.1411	13.4634	13.1978	13.3262	13.2714
P16331	P16331	PH4H_MOUSE	Pah	Phenylalanine-4-hydroxylase	NaN	-0.247409	NaN	NaN			0.0440145	0.148105	0	2	2	NaN	NaN	NaN	NaN	NaN	NaN	NaN	NaN	NaN	NaN	NaN	NaN	NaN	NaN	NaN	9.22543	NaN	NaN	NaN	NaN	NaN	NaN	9.19029	NaN	NaN	NaN	NaN	NaN	NaN	NaN	9.50601	9.40453	NaN	NaN
Q9QYF9	Q9QYF9	NDRG3_MOUSE	Ndrg3	Protein NDRG3	0.727676	-0.24653	0.115055	0.670999			0.19	0.151294	4	3	6	NaN	10.5625	NaN	11.5235	10.6148	NaN	NaN	NaN	NaN	NaN	NaN	10.8393	NaN	NaN	10.201	10.6431	NaN	NaN	NaN	NaN	NaN	NaN	8.88835	NaN	10.1013	9.03638	NaN	10.4974	NaN	NaN	9.73398	NaN	11.1857	NaN
Q9DC61	Q9DC61	MPPA_MOUSE	Pmpca	Mitochondrial-processing peptidase subunit alpha	1.04438	-0.245788	0.0134464	0.483447	+		0.00320167	0.00339421	8	4	4	9.14931	7.66078	9.46374	8.87315	7.99268	8.80965	NaN	9.12835	NaN	NaN	8.93125	NaN	7.67954	6.93724	NaN	NaN	NaN	7.21757	NaN	NaN	NaN	NaN	NaN	8.00944	7.91133	8.24228	NaN	NaN	7.42437	NaN	NaN	NaN	NaN	7.24897
Q5SSW2	Q5SSW2	PSME4_MOUSE	Psme4	Proteasome activator complex subunit 4	0.614002	-0.245776	7.93006e-07	0.0634481	+		2.71239e-08	0	12	12	12	11.5754	11.4896	11.7805	11.3696	11.574	11.4975	11.3688	11.3753	11.2205	11.0048	11.2938	11.4258	10.4273	9.97517	10.2819	10.6504	9.93185	10.7425	10.3892	10.9115	10.5885	11.0232	10.838	10.8988	10.837	10.6616	10.9846	10.7661	10.882	11.0403	10.2821	10.6839	10.7363	10.5415
P27046;Q8BRK9	P27046;Q8BRK9	MA2A1_MOUSE;MA2A2_MOUSE	Man2a1;Man2a2	Alpha-mannosidase 2	-0.684175	-0.245109	0.000318502	0.182783	+		0.0020042	0.00759536	12	10	12	11.8439	11.514	12.4378	12.1052	11.3304	12.4987	11.5175	12.0893	11.3047	12.6691	11.7289	11.6393	NaN	12.3892	12.1975	11.6482	11.342	NaN	13.0332	12.1623	12.6624	12.8302	12.6048	12.4199	12.6739	12.5455	12.0783	12.7991	12.769	12.1232	12.6004	12.3651	12.6445	13.0121
Q8BH74	Q8BH74	NU107_MOUSE	Nup107	Nuclear pore complex protein Nup107	0.420579	-0.244676	0.00820419	0.0505567	+		4.55951e-05	0.00151084	12	12	12	11.1049	11.5593	11.3194	11.3926	11.537	11.4579	10.8168	10.9748	10.2813	11.1478	11.0227	11.1013	10.4115	10.3212	10.2959	10.9204	10.6448	10.3785	10.2041	10.4759	10.4394	10.5392	10.786	10.3159	10.2384	10.6426	10.9351	10.8646	11.4724	10.7896	10.5934	10.7265	10.7605	10.1961
Q8BGZ4	Q8BGZ4	CDC23_MOUSE	Cdc23	Cell division cycle protein 23 homolog	0.0896216	-0.244591	0.487132	0.174479			0.167898	0.242861	9	3	7	11.0976	NaN	11.4062	11.4808	10.6383	11.2255	10.9158	NaN	11.0729	11.2953	10.9665	NaN	NaN	NaN	10.8245	NaN	NaN	NaN	NaN	NaN	11.0296	NaN	NaN	10.5096	NaN	10.825	NaN	NaN	NaN	11.0882	11.2516	NaN	11.2091	10.6546
Q8R2N2	Q8R2N2	UTP4_MOUSE	Utp4	U3 small nucleolar RNA-associated protein 4 homolog	0.190617	-0.244336	0.166345	0.159344			0.0224723	0.0634445	12	12	12	12.0596	12.2469	12.1737	12.2658	12.1649	12.3055	11.6921	11.7977	11.632	11.6478	11.9159	12.0947	11.477	12.04	11.4993	11.6017	11.794	11.5607	10.5153	11.3291	11.163	11.8075	11.869	12.1206	11.8042	11.6411	12.0114	12.4987	11.8235	11.5691	11.7882	11.9188	10.9007	11.6255
G3X972	G3X972	G3X972_MOUSE	Sec24c	Sec24 related gene family, member C (S. cerevisiae)	0.445939	-0.244329	0.0553349	0.405682			0.0312663	0.0446593	12	12	12	10.5456	10.8518	11.258	11.4067	11.1791	11.011	11.598	10.5128	11.3582	11.7838	11.0571	11.0604	9.6406	10.1718	10.8707	10.6405	9.08129	9.90642	9.78743	10.2624	11.2094	11.3582	11.0649	11.3457	11.3541	10.9463	10.4221	11.3091	10.7508	10.44	9.15874	10.5688	10.8068	10.1653
Q8BZF8	Q8BZF8	PGM5_MOUSE	Pgm5	Phosphoglucomutase-like protein 5	-0.334787	-0.243886	0.0447523	0.33711			0.231926	0.275586	11	7	8	12.5102	12.6685	12.6985	13.1083	NaN	12.6431	13.0116	12.6429	13.0436	13.6134	12.924	13.1377	12.3686	13.179	13.3595	12.432	NaN	NaN	NaN	NaN	13.9986	13.0657	12.5976	NaN	13.7003	NaN	NaN	NaN	NaN	13.3486	12.8566	12.7931	13.4598	13.6628
Q80U58	Q80U58	PUM2_MOUSE	Pum2	Pumilio homolog 2	0.242364	-0.243879	0.312268	0.387762			0.198955	0.212596	12	9	11	12.207	11.9474	12.0991	11.3518	11.4979	11.7349	11.887	11.145	10.6892	10.3172	11.4936	11.0675	11.115	10.2863	10.3376	11.3253	10.1274	10.4901	NaN	12.1189	NaN	11.6127	NaN	11.2887	11.5096	11.5428	11.9742	11.4395	11.4584	10.0832	NaN	11.0949	10.7657	10.5428
Q9JI10;Q9JI11	Q9JI11;Q9JI10	STK3_MOUSE;STK4_MOUSE	Stk3;Stk4	Serine/threonine-protein kinase 3	-0.0938117	-0.243823	0.472502	0.139351			0.295105	0.383545	12	11	12	12.052	11.78	11.146	11.6496	11.8479	11.5522	12.0496	12.2034	12.4697	11.6939	11.7248	12.1004	12.0217	12.2513	12.4304	11.8522	11.9814	11.6217	11.2763	NaN	11.1893	11.8351	10.9592	11.345	12.0586	11.8144	11.6685	11.7347	11.7217	11.9276	12.2495	12.5635	12.2511	11.8553
Q8K0C9	Q8K0C9	GMDS_MOUSE	Gmds	GDP-mannose 4,6 dehydratase	0.304856	-0.243592	0.00688654	0.0552503			0.000106262	0.00379691	12	12	12	13.559	13.5123	13.725	13.5949	13.616	13.605	13.4259	13.0223	13.0686	13.308	13.3357	13.5415	13.1316	12.4489	12.6302	12.6149	12.5117	12.962	12.9731	12.7617	12.8157	13.2761	13.3267	13.2803	13.0923	12.7899	13.5263	13.1819	13.3059	13.2563	12.5293	13.2885	13.0522	13.2158
Q9WV80	Q9WV80	SNX1_MOUSE	Snx1	Sorting nexin-1	-0.395124	-0.243151	0.0342219	0.215046			0.088724	0.144429	12	12	12	11.1569	11.7596	11.8098	11.3317	11.9508	12.0088	12.1577	11.9923	11.4532	12.1111	12.1786	11.9402	12.2742	12.3205	12.4164	11.9899	11.829	12.4088	11.3262	11.1369	12.2126	11.5696	12.1005	12.0898	12.3333	11.5558	11.6383	11.7218	11.8618	12.9767	12.5655	11.8021	12.6532	12.9694
Q9DB05	Q9DB05	SNAA_MOUSE	Napa	Alpha-soluble NSF attachment protein	0.0672323	-0.243121	0.607225	0.0530846			0.0356098	0.114799	12	12	12	12.3514	12.9163	13.3483	13.4089	13.2063	13.241	13.1426	12.7819	13.09	12.926	12.923	12.7087	12.9592	12.7191	12.9944	12.6684	12.4993	12.4092	12.5807	12.5955	12.665	12.799	12.2992	13.1311	12.8526	12.2932	12.8975	12.6516	12.716	13.3166	12.7732	13.125	13.1688	13.3462
Q9CRC9	Q9CRC9	GNPI2_MOUSE	Gnpda2	Glucosamine-6-phosphate isomerase 2	NaN	-0.243112	NaN	NaN			1	1	0	1	1	NaN	NaN	NaN	NaN	NaN	NaN	NaN	NaN	NaN	NaN	NaN	NaN	NaN	NaN	NaN	8.1145	NaN	NaN	NaN	NaN	NaN	NaN	NaN	NaN	NaN	8.35761	NaN	NaN	NaN	NaN	NaN	NaN	NaN	NaN
Q8BYU6	Q8BYU6	TOIP2_MOUSE	Tor1aip2	Torsin-1A-interacting protein 2	0.443149	-0.242349	0.327688	0.5804			0.294971	0.259026	4	5	6	9.82292	9.05828	NaN	9.49332	NaN	9.33735	NaN	NaN	NaN	NaN	NaN	NaN	NaN	9.28342	7.8137	8.78092	NaN	NaN	8.8866	NaN	NaN	NaN	NaN	8.94772	9.99622	NaN	8.27146	NaN	8.65106	7.99209	9.55874	NaN	9.43935	NaN
B9EJ86	B9EJ86	OSBL8_MOUSE	Osbpl8	Oxysterol-binding protein-related protein 8	-0.0585663	-0.242235	0.641733	0.157364			0.253792	0.348122	12	12	12	11.3125	11.8148	11.4578	11.5231	11.5314	11.325	11.0815	11.3088	10.841	11.2484	11.0366	11.0065	11.487	10.9671	11.0891	11.2189	11.3655	11.8191	10.119	11.3092	10.7142	11.4058	10.5149	11.2739	11.2198	11.1363	11.7512	11.4319	11.8775	11.1282	11.0054	11.5823	11.6581	10.7223
P81117	P81117	NUCB2_MOUSE	Nucb2	Nucleobindin-2	-0.0160546	-0.240953	0.93367	0.20715			0.346161	0.40296	12	12	12	12.3565	11.4838	11.9616	11.161	11.3013	11.829	12.2379	12.3101	12.3778	12.2661	11.9435	12.2448	12.2857	12.0798	11.673	11.8711	12.0083	11.461	11.9955	11.264	10.8078	11.7036	11.7784	11.8466	11.1535	11.8729	11.73	11.4947	11.7547	12.3413	12.1469	12.6656	12.5794	12.015
P97429	P97429	ANXA4_MOUSE	Anxa4	Annexin A4	-1.3625	-0.240888	5.90727e-05	0.313748	+		0.000105175	0.000278607	8	11	12	10.8069	9.63268	8.51869	NaN	NaN	NaN	9.67393	9.59517	10.34	NaN	9.03288	10.2556	11.1924	10.6615	12.2102	11.6069	9.87075	10.6481	11.2538	10.2601	10.2987	10.7583	10.6287	NaN	11.1961	10.2777	10.8011	11.2807	10.805	11.3487	10.6312	11.6072	11.3947	11.8416
P47757	P47757	CAPZB_MOUSE	Capzb	F-actin-capping protein subunit beta	-0.51802	-0.240456	0.0036924	0.229878	+		0.0187548	0.0458995	12	12	12	13.9016	13.2374	13.8982	13.597	13.8447	13.745	13.6633	13.6025	14.3046	14.0851	13.9911	14.1394	14.6173	14.4001	14.762	13.8938	14.2496	14.1435	14.7328	13.6076	13.7582	13.6547	14.2657	13.2551	13.7728	14.1282	13.9657	14.1455	13.8807	14.5968	15.2059	14.4625	14.8289	15.0453
Q9WU56	Q9WU56	PUS1_MOUSE	Pus1	Pseudouridylate synthase 1 homolog	-0.339364	-0.240047	0.157868	0.333729			0.341328	0.34732	9	5	9	8.73592	9.87893	10.7247	NaN	9.70728	NaN	NaN	10.1645	10.1811	10.2682	10.0488	9.48995	10.2862	9.82981	NaN	9.27817	NaN	10.5661	NaN	NaN	NaN	NaN	NaN	10.0915	9.92749	10.1554	10.5576	10.6955	9.61346	9.9748	10.0664	NaN	NaN	NaN
Q91VI7	Q91VI7	RINI_MOUSE	Rnh1	Ribonuclease inhibitor	0.0954982	-0.239717	0.378541	0.0655452			0.0122272	0.0680738	12	12	12	13.9707	14.1574	14.1174	14.1709	13.978	13.9079	13.8778	13.9035	13.6409	13.6739	13.8244	13.8393	13.5395	13.4591	13.6894	13.6474	13.7128	13.8762	13.1138	13.2235	13.2879	13.9759	13.5803	13.9338	13.8733	13.3986	14.2871	13.8262	14.2147	13.7656	13.24	13.9034	13.5426	13.7441
Q68FD5	Q68FD5	CLH1_MOUSE	Cltc	Clathrin heavy chain 1	0.286322	-0.239069	0.0126859	0.115368			0.000642226	0.0083537	12	12	12	15.7259	15.945	15.9629	15.9404	15.8684	15.735	15.7409	15.5807	15.7612	15.6994	15.7329	15.7311	15.2271	15.0451	15.2364	15.2325	15.2997	15.2201	14.5265	14.9208	15.2346	15.88	15.4265	15.8696	15.645	15.6237	15.9139	15.9065	15.8468	15.3068	15.0284	15.2593	15.1357	15.1849
O55201	O55201	SPT5H_MOUSE	Supt5h	Transcription elongation factor SPT5	-0.0102266	-0.239003	0.944124	0.103173			0.212852	0.30478	12	12	12	12.03	12.3164	12.1846	12.2603	12.4164	11.8592	12.1516	10.9026	11.5937	11.8789	12.2097	11.8971	11.6879	12.0122	12.0551	12.1174	11.9797	11.7636	11.6099	10.7286	11.4748	11.9579	11.4893	12.0786	12.1955	11.7607	11.7527	11.5117	11.5209	12.2096	12.1438	11.9947	12.0529	12.4142
P99027	A0A5F8MPY2;P99027	RLA2_MOUSE	Rplp2	60S acidic ribosomal protein P2	-2.0221	-0.238479	5.49482e-09	0.263412	+		1.73793e-10	0	12	12	12	11.5864	12.1451	11.9928	11.2577	11.462	11.701	10.7227	12.8943	12.4574	11.3154	12.5098	12.3442	13.9299	13.4221	14.0736	13.6868	14.1541	14.5782	12.6151	14.0012	12.6373	13.6693	13.5998	13.4248	13.1931	13.6375	14.0802	13.5701	13.6256	14.1102	14.6746	13.8079	14.0026	14.1102
P51569	P51569	AGAL_MOUSE	Gla	Alpha-galactosidase A	-0.0300062	-0.238061	0.819463	0.227716			0.290572	0.371411	12	12	12	15.2712	15.4653	15.3362	15.4075	15.241	15.0158	15.2012	15.2519	15.135	14.8295	15.3162	15.298	14.7541	14.5387	14.5982	14.6081	14.631	14.7027	14.6782	14.9479	15.535	15.751	15.8861	15.6411	15.524	15.571	15.4842	15.7372	15.7239	15.0102	14.5327	15.0565	15.039	14.6502
Q64105	Q64105	SPRE_MOUSE	Spr	Sepiapterin reductase	0.0489045	-0.236504	0.636899	0.0192158			0.0187429	0.0995096	12	11	12	11.2595	11.8901	11.8695	12.1214	11.9356	11.8392	11.4645	11.3854	11.7868	11.8147	12.0927	11.9639	11.5506	11.7329	11.5427	11.3765	11.5978	10.9866	11.296	NaN	11.6397	11.5108	11.4745	11.7906	11.86	12.1035	11.6719	11.7251	11.9388	11.7216	11.3343	11.6504	11.6266	11.5063
B9EJ54	B9EJ54	B9EJ54_MOUSE	Nup205	Nucleoporin 205	0.584919	-0.236189	0.00217854	0.235299	+		0.000354514	0.00230688	12	12	12	13.3982	13.4105	13.3395	13.305	13.1277	13.2047	12.197	12.7699	12.4722	12.3803	12.766	12.813	12.4014	12.1557	12.5368	12.5867	12.2452	12.0562	10.6855	11.5931	12.2472	12.5763	11.8674	12.3794	12.3626	12.6947	12.5505	12.764	12.3987	12.1809	12.2037	12.3314	11.9112	12.2027
Q7TQI3	Q7TQI3	OTUB1_MOUSE	Otub1	Ubiquitin thioesterase OTUB1	0.117248	-0.236011	0.220174	0.0168071			0.00177269	0.0312008	12	12	12	13.005	12.9693	13.1897	13.1989	13.3007	13.2656	13.6327	13.579	13.3675	13.4076	13.5711	13.5866	12.9964	12.7173	13.091	12.6926	12.7324	12.7594	13.1795	13.2156	13.2405	13.1358	12.8744	13.1995	13.0628	13.4951	13.2628	13.4639	13.049	12.8533	13.4853	12.8937	13.333	13.1037
Q9DBR3	Q9DBR3	ARMC8_MOUSE	Armc8	Armadillo repeat-containing protein 8	-0.899847	-0.235963	0.00440115	0.272763	+		0.00378005	0.00696774	5	6	8	10.2176	9.12266	NaN	NaN	9.62391	NaN	NaN	NaN	10.1439	9.86625	NaN	NaN	10.6124	NaN	10.5059	NaN	10.4162	10.8174	NaN	NaN	10.0011	NaN	NaN	10.3995	10.6568	NaN	11.4111	10.3889	11.2781	NaN	10.2877	NaN	NaN	10.2272
P50431	P50431	GLYC_MOUSE	Shmt1	Serine hydroxymethyltransferase, cytosolic	0.415193	-0.235862	0.000517106	0.0206859	+		3.44024e-07	0.000115607	12	12	12	14.6945	14.6163	15.0469	15.0115	14.7955	15.0999	14.9202	14.2633	14.7989	15.0355	14.7673	14.8963	14.3389	14.127	14.161	14.1402	14.325	14.1727	14.3573	13.7239	13.9251	14.3491	14.1999	14.3136	14.3366	14.9274	14.387	14.6381	14.8186	14.3328	14.1514	14.1122	14.2207	14.257
G3X9B1	G3X9B1	G3X9B1_MOUSE	Heatr1	HEAT repeat-containing protein 1	-0.0413469	-0.235276	0.794619	0.211585			0.38853	0.448914	12	10	12	14.1072	14.0245	13.57	14.4641	14.4982	14.1147	13.5532	13.4584	13.326	14.2626	14.0952	14.1406	13.5733	14.1524	14.3519	13.7833	13.0938	13.4477	NaN	NaN	14.167	13.5112	14.4482	13.2107	14.6876	13.8599	13.5228	14.1826	13.9591	13.767	14.2425	13.9676	14.3042	14.001
Q3UJB9	Q3UJB9	EDC4_MOUSE	Edc4	Enhancer of mRNA-decapping protein 4	-0.479745	-0.234329	0.0133516	0.30099	+		0.0302399	0.0620817	12	9	12	11.5906	11.2207	11.4033	11.5828	11.5117	11.4379	11.4552	10.9843	11.0323	11.0678	11.1631	11.2895	11.4807	11.2982	11.2851	11.2584	11.9204	11.8203	NaN	NaN	NaN	12.0138	11.0209	11.9153	12.6079	11.1982	12.4884	12.0603	12.3223	11.4706	10.7483	11.5636	11.2254	11.5742
Q9D832	Q9D832	DNJB4_MOUSE	Dnajb4	DnaJ homolog subfamily B member 4	0.0795605	-0.234064	0.560648	0.14458			0.0883099	0.169227	8	8	8	10.4077	10.6714	10.7083	10.6267	10.8403	10.4824	10.1831	10.8261	NaN	NaN	NaN	NaN	9.79403	10.2673	10.1547	10.0542	10.2287	10.3812	NaN	NaN	NaN	10.6313	NaN	10.7255	NaN	NaN	NaN	10.2102	10.3546	10.8558	10.0277	10.6027	10.6157	10.5319
P97390	P97390	VPS45_MOUSE	Vps45	Vacuolar protein sorting-associated protein 45	-0.267735	-0.233714	0.257588	0.21051			0.421041	0.442278	7	7	8	NaN	9.85433	NaN	NaN	9.21524	NaN	10.3036	11.0036	10.5302	NaN	10.0595	10.2463	NaN	10.6375	10.1046	10.2787	10.3398	NaN	9.98873	NaN	NaN	9.50164	NaN	10.6	10.761	NaN	10.4168	NaN	NaN	10.1165	10.7135	10.6134	NaN	9.9207
P11983	P11983	TCPA_MOUSE	Tcp1	T-complex protein 1 subunit alpha	-0.00187055	-0.233663	0.980919	0.00676135			0.00639453	0.0849677	12	12	12	15.9628	15.8529	15.8533	16.0945	15.9904	15.9735	15.7616	15.4654	15.977	15.7722	15.5834	15.6181	15.5624	15.4828	15.8105	15.4162	15.74	15.5166	15.3418	15.3621	15.5084	15.6349	15.9686	15.7794	15.6906	16.0952	15.8067	16.0466	15.9035	15.7209	16.0828	15.5856	15.6967	15.7901
O88569	O88569	ROA2_MOUSE	Hnrnpa2b1	Heterogeneous nuclear ribonucleoproteins A2/B1	-0.68406	-0.23333	0.000301055	0.14148	+		0.000978004	0.00559252	12	12	12	12.8413	13.4431	13.2285	13.011	13.1516	13.3984	14.1936	14.0551	13.9575	14.126	13.8155	13.965	14.2109	14.5873	14.2117	14.2203	14.616	14.2035	13.7192	12.9549	13.652	13.9869	14.0844	14.1484	14.0808	13.9284	14.2107	13.8104	14.0132	14.3614	14.5667	14.4443	14.452	14.7189
Q99KN9	Q99KN9	EPN4_MOUSE	Clint1	Clathrin interactor 1	-0.8203	-0.233312	0.000503889	0.17823	+		0.000283694	0.00207202	12	12	12	11.394	11.1325	10.6877	10.3661	10.682	11.2073	11.5529	11.6229	11.9612	10.9	11.9723	11.6273	11.9248	12.3933	12.1204	11.7155	12.3066	12.1376	11.8644	11.547	11.2318	11.4607	11.6995	11.7484	11.8876	11.3086	11.8738	11.6172	11.954	12.5985	12.1291	12.3144	12.4608	12.4106
Q6WKZ8	Q6WKZ8	UBR2_MOUSE	Ubr2	E3 ubiquitin-protein ligase UBR2	-0.0990983	-0.233194	0.653883	0.423729			0.601655	0.617135	11	7	9	9.53847	9.94882	9.40032	9.91292	9.59937	9.69768	9.99283	9.4305	NaN	9.87818	9.47029	9.42309	9.5463	NaN	9.50179	9.10514	9.55802	10.1518	NaN	NaN	NaN	NaN	9.69316	9.14583	9.82647	9.45424	10.3713	10.9292	10.3016	9.30762	NaN	8.82469	NaN	NaN
Q8VDJ3	Q8VDJ3	VIGLN_MOUSE	Hdlbp	Vigilin	-0.347656	-0.23319	0.00058383	0.283676	+		0.163146	0.222456	12	12	12	13.3674	13.8398	13.4867	13.066	13.4744	13.3632	13.4168	13.9048	13.5729	13.5223	13.6091	13.3849	14.1369	14.135	13.7539	13.8635	14.4051	14.1059	11.7846	13.0611	13.174	13.6765	13.3692	13.9161	13.9787	13.4337	13.8459	13.7965	13.8503	14.0791	13.6527	14.0807	13.8406	13.9928
Q99K48	Q99K48	NONO_MOUSE	Nono	Non-POU domain-containing octamer-binding protein	0.198982	-0.231996	0.00199638	0.252882			0.0458626	0.094189	12	12	12	14.4625	14.496	14.2465	14.4866	14.5701	14.3091	14.6621	14.542	14.5601	14.683	14.5276	14.8518	14.3402	14.4936	14.7208	14.4031	14.5067	14.5972	12.8157	12.7158	13.7603	14.3665	14.0178	14.4879	14.2785	14.199	14.3234	14.376	14.1594	14.5337	14.3261	14.2795	14.3915	14.2315
Q8BP67	Q8BP67	RL24_MOUSE	Rpl24	60S ribosomal protein L24	-0.467242	-0.231366	0.2376	NaN			0.460621	0.409301	4	2	4	NaN	NaN	NaN	10.7	NaN	11.5481	10.8625	NaN	NaN	11.8921	NaN	NaN	NaN	NaN	NaN	NaN	NaN	NaN	11.1413	NaN	NaN	11.8318	NaN	NaN	11.8264	NaN	NaN	NaN	NaN	NaN	NaN	NaN	11.8892	11.0837
P97857	P97857	ATS1_MOUSE	Adamts1	A disintegrin and metalloproteinase with thrombospondin motifs 1	0.00716718	-0.23096	0.934432	0.178459			0.186267	0.284642	12	12	12	13.8375	13.6479	13.9781	13.4892	14.0142	13.7502	13.8281	14.1951	13.7826	13.8364	14.0039	14.1648	13.6975	13.6647	13.5475	14.456	13.9524	13.8821	12.6389	12.613	13.7495	13.8703	14.0451	13.5533	14.0691	13.6694	13.6941	13.6768	13.6061	14.0123	13.6118	14.0776	14.0225	13.9791
Q68FL4;Q80SW1	Q80SW1;Q68FL4	SAHH2_MOUSE;SAHH3_MOUSE	Ahcyl1;Ahcyl2	Putative adenosylhomocysteinase 3	-0.52825	-0.230913	0.000175084	0.0562801	+		0.000248249	0.00565363	12	12	12	14.4999	13.6583	14.1498	14.0801	14.1006	14.1771	13.9707	13.7444	14.3209	14.1551	13.5357	13.9362	14.3736	14.3697	14.58	14.0721	14.736	14.57	14.1784	14.0468	14.2792	13.9326	14.1171	14.6413	15.0354	14.2488	14.4932	14.11	14.4937	14.8391	14.8472	14.5658	14.4085	14.9488
P70699	P70699	LYAG_MOUSE	Gaa	Lysosomal alpha-glucosidase	0.381295	-0.2304	0.0168408	0.189191			0.00221284	0.0110299	12	12	12	13.877	13.9958	13.7425	13.8207	14.0391	14.262	13.4323	13.5358	12.9822	13.4682	13.4617	13.721	12.8632	12.7766	12.3404	12.9873	12.5755	12.8915	12.9	13.3269	13.5269	13.4175	13.9059	13.4863	13.5647	13.7084	13.4298	13.7155	13.8268	13.1817	12.5837	12.9994	12.9913	13.1496
Q9JLN9	Q9JLN9	MTOR_MOUSE	Mtor	Serine/threonine-protein kinase mTOR	-0.175664	-0.229791	0.216118	0.289169			0.49158	0.519796	9	8	12	NaN	9.6429	NaN	10.4866	9.9851	NaN	9.42321	10.0395	10.6388	10.6653	10.081	9.95369	10.2503	9.60106	10.1286	9.7035	NaN	8.69555	NaN	NaN	10.8445	NaN	10.7446	10.4131	10.337	10.1751	10.282	10.1359	10.2659	10.5206	10.2162	10.5892	10.4386	9.92607
Q99JX3	Q99JX3	GORS2_MOUSE	Gorasp2	Golgi reassembly-stacking protein 2	0.625957	-0.228654	2.3829e-05	0.160091	+		2.09902e-06	0.000111888	12	12	12	11.8605	11.8948	12.1014	12.4848	12.1964	12.4325	12.153	11.9955	12.0283	11.9275	11.8019	11.7152	10.9634	10.6838	11.2706	11.0096	11.3852	10.6032	10.7453	11.2766	11.1909	11.8099	11.3603	12.0377	11.688	11.5828	11.7461	11.6406	11.7055	11.2466	11.049	10.9878	10.9589	11.3461
Q9WUP7	Q9WUP7	UCHL5_MOUSE	Uchl5	Ubiquitin carboxyl-terminal hydrolase isozyme L5	0.0170946	-0.228083	0.899482	0.173979			0.211064	0.307778	11	9	12	11.4584	11.7354	11.6329	12.2305	11.899	11.9109	11.4797	11.3924	11.4764	11.7836	11.5325	NaN	11.6716	11.3069	11.1782	11.607	11.6902	11.3254	NaN	NaN	11.142	12.1106	NaN	10.9238	11.3544	11.8099	11.7894	11.4696	11.1438	11.6142	12.3698	11.3611	11.4477	11.8902
P09041;P09411	P09411;P09041	PGK1_MOUSE;PGK2_MOUSE	Pgk1;Pgk2	Phosphoglycerate kinase 2	0.184809	-0.227833	0.000163695	0.0861334			0.00223219	0.0252232	12	12	12	17.757	17.9202	17.8998	18.0113	18.1212	17.6656	18.0164	17.9486	17.9464	17.885	17.9121	17.7884	17.8023	17.6759	17.6433	17.572	17.7016	17.7059	16.282	17.0321	17.6317	17.6502	17.4206	17.8026	17.7269	17.7098	17.6697	17.6511	17.9057	17.7325	17.6912	17.7215	17.7445	17.6638
Q8BGC0	Q8BGC0	HTSF1_MOUSE	Htatsf1	HIV Tat-specific factor 1 homolog	-0.980546	-0.227725	0.0040387	0.437442	+		0.00397742	0.00665035	10	10	12	10.1457	NaN	10.1698	9.36259	10.6187	10.3238	9.97668	10.2551	NaN	9.35758	9.73852	8.70095	10.2345	10.788	10.2324	11.1487	10.9524	11.3229	10.2922	NaN	NaN	11.0292	10.1467	10.0305	10.2986	10.4015	9.86846	9.58686	11.0114	11.4047	11.0345	11.3638	11.8059	11.196
P70670	P70670	NACAM_MOUSE	Naca	Nascent polypeptide-associated complex subunit alpha, muscle-specific form	-2.05303	-0.227121	4.45377e-10	0.331543	+		9.76546e-12	0	12	12	12	13.745	13.1558	14.0476	13.5252	13.6266	13.3847	13.2745	14.0322	13.7372	13.1544	13.0914	13.0042	14.7619	15.503	15.7369	14.8277	16.1556	16.2291	14.9681	14.5815	15.0064	14.9343	15.6954	15.2896	15.7674	14.9342	14.8264	15.1583	15.1425	16.1891	16.2073	15.2552	16.0409	16.1089
O35691	O35691	PININ_MOUSE	Pnn	Pinin	-0.54227	-0.226789	0.00235975	0.207157	+		0.00951383	0.0295565	12	12	12	12.9681	12.9009	13.1916	12.5123	13.1721	13.3977	12.1893	12.8916	12.9397	12.3728	12.5947	12.5818	13.1827	13.3272	12.93	13.1799	13.6876	13.5659	12.5105	13.8634	12.6544	12.4942	13.1608	12.9416	13.8398	12.2639	13.462	13.0899	13.2323	13.492	13.4728	13.7395	13.472	13.5935
A6PWY4	A6PWY4	WDR76_MOUSE	Wdr76	WD repeat-containing protein 76	0.141518	-0.226054	0.652122	0.456174			0.46163	0.448679	11	8	10	NaN	10.8774	10.7174	11.1689	10.4607	10.4257	10.9876	11.6511	10.4943	10.2166	10.697	9.14371	10.6333	NaN	9.58818	10.1069	10.3971	NaN	NaN	NaN	10.2678	10.5609	10.3045	10.1755	10.9681	11.0123	10.8447	NaN	11.6269	NaN	10.75	10.5043	9.78273	8.78546
Q61545	Q61545	EWS_MOUSE	Ewsr1	RNA-binding protein EWS	0.42674	-0.225808	0.0516539	0.219942			0.0117705	0.0253496	12	9	12	11.333	11.2755	10.934	11.1558	11.6857	11.854	12.2505	12.4618	12.5712	12.4576	11.9963	12.4416	11.3496	11.5014	11.187	10.6005	10.6199	11.0902	NaN	NaN	NaN	11.4604	11.5313	11.5993	12.3046	11.2132	11.7668	11.4328	11.0694	11.7073	11.0531	11.1145	11.7948	11.6715
Q9JMA1	Q9JMA1	UBP14_MOUSE	Usp14	Ubiquitin carboxyl-terminal hydrolase 14	0.030343	-0.225776	0.764628	0.0810594			0.0705677	0.177967	12	12	12	14.786	15.0964	15.1591	15.1657	15.2977	15.3165	14.8822	14.4669	14.9866	14.8515	14.8291	14.7764	15.0921	15.1164	15.1765	14.9603	14.6149	14.7959	14.0724	14.1557	14.4893	14.6738	14.7263	14.6671	15.0052	14.5423	14.6565	14.9529	14.8259	15.2886	14.7133	15.2539	15.2576	14.9691
Q91WE2	Q91WE2	PIP30_MOUSE	Psme3ip1	PSME3-interacting protein	-1.45206	-0.225298	0.000588262	0.537515	+		0.00042377	0.000809339	11	11	12	9.28906	11.05	11.1246	9.77777	11.0335	NaN	11.8968	11.4037	11.3452	11.1496	10.8861	11.2268	12.5485	12.3429	12.7306	12.4828	13.0023	13.2342	10.7366	NaN	11.6786	11.6083	11.7517	11.5611	12.2832	10.6119	11.5019	11.5451	11.9216	13.5808	12.4795	12.8753	13.3107	13.2314
Q99JI4	Q99JI4	PSMD6_MOUSE	Psmd6	26S proteasome non-ATPase regulatory subunit 6	0.0438885	-0.225261	0.570173	0.0749341			0.036247	0.133954	12	12	12	13.4216	13.171	13.4203	13.2274	13.2977	13.491	12.8636	13.2559	13.1324	13.3352	13.4579	13.3124	13.5732	13.5215	12.9841	13.2618	13.1406	13.3463	12.5276	12.9328	12.5385	13.0144	12.6663	12.6494	12.9608	13.1939	13.2827	13.1882	13.2659	13.3788	13.0408	13.428	12.8849	13.5744
Q8VDQ1	Q8VDQ1	PTGR2_MOUSE	Ptgr2	Prostaglandin reductase 2	-0.320019	-0.224632	0.297939	0.325341			0.51614	0.496909	11	6	9	9.73861	10.3393	9.15425	8.90992	9.7568	9.25392	10.9723	10.7878	NaN	10.1057	10.993	11.1605	NaN	9.84366	NaN	10.2342	NaN	10.351	NaN	NaN	NaN	9.67261	10.8045	10.3057	NaN	10.6517	10.5229	10.8944	10.5596	10.4211	NaN	NaN	10.1278	9.56119
Q571H0	Q571H0	NPA1P_MOUSE	Urb1	Nucleolar pre-ribosomal-associated protein 1	0.328238	-0.224304	0.124278	0.510904			0.117565	0.134765	12	8	10	9.9129	9.89729	10.0672	9.89904	9.94937	10.2788	9.66104	9.14188	9.43341	9.79524	9.63689	9.46735	7.68319	NaN	9.06437	9.06989	8.82731	NaN	NaN	NaN	9.10777	9.75251	9.91492	10.2533	9.31527	9.68413	10.0525	9.92559	9.8296	8.0387	8.99413	NaN	NaN	9.2197
A0A286YCX6	A0A286YCX6	A0A286YCX6_MOUSE	Trappc8	Trafficking protein particle complex 8	0.247665	-0.223556	NaN	NaN			0.327028	0.364885	1	2	4	NaN	10.9068	NaN	NaN	NaN	NaN	NaN	NaN	NaN	NaN	NaN	NaN	NaN	NaN	NaN	NaN	NaN	NaN	NaN	10.3392	NaN	10.532	NaN	NaN	NaN	NaN	10.9939	10.3813	10.5826	NaN	NaN	NaN	NaN	NaN
Q60668	Q60668	HNRPD_MOUSE	Hnrnpd	Heterogeneous nuclear ribonucleoprotein D0	0.0601606	-0.222919	0.615757	0.115138			0.0658534	0.163543	12	12	12	13.0913	13.5153	13.611	13.5965	13.6655	13.4278	13.7255	13.1973	13.8262	13.6787	13.3842	13.6985	13.5562	13.285	13.412	13.8956	13.2754	12.9548	13.0077	12.7242	12.8998	13.3481	13.2116	13.4503	13.2709	13.2664	13.1018	13.2592	12.8139	13.7166	13.6818	13.7874	13.845	13.9059
O35381	O35381	AN32A_MOUSE	Anp32a	Acidic leucine-rich nuclear phosphoprotein 32 family member A	-0.743876	-0.222411	0.0562865	0.636046			0.167642	0.150942	12	12	12	13.3241	12.8275	13.7077	13.5392	13.9807	13.2519	12.5334	12.8974	12.9325	12.6441	12.8804	12.748	14.4558	14.6622	14.377	14.6348	14.8482	14.848	12.4644	12.5695	12.452	12.9342	12.5445	12.7339	13.4492	12.7046	13.0281	11.9698	12.5426	14.8013	14.8705	14.4161	14.9732	14.7716
Q08122	Q62440;Q62441;Q08122;Q9WVB2	TLE3_MOUSE	Tle3	Transducin-like enhancer protein 3	0.452356	-0.22208	0.00521074	0.297621	+		0.00299558	0.0106768	12	11	12	11.2787	11.9373	11.6675	11.6731	11.4347	11.7488	11.3667	11.4538	10.8804	11.5967	11.6361	12.0496	10.7885	10.7366	11.6233	11.5153	10.7287	NaN	10.9049	9.80033	10.7634	10.0597	11.5353	11.2884	11.6446	11.1856	11.0874	11.9096	11.0781	11.1234	10.9507	10.2952	11.141	11.1083
Q68FL4	Q68FL4	SAHH3_MOUSE	Ahcyl2	Putative adenosylhomocysteinase 3	-0.319135	-0.221465	0.716101	0.790607			0.903013	0.872414	3	3	7	NaN	NaN	8.88746	NaN	NaN	NaN	NaN	NaN	10.4271	9.86959	NaN	NaN	NaN	10.0699	NaN	NaN	NaN	9.6475	9.7597	NaN	NaN	NaN	NaN	NaN	9.92859	9.5477	11.0856	NaN	11.4589	7.40315	10.1539	NaN	NaN	10.7525
Q9Z0U1	Q9Z0U1	ZO2_MOUSE	Tjp2	Tight junction protein ZO-2	-1.30368	-0.221285	1.20694e-06	0.344837	+		4.31811e-07	0	12	12	12	11.4803	11.2895	11.5867	10.8521	10.8575	11.2019	11.4356	11.9275	11.8374	11.2878	11.5936	11.2451	12.7082	13.1604	13.0734	12.6691	12.834	13.1005	11.7408	12.0007	11.9593	11.9619	11.934	12.4413	12.6764	11.9284	12.1744	11.8976	12.5136	13.1691	13.0983	12.9377	13.0553	13.6192
A2BDX3	A2BDX3	MOCS3_MOUSE	Mocs3	Adenylyltransferase and sulfurtransferase MOCS3	0.189533	-0.22121	0.210661	0.228505			0.0533567	0.111391	12	7	12	19.4294	18.51	19.0102	19.3623	19.1388	19.438	19.2917	19.1947	19.5758	19.5216	19.2871	19.3487	18.812	19.0304	18.5964	18.4471	18.9198	18.9282	NaN	NaN	NaN	NaN	NaN	19.204	19.5637	19.1874	18.2299	18.4301	18.7545	19.2719	19.058	19.5264	19.4849	19.1671
P60766	P60766	CDC42_MOUSE	Cdc42	Cell division control protein 42 homolog	0.378151	-0.221137	2.49079e-05	0.0126001	+		2.49071e-08	0.000116788	12	12	12	14.8348	15.0683	15.2774	15.263	14.8599	15.2398	15.0461	15.0616	15.0699	15.168	15.0153	14.8026	14.7704	14.2111	14.3462	14.3363	14.3488	14.4551	14.0884	14.533	14.3808	14.6553	14.6983	14.6917	14.6085	14.7911	14.9701	14.8501	14.8569	14.6772	14.6179	14.5731	14.3835	14.3819
Q91Y74	Q91Y74	SIA4C_MOUSE	St3gal4	CMP-N-acetylneuraminate-beta-galactosamide-alpha-2,3-sialyltransferase 4	-0.200855	-0.221057	0.281064	0.168973			0.370134	0.431464	12	8	12	10.7418	10.3617	10.0685	9.75511	9.50225	9.74616	9.94446	9.92123	11.2055	9.65059	10.2149	9.99455	9.69974	10.1357	10.0816	10.2385	10.3161	10.2095	NaN	NaN	NaN	9.91801	NaN	9.97694	9.64372	10.5589	10.4418	9.94581	10.3432	10.0576	10.9453	10.4467	9.75817	10.3784
Q921W4	Q921W4	QORL1_MOUSE	Cryzl1	Quinone oxidoreductase-like protein 1	0.0368373	-0.220691	0.85163	0.416113			0.490295	0.514255	12	8	12	9.93006	10.4559	10.7539	10.5819	10.6309	10.2425	10.3691	10.5823	10.6348	10.8394	10.0288	10.2161	10.249	10.132	10.9429	10.4189	9.35515	9.7626	NaN	NaN	NaN	9.82484	NaN	10.765	10.3798	9.25924	10.722	9.7754	9.55059	10.8227	10.0273	10.6929	11.1153	10.756
Q91VH6	Q91VH6	MEMO1_MOUSE	Memo1	Protein MEMO1	-0.255475	-0.220581	0.0159484	0.0630287			0.0710119	0.180222	12	12	12	11.3177	12.257	12.2397	11.966	12.1498	11.9483	12.2014	12.1868	12.317	11.6708	12.0817	12.3219	12.1599	11.9466	11.9133	12.2299	12.3606	12.1591	11.2126	11.9582	12.1067	11.945	12.6237	12.4612	12.5787	12.3147	12.434	12.3817	12.1234	12.3145	12.3743	12.3691	12.2719	11.9381
P99029	P99029	PRDX5_MOUSE	Prdx5	Peroxiredoxin-5, mitochondrial	-0.346178	-0.220545	0.0875835	0.264202			0.244755	0.285963	12	11	11	11.085	9.83526	10.8812	10.8709	10.932	11.2391	11.9732	11.1006	11.3806	11.7931	11.0932	10.5989	11.5844	11.6117	11.419	10.6487	NaN	10.5692	11.7113	10.5182	12.1478	10.9324	11.0014	10.9557	11.0871	11.8801	10.8711	11.323	11.055	11.3253	11.5113	11.9727	NaN	11.6667
Q7TQH0	Q7TQH0	ATX2L_MOUSE	Atxn2l	Ataxin-2-like protein	-0.0812457	-0.220243	0.56269	0.211735			0.365085	0.449182	12	12	12	11.7925	11.8382	11.5896	11.9752	11.8801	11.2585	12.1696	12.2392	12.1392	11.9545	12.1189	12.0937	12.0132	11.7863	11.4955	11.5101	12.3119	12.025	10.8344	11.2611	11.7356	11.9109	12.1213	12.376	11.8197	11.884	12.4903	12.2472	12.4735	11.6183	11.8902	12.1656	11.974	11.2141
P80315	P80315	TCPD_MOUSE	Cct4	T-complex protein 1 subunit delta	0.0335677	-0.220127	0.624407	0.0905486			0.0540825	0.163857	12	12	12	14.4182	14.5308	14.5069	14.5532	14.6154	14.4679	14.2804	14.08	14.3682	14.2532	14.151	14.2618	14.3468	14.1558	14.3372	14.3768	14.4735	14.1885	13.2982	13.3866	13.8478	14.2943	14.2776	14.4598	14.3385	14.3796	14.3701	14.4373	14.3438	14.4546	14.5915	13.939	14.2278	14.3873
Q9CVB6	Q9CVB6	ARPC2_MOUSE	Arpc2	Actin-related protein 2/3 complex subunit 2	-0.0302756	-0.219899	0.684309	0.00855508			0.0143374	0.129751	12	12	12	12.9004	12.8367	12.6623	12.7946	12.7442	12.7738	13.0664	12.9855	13.1785	12.651	13.1305	13.1388	12.8582	12.8301	12.5993	12.5703	12.598	12.6814	12.2147	12.9975	12.7945	12.8282	12.8041	12.811	12.9766	12.8076	12.9269	13.1811	13.1409	12.9372	12.83	12.7685	12.9217	12.591
Q9DBR1	Q9DBR1	XRN2_MOUSE	Xrn2	5'-3' exoribonuclease 2	-0.119289	-0.219393	0.163885	0.110514			0.16928	0.313413	12	12	12	13.1537	13.5217	13.3851	13.3023	13.2776	13.0351	13.046	13.2189	13.3483	13.0682	13.2717	13.3641	13.4389	13.5864	13.4659	13.5916	13.3678	13.4511	12.7198	12.5187	12.6541	12.9217	12.9189	13.1565	12.9391	13.1196	13.2431	13.0921	13.5207	13.5594	13.4227	13.8123	13.4398	13.4842
Q61830	Q61830	MRC1_MOUSE	Mrc1	Macrophage mannose receptor 1	-0.679237	-0.219113	0.0266795	0.16025	+		0.0282943	0.0420244	12	12	12	16.7123	16.4309	16.7722	16.7839	16.5971	16.9494	18.2864	18.0634	18.4611	18.5084	18.4285	18.6535	17.9328	18.1298	17.8294	17.8056	17.7871	17.6207	18.1236	17.5757	18.5289	18.3524	18.5357	17.9469	17.9961	18.9288	18.3252	18.6636	18.636	18.1195	18.2125	17.7372	18.0337	17.7389
Q3TDD9	Q3TDD9	PPR21_MOUSE	Ppp1r21	Protein phosphatase 1 regulatory subunit 21	-0.371646	-0.218573	0.0288882	0.24856			0.0636405	0.123652	11	9	12	10.1548	10.3352	10.5701	10.5807	10.4667	10.1012	10.5095	10.4094	10.0918	10.36	10.8669	NaN	10.7923	10.5984	10.6934	10.9211	10.2006	11.0057	10.2605	NaN	10.1536	NaN	NaN	10.39	10.3501	10.0046	10.4569	10.7671	11.8544	11.0253	10.3171	11.1534	10.8293	10.8891
Q8BJU0	Q8BJU0	SGTA_MOUSE	Sgta	Small glutamine-rich tetratricopeptide repeat-containing protein alpha	-0.18085	-0.218356	0.28566	0.0981606			0.319161	0.409347	12	12	12	12.5264	11.8608	11.9273	12.0978	11.9998	12.2908	12.1551	13.0885	13.1049	12.2427	12.6966	13.1256	12.8533	12.5047	12.9294	12.0773	12.0515	12.2458	12.2975	12.1962	12.3577	12.1952	12.7102	12.2474	12.4919	13.0232	12.2723	12.8714	13.158	12.3897	12.6905	12.2687	12.1858	12.38
Q9JIF0	Q9JIF0	ANM1_MOUSE	Prmt1	Protein arginine N-methyltransferase 1	0.318093	-0.218292	0.000658296	0.0824032	+		0.000196563	0.00489237	12	12	12	15.1402	14.9273	15.1018	15.0438	14.9625	15.0769	14.5804	14.3229	14.7195	14.7404	14.681	14.7148	14.6496	14.634	14.3532	14.5398	14.537	14.4732	13.5331	13.5576	13.9322	14.4763	14.4535	14.4354	14.2824	14.6278	14.4329	14.5097	14.7181	14.5275	14.331	14.5511	14.5734	14.5649
Q6A078	Q6A078	CE290_MOUSE	Cep290	Centrosomal protein of 290 kDa	-0.415931	-0.218207	0.124067	0.546908			0.363954	0.359956	10	9	7	12.9345	NaN	13.1897	13.197	13.1148	13.2547	13.4275	NaN	13.3011	13.127	13.9761	13.7744	13.9524	12.6408	13.4656	13.338	13.6626	12.8703	NaN	NaN	13.4341	15.036	NaN	13.3466	13.8071	13.2399	NaN	NaN	NaN	NaN	12.4646	13.6413	14.5876	NaN
Q7JJ13;Q9ESU6	Q9ESU6;Q7JJ13	BRD2_MOUSE;BRD4_MOUSE	Brd2;Brd4	Bromodomain-containing protein 2	-2.00651	-0.217943	NaN	0.259707			1.0857e-05	0	2	4	11	NaN	9.73213	NaN	NaN	10.5761	NaN	NaN	NaN	NaN	NaN	NaN	NaN	NaN	11.8842	12.0243	NaN	12.3535	NaN	NaN	NaN	11.5087	NaN	NaN	NaN	12.2066	11.6236	12.3257	11.9949	12.2652	12.4497	12.1106	12.7689	11.828	12.0425
Q9QZN4	Q9QZN4	FBX6_MOUSE	Fbxo6	F-box only protein 6	0.210584	-0.217552	0.24202	0.337045			0.125629	0.168677	12	9	11	10.3919	10.1539	10.3601	10.7573	10.4505	10.6848	10.3791	10.2257	11.0929	10.058	10.4652	9.43394	10.4215	NaN	10.0661	10.0908	NaN	10.2684	9.6309	NaN	9.69392	9.76766	8.81018	10.7373	10.1836	10.0436	9.91137	9.78639	10.2381	9.8627	9.47695	NaN	10.6585	10.011
B2RXC6	B2RXC6	B2RXC6_MOUSE	Polr3a	DNA-directed RNA polymerase subunit	0.476679	-0.21729	0.0622418	NaN			0.0622418	0.0981417	10	1	6	9.51428	10.1905	9.50492	9.05521	9.49055	9.37875	9.90872	9.28547	9.71848	9.75886	NaN	NaN	NaN	NaN	NaN	8.8866	NaN	NaN	NaN	NaN	NaN	NaN	NaN	NaN	8.23478	NaN	9.15585	NaN	10.0083	NaN	NaN	8.57735	NaN	9.28115
Q924K8	Q924K8	MTA3_MOUSE	Mta3	Metastasis-associated protein MTA3	-0.00909456	-0.217289	0.964606	0.393257			0.604391	0.613438	12	9	12	11.2179	10.8396	11.032	11.6866	11.3839	11.4902	10.7648	10.376	10.4622	10.8881	10.297	10.2095	11.0234	11.0325	11.2735	10.7402	10.4255	10.6428	9.13031	NaN	NaN	NaN	10.7107	11.1332	10.6037	11.3515	9.86317	10.8297	10.8176	10.8287	11.5829	10.4265	11.1352	11.3948
Q9CRA8	Q9CRA8	EXOS5_MOUSE	Exosc5	Exosome complex component RRP46	-0.0110361	-0.217194	0.972796	0.520882			0.720669	0.702929	10	11	12	12.0371	12.286	11.7422	12.2007	11.3042	NaN	NaN	11.8972	11.1205	11.072	11.6594	11.8094	10.813	11.4553	12.1188	11.1043	10.5549	11.628	11.4877	12.1956	10.8557	NaN	12.395	11.966	11.9443	11.5743	12.8951	12.5938	12.9685	11.379	10.9566	9.71299	11.4463	11.6187
Q6PNC0	Q6PNC0	DMXL1_MOUSE	Dmxl1	DmX-like protein 1	0.0604066	-0.216589	0.614211	0.366297			0.362689	0.404947	12	11	12	10.714	10.5616	10.3961	10.3175	10.4961	10.4998	10.1529	11.0028	10.0941	10.3971	10.7584	10.3586	10.3153	10.5746	10.6252	10.3376	10.4306	10.4742	10.3348	NaN	9.94975	10.7035	8.04527	10.4321	10.6851	10.8258	10.4394	10.4783	10.6495	10.1913	9.92766	10.5228	10.4082	9.81656
Q922D8	Q922D8	C1TC_MOUSE	Mthfd1	C-1-tetrahydrofolate synthase, cytoplasmic	-0.0483581	-0.216529	0.503569	0.0168806			0.0379841	0.180222	12	12	12	14.1297	14.2491	14.436	14.4603	14.4055	14.1053	14.2611	13.6637	14.2992	14.3055	14.1683	14.2074	14.0346	14.1283	14.2479	14.0287	14.2179	13.8831	13.8402	13.3773	14.148	14.2654	14.3276	14.1741	14.4122	14.3771	13.9708	14.2758	14.2572	14.3195	14.3183	14.1816	14.1744	14.3996
Q9DC51	Q9DC51	GNAI3_MOUSE	Gnai3	Guanine nucleotide-binding protein G(i) subunit alpha-3	-0.286327	-0.216232	0.351474	0.4412			0.544788	0.536837	12	10	12	11.8911	11.647	11.6922	12.1557	12.039	12.4875	10.3027	10.5886	11.5109	12.4597	11.1943	11.6777	11.8081	11.0609	11.9959	11.1788	11.7022	11.5874	NaN	NaN	11.7125	12.4012	11.8349	11.7911	12.9236	11.3003	10.0369	11.8851	11.7472	12.4171	11.4322	11.4545	12.4245	12.6856
O55135	O55135	IF6_MOUSE	Eif6	Eukaryotic translation initiation factor 6	-0.138173	-0.216196	0.279152	0.0455636			0.180324	0.321816	12	12	12	13.7404	13.0306	14.0552	14.0445	13.9721	13.8993	13.6155	13.6791	13.5487	13.0858	13.4784	13.5069	13.5967	13.8205	13.4411	13.7813	13.5734	13.7224	13.2849	13.4119	13.0712	13.85	13.6158	13.5511	13.4389	13.8554	13.9877	13.8416	13.952	13.5259	13.4646	13.9602	14.1547	13.9991
P16110	P16110	LEG3_MOUSE	Lgals3	Galectin-3	-0.372397	-0.21611	0.0612444	0.148538			0.138074	0.194287	12	12	12	14.0358	14.0667	13.8961	13.8388	14.0241	13.9202	14.9974	15.1892	14.9753	15.0736	15.1859	15.0685	14.7477	15.0671	14.8264	14.9435	15.125	14.8522	13.6701	14.2032	14.4403	14.9446	14.7852	14.5417	14.6255	14.7987	15.1718	15.329	15.2343	14.813	14.641	14.5177	14.9961	15.0814
P62320	P62320	SMD3_MOUSE	Snrpd3	Small nuclear ribonucleoprotein Sm D3	-0.577169	-0.215949	0.069622	0.418221			0.11361	0.127167	8	8	11	11.4088	NaN	11.326	11.1875	11.4362	12.2477	11.3421	NaN	12.0893	12.8511	NaN	NaN	12.4372	12.0686	12.1435	NaN	11.9456	NaN	12.708	NaN	11.9589	NaN	11.6429	11.8736	12.1968	11.4372	12.1165	11.4901	11.4544	13.1199	12.7519	12.1028	13.3166	12.914
Q3TKT4	Q3TKT4	SMCA4_MOUSE	Smarca4	Transcription activator BRG1	0.00317526	-0.215312	0.972133	0.203684			0.232716	0.336301	12	11	12	12.6918	12.7324	12.8809	12.8127	12.9483	12.9442	12.9804	12.3715	12.5349	13.0205	12.9909	12.606	12.8369	12.8818	12.936	13.0209	12.987	12.557	11.2559	NaN	12.1676	12.7939	12.4756	12.4058	12.7078	12.8389	12.812	13.2195	13.0089	12.5256	12.4512	12.854	12.5492	12.762
Q91YR1	Q91YR1	TWF1_MOUSE	Twf1	Twinfilin-1	-0.236509	-0.215094	0.0485181	0.161371			0.128117	0.239416	12	10	12	12.1287	12.2535	12.2939	11.9574	12.5529	12.5228	12.5224	12.6077	12.2949	12.2039	12.3215	12.5509	12.486	12.7537	12.1893	12.9888	11.9288	12.6115	NaN	NaN	11.8319	12.2191	12.3694	12.3444	11.9036	12.5389	12.2927	12.6186	12.4895	12.6125	12.4194	12.9935	13.0632	12.9149
Q5SWU9	Q5SWU9	ACACA_MOUSE	Acaca	Acetyl-CoA carboxylase 1	0.220384	-0.214171	0.0118094	0.0877024			0.000752921	0.0146057	12	12	12	11.3143	11.482	11.5035	11.5164	11.3663	11.1844	11.1224	11.3862	11.2573	11.4258	11.2362	11.3732	10.7914	10.864	11.0029	10.9602	10.9003	10.9117	10.3415	10.2441	11.1567	11.2765	11.2685	11.2354	11.3581	11.4369	11.0552	11.3472	11.0902	10.9046	11.1674	10.9787	10.7474	10.7404
Q9CWX9	Q9CWX9	DDX47_MOUSE	Ddx47	Probable ATP-dependent RNA helicase DDX47	0.196777	-0.213947	0.319945	0.178014			0.0921648	0.14387	12	12	12	11.6618	11.1994	11.6501	11.9076	12.179	12.0538	11.1787	10.0785	11.3756	11.2366	11.2489	11.1077	11.1443	11.3198	10.8769	10.6415	11.0052	10.1303	11.2348	10.6035	11.0098	11.414	11.3542	11.2148	11.4663	11.0986	10.674	11.093	11.5831	11.0674	11.4584	10.6617	11.2316	11.4055
Q61249	Q61249	IGBP1_MOUSE	Igbp1	Immunoglobulin-binding protein 1	-0.655331	-0.213685	0.00021694	0.252301	+		0.00111562	0.00605425	12	10	12	11.6376	11.5364	11.3765	11.4672	11.6453	11.4602	11.0794	11.2031	12.1847	12.0292	12.0609	11.5702	12.3067	12.6415	12.5556	12.4247	11.8431	12.1185	11.6135	NaN	NaN	11.1604	12.0646	11.7303	11.8461	12.0964	11.5465	11.7444	12.3942	12.6049	12.5696	12.2146	12.5653	12.7772
Q99104	Q99104	MYO5A_MOUSE	Myo5a	Unconventional myosin-Va	-0.0795319	-0.213176	0.474477	0.0330207			0.0931405	0.256101	12	12	12	11.6031	11.3455	11.9014	11.5257	11.9294	11.9476	11.7119	11.9936	11.7377	11.8	11.3383	11.3921	11.5088	11.6538	11.76	11.4016	11.516	11.6524	11.7348	11.6064	11.5828	11.4397	11.267	11.4992	11.7689	11.6695	11.7902	11.6699	11.9285	11.8206	11.2667	11.6632	11.2627	12.0642
Q8CHW4	Q8CHW4	EI2BE_MOUSE	Eif2b5	Translation initiation factor eIF-2B subunit epsilon	-0.692812	-0.213083	2.85655e-05	0.363647	+		0.00447347	0.0128103	12	12	12	11.9885	11.9263	11.9893	11.8158	11.5583	11.5789	11.3887	12.2384	12.18	11.5754	11.5537	11.68	12.5715	12.9845	12.8494	12.7702	12.9466	13.1478	12.0491	11.7877	10.9545	11.4787	11.6465	12.0435	12.3204	12.0295	12.2775	12.0839	12.91	12.635	12.7924	12.6553	12.5475	12.7947
Q9EP82	Q9EP82	WDR4_MOUSE	Wdr4	tRNA (guanine-N(7)-)-methyltransferase non-catalytic subunit WDR4	-0.148572	-0.2124	0.13667	0.0598714			0.155238	0.304518	12	12	12	13.575	13.6582	13.9251	13.7226	13.8909	13.8305	13.4435	13.4536	13.2212	13.0021	13.3363	13.4038	13.6267	13.5869	13.4956	12.9984	13.9017	13.2891	13.1428	14.1829	13.2897	13.4469	13.2819	13.4544	13.7773	13.7033	13.9214	13.7482	14.053	13.5286	13.5166	13.5037	13.4884	13.5985
P35700	P35700	PRDX1_MOUSE	Prdx1	Peroxiredoxin-1	-0.424024	-0.21228	5.35631e-06	0.0831474	+		0.00108241	0.01772	12	12	12	16.0242	15.8936	15.9043	15.9987	16.0344	16.0285	15.6914	15.877	16.0737	15.5038	15.9701	15.9766	16.4972	16.4027	16.4661	16.2908	16.5663	16.2818	15.588	15.6658	15.5452	15.9852	16.1458	16.0822	16.3835	16.1282	16.2278	16.352	16.1516	16.51	16.5394	16.3891	16.7101	16.2585
P97311	P97311	MCM6_MOUSE	Mcm6	DNA replication licensing factor MCM6	-0.0370852	-0.211905	0.700834	0.132457			0.183176	0.317596	12	12	12	12.619	12.5682	12.8884	12.7515	12.6926	12.3419	12.8472	13.0264	12.7045	12.9523	12.6543	12.9283	12.6579	12.7281	12.3956	13.0738	12.4736	13.1421	11.7221	12.5372	12.3588	12.4775	12.3406	12.9695	13.1312	12.6541	13.0298	12.8993	13.055	12.6833	12.3924	12.6554	12.3907	12.8478
E9Q4P1	E9Q4P1	WDFY1_MOUSE	Wdfy1	WD repeat and FYVE domain-containing protein 1	0.176694	-0.211631	0.338071	0.300658			0.104877	0.162502	12	12	12	12.4287	12.253	12.7046	12.4606	12.5656	12.3264	11.9802	12.3168	12.1614	12.2217	11.6217	11.9968	11.9047	12.1086	11.109	12.059	11.4174	11.8385	11.9422	11.1839	12.4307	12.2067	11.9875	12.1894	12.6205	12.0832	12.6261	12.0276	12.4464	11.7926	10.6446	12.0063	11.6411	12.1248
Q8R5C5	Q8R5C5	ACTY_MOUSE	Actr1b	Beta-centractin	0.828998	-0.211145	0.00259364	0.458574	+		0.000146245	0.000512821	12	7	8	11.4676	10.7713	11.6012	11.6412	12.0086	11.9095	11.3293	11.0817	11.9029	12.0497	11.2512	11.3811	NaN	NaN	10.0697	NaN	10.6597	10.4349	10.9896	NaN	10.3813	NaN	10.2437	10.6707	10.2042	11.316	11.2701	11.465	NaN	NaN	9.97476	NaN	9.68507	10.8988
Q9CY97	Q9CY97	SSU72_MOUSE	Ssu72	RNA polymerase II subunit A C-terminal domain phosphatase SSU72	-1.1879	-0.21104	NaN	0.619168			0.0861488	0.0665446	2	4	3	NaN	NaN	NaN	NaN	NaN	9.10754	NaN	NaN	9.55486	NaN	NaN	NaN	NaN	10.3549	NaN	NaN	10.8267	9.37889	NaN	NaN	NaN	NaN	10.6718	NaN	NaN	NaN	NaN	NaN	NaN	10.3396	10.7619	NaN	NaN	10.4558
Q8K3W0	Q8K3W0	BABA2_MOUSE	Babam2	BRISC and BRCA1-A complex member 2	0.0459213	-0.20942	0.795424	0.235745			0.241002	0.321696	12	12	11	11.0562	12.0349	11.5047	12.2566	11.6329	11.7558	11.895	11.7069	11.3927	11.3412	11.9197	11.5644	11.1295	10.9197	10.9784	11.3794	11.471	11.5146	11.4315	12.0697	11.5757	11.4389	11.4	11.6885	NaN	11.6786	12.1759	11.3777	12.5407	11.7189	11.4262	11.2332	11.9908	10.6752
Q8BYW9	Q8BYW9	EOGT_MOUSE	Eogt	EGF domain-specific O-linked N-acetylglucosamine transferase	-0.226393	-0.209128	0.367128	0.333561			0.559675	0.572018	9	9	9	11.2753	10.8047	10.7901	11.3628	11.361	11.3411	NaN	NaN	10.6844	11.3682	9.64168	NaN	10.3439	10.9286	10.8107	10.9627	NaN	NaN	10.7544	NaN	11.289	11.4062	10.5675	11.7218	11.2398	10.3729	NaN	NaN	NaN	11.0676	11.411	11.2708	11.8379	11.672
Q921F4	Q921F4	HNRLL_MOUSE	Hnrnpll	Heterogeneous nuclear ribonucleoprotein L-like	-0.469074	-0.209127	5.95549e-05	0.311962	+		0.035439	0.0733468	12	12	12	11.9348	11.7991	11.5914	11.7461	11.7737	11.1567	11.5592	11.9896	11.6013	11.6589	11.8276	11.7779	12.2811	12.3145	12.2698	12.3345	12.5275	12.5732	10.5237	10.9982	11.3774	12.0118	11.8909	12.433	12.4233	11.6792	12.1731	12.1521	12.4764	12.1477	12.0721	12.0094	11.8599	12.3511
Q6P542	Q6P542	ABCF1_MOUSE	Abcf1	ATP-binding cassette sub-family F member 1	-0.861317	-0.209039	4.68837e-06	0.185738	+		1.02593e-06	0.000136752	12	12	12	13.1446	13.3372	13.0687	13.3705	13.2574	13.0007	12.9615	13.0018	12.6848	12.6827	12.729	12.9572	13.2024	13.5928	13.5838	13.4343	13.4766	13.5989	13.3853	13.7378	13.8162	13.8168	14.1411	14.2373	14.9518	13.4376	14.0961	13.5619	13.7199	13.6965	13.8125	13.4878	13.5977	13.7963
E9Q784	E9Q784	ZC3HD_MOUSE	Zc3h13	Zinc finger CCCH domain-containing protein 13	-0.630184	-0.208522	0.0430167	0.471215			0.0741023	0.080659	6	4	9	NaN	11.3548	11.3437	NaN	NaN	11.446	NaN	10.7028	NaN	10.0992	NaN	10.8621	NaN	11.3539	11.2688	11.5378	NaN	11.3985	NaN	NaN	NaN	NaN	NaN	NaN	11.1275	10.5692	11.7296	NaN	11.7907	NaN	NaN	11.8797	11.7768	12.3634
Q9JKF1	Q9JKF1	IQGA1_MOUSE	Iqgap1	Ras GTPase-activating-like protein IQGAP1	-0.0304505	-0.208307	0.661635	0.0160492			0.0288933	0.169431	12	12	12	12.9408	13.0716	13.5002	13.0982	13.1377	13.3024	13.065	12.7156	13.0804	13.0755	12.9008	13.1937	13.166	12.9813	13.1242	13.0579	12.9148	12.7648	12.6335	12.394	12.7399	13.1304	12.8754	13.1654	13.2427	13.0856	13.2069	12.9351	13.0587	12.9518	13.0982	13.1658	13.0191	13.1406
P20664	P20664	PRI1_MOUSE	Prim1	DNA primase small subunit	0.356553	-0.208178	0.00182486	0.194987	+		0.000556847	0.00652743	12	12	12	12.0252	12.2073	11.8897	11.9323	12.1351	12.1303	12.1443	11.8725	11.884	12.1667	11.9354	11.8333	11.6793	11.3411	11.4161	11.6413	11.3349	11.6068	10.8815	11.5524	10.9463	10.8458	11.7389	12.395	11.8006	12.0963	11.8458	11.4984	12.0076	11.2122	11.1443	11.7562	11.4379	11.4059
E9Q6J5	E9Q6J5	BD1L1_MOUSE	Bod1l	Biorientation of chromosomes in cell division protein 1-like 1	-0.512955	-0.208045	0.0996729	0.547583			0.236025	0.231815	7	7	8	NaN	8.71422	8.99766	NaN	8.70813	8.99417	NaN	NaN	9.42518	9.30977	NaN	8.7518	NaN	9.57604	9.17282	8.67689	9.12173	8.59766	NaN	NaN	NaN	NaN	9.70759	10.1826	NaN	NaN	8.28738	NaN	NaN	10.0556	8.71504	9.32398	10.2075	10.0513
Q8CHC4	Q8CHC4	SYNJ1_MOUSE	Synj1	Synaptojanin-1	0.0896645	-0.208044	0.571676	0.315852			0.295213	0.348152	11	10	11	11.3315	10.8224	10.5804	11.2678	10.7673	NaN	11.4258	11.5441	11.8481	11.3558	11.2051	10.8732	10.8158	10.8704	10.088	10.6367	11.1732	10.8699	11.9089	NaN	10.022	NaN	11.1663	11.3095	11.4285	11.6408	10.9163	11.0849	11.4748	10.538	11.0489	11.0795	10.8058	11.3443
Q8K1B8	Q8K1B8	URP2_MOUSE	Fermt3	Fermitin family homolog 3	0.00838168	-0.206767	0.916457	0.0068006			0.0206223	0.137986	12	12	12	16.3996	16.348	16.359	16.1921	16.3675	16.1395	16.8961	16.581	16.9316	16.7527	16.5331	16.5366	16.3846	16.0257	16.1922	15.991	16.2847	16.0936	16.0457	16.3141	16.4389	16.5801	16.544	16.5602	16.4421	16.7525	16.5764	16.3827	16.5823	16.4934	16.4225	16.4697	16.4229	16.5024
Q920I9	Q920I9	WDR7_MOUSE	Wdr7	WD repeat-containing protein 7	-0.123891	-0.206715	0.825975	NaN			0.957281	0.945344	3	2	6	NaN	NaN	7.73545	NaN	NaN	NaN	8.38956	NaN	NaN	NaN	9.12987	NaN	NaN	NaN	NaN	NaN	NaN	NaN	NaN	NaN	NaN	9.50866	NaN	7.16227	9.2241	7.24326	9.05277	NaN	NaN	8.92292	NaN	NaN	NaN	NaN
Q04207	Q04207	TF65_MOUSE	Rela	Transcription factor p65	-0.256746	-0.206515	0.0200835	0.228879			0.182572	0.277519	12	10	12	11.9546	11.9633	12.0576	11.7795	11.7735	12.0347	12.6639	12.0298	12.0846	12.5081	11.9432	12.028	11.9945	12.1361	12.5899	12.6865	12.5795	12.4033	11.0134	NaN	NaN	11.568	12.0111	12.2041	11.9027	12.2057	12.3011	12.3698	12.4977	12.6572	12.4688	12.6056	12.3371	12.3433
P60335;Q61990	Q61990;P60335;P57722	PCBP1_MOUSE;PCBP2_MOUSE	Pcbp1;Pcbp2	Poly(rC)-binding protein 1	-0.830124	-0.206412	0.00158338	0.303725	+		0.00159322	0.00435146	7	6	6	NaN	NaN	12.8898	12.591	13.1648	13.3009	13.4303	13.8004	NaN	13.0773	NaN	NaN	13.7416	14.042	13.987	NaN	NaN	14.1428	13.2058	NaN	NaN	NaN	13.6982	NaN	NaN	NaN	14.2172	NaN	NaN	14.2668	13.54	14.2882	13.6927	14.051
Q9Z204	Q9Z204	HNRPC_MOUSE	Hnrnpc	Heterogeneous nuclear ribonucleoproteins C1/C2	-0.32448	-0.205335	0.0499654	0.198436			0.116748	0.195082	12	12	12	13.6967	13.5567	14.2205	13.9546	13.6057	14.4009	13.7778	13.4753	14.4801	14.1095	13.3861	13.6477	14.1689	14.0661	14.6872	14.3702	13.9826	13.5677	14.34	13.768	13.6124	13.5854	13.9027	13.6903	13.8563	13.7568	13.9661	13.8637	13.9057	14.3549	14.8498	14.0763	14.6158	14.8591
P10126	P10126	EF1A1_MOUSE	Eef1a1	Elongation factor 1-alpha 1	0.151418	-0.204816	0.0379971	0.0338176			0.00137628	0.0292418	12	12	12	16.8857	17.0291	17.4045	17.4364	17.1752	17.2081	16.9513	16.7185	17.1332	17.1287	16.9093	17.0283	16.8144	16.787	17.1085	16.6875	16.9225	16.4526	16.4431	16.1165	16.5776	16.8384	17.1359	16.8496	16.9569	16.9423	16.9747	17.0119	16.8543	16.872	17.0361	16.8568	16.9867	16.9164
Q93092	Q93092	TALDO_MOUSE	Taldo1	Transaldolase	-0.188427	-0.204662	0.0988965	0.214498			0.345162	0.432806	12	12	12	12.4611	12.1425	12.0942	12.1446	12.0114	11.9686	12.5452	12.8463	13.088	12.4236	12.5417	12.4325	12.7343	12.439	12.3432	11.831	12.8473	12.5559	10.9498	12.195	12.6723	12.5661	12.5885	12.7825	12.5185	12.47	12.4069	12.5605	12.5278	12.628	12.9332	12.4908	12.5365	12.4934
Q9ES00	Q9ES00	UBE4B_MOUSE	Ube4b	Ubiquitin conjugation factor E4 B	0.367269	-0.204527	0.000581127	0.112079	+		2.62531e-05	0.00194901	12	12	12	12.2799	12.274	12.452	12.276	12.4246	12.2946	12.2632	12.1538	11.8832	12.3369	12.2295	12.3616	11.7769	11.6537	11.8126	11.8146	11.7142	11.8436	11.537	10.9161	11.3616	12.1206	11.7183	12.0987	12.0984	11.9851	12.0122	12.0283	12.1236	11.7292	11.2369	11.914	11.6365	11.6974
Q64514	Q64514	TPP2_MOUSE	Tpp2	Tripeptidyl-peptidase 2	-0.171185	-0.204462	0.00554364	0.0679612			0.0765231	0.233289	12	12	12	13.025	12.9506	12.9144	12.9374	12.9467	12.9957	12.9549	13.1531	13.0476	13.1771	13.3331	13.2644	13.1124	13.5162	13.1541	13.1671	13.1715	13.1407	12.2862	12.8171	12.5026	13.1992	12.9234	13.3101	13.2256	13.041	12.9786	13.2368	13.1958	13.3636	13.0963	13.3941	13.3625	13.3237
D3YXF5	D3YXF5	D3YXF5_MOUSE	C7	Complement component 7	-0.484711	-0.204015	0.00257419	0.328092	+		0.0529015	0.0901588	12	12	12	17.7762	17.3624	17.9188	17.8386	17.3957	17.4618	17.2962	17.088	18.6019	17.9353	17.635	17.3992	17.923	18.2041	18.1079	17.7371	18.0826	17.7718	16.0669	18.6187	18.0104	17.9787	18.6071	17.9692	17.6033	18.0925	18.0438	18.5726	18.0289	18.0187	18.4701	18.3865	18.3487	18.2257
Q7TT37	Q7TT37	ELP1_MOUSE	Elp1	Elongator complex protein 1	0.229818	-0.20396	0.241509	0.390056			0.153317	0.189164	12	10	12	11.562	11.5333	11.6241	11.8462	11.87	11.8573	11.0614	11.0928	11.2512	11.3304	10.6301	10.6012	11.0823	11.275	11.6583	11.0358	11.4067	10.9133	NaN	NaN	9.95567	11.0309	9.77254	11.0819	11.7284	11.1708	10.8784	10.7324	10.3527	10.975	10.2475	11.5016	11.5217	11.5977
P58252	P58252	EF2_MOUSE	Eef2	Elongation factor 2	-0.0740773	-0.203743	0.41922	0.0310037			0.0979235	0.271182	12	12	12	16.8109	16.5946	16.8642	16.7639	16.7497	16.9407	16.3683	16.3839	16.7748	16.2685	16.342	16.3371	16.7376	16.7069	16.5404	16.5399	16.8121	16.5854	16.2536	16.0391	16.1534	16.429	16.5009	16.3445	16.4491	16.8806	16.7435	16.7343	16.789	16.6124	17.0338	16.5512	16.508	16.7725
Q9R0P9	Q9R0P9	UCHL1_MOUSE	Uchl1	Ubiquitin carboxyl-terminal hydrolase isozyme L1	0.84708	-0.20367	0.0186668	0.529019	+		0.00204203	0.0029619	6	4	3	12.9764	12.2977	12.3954	12.377	12.9329	12.3795	NaN	NaN	NaN	NaN	NaN	NaN	11.7668	11.5562	NaN	11.1906	NaN	11.5228	NaN	NaN	NaN	NaN	NaN	NaN	NaN	NaN	12.2647	NaN	11.7112	NaN	11.1623	NaN	NaN	NaN
P13864	P13864	DNMT1_MOUSE	Dnmt1	DNA (cytosine-5)-methyltransferase 1	0.309366	-0.203498	4.33231e-05	0.0839038	+		3.45549e-05	0.00296897	12	12	12	13.1094	13.4619	13.1929	13.1655	13.3803	13.1413	13.2247	13.3064	13.2541	12.9836	13.1458	13.3155	12.8996	12.8229	12.7597	12.6771	12.6661	13.1326	12.0371	12.1155	12.4323	13.0269	13.0154	12.9421	13.0113	12.8537	13.1315	13.0372	12.9542	12.8423	12.5728	12.7683	12.7552	12.9025
A6H630	A6H630	ARMT1_MOUSE	Armt1	Damage-control phosphatase ARMT1	0.0679644	-0.203034	0.512341	0.206559			0.130214	0.232832	11	8	9	13.8361	14.0131	13.8965	13.9189	13.9518	NaN	14.2307	13.8969	13.8118	14.3361	14.4133	13.7517	13.9489	14.2953	13.6382	13.6341	13.0345	13.5529	NaN	NaN	NaN	14.1344	NaN	13.6352	13.779	14.1945	13.9282	13.7785	14.2449	13.5163	NaN	14.0794	NaN	NaN
Q63844	Q63844	MK03_MOUSE	Mapk3	Mitogen-activated protein kinase 3	0.138311	-0.202591	0.0788574	0.0885847			0.0092596	0.062113	12	12	12	12.244	12.4184	12.4413	12.281	12.3214	12.0461	12.1182	12.2992	12.6634	12.6116	12.6696	12.317	12.0149	11.7033	12.2421	11.4176	11.6977	11.9833	11.5795	12.5556	12.2295	12.4209	12.2352	12.261	12.4116	12.3003	12.2956	12.4475	12.1935	12.1698	12.0879	12.1216	11.9586	12.262
Q80SW1	Q80SW1	SAHH2_MOUSE	Ahcyl1	S-adenosylhomocysteine hydrolase-like protein 1	-0.457877	-0.202576	0.0521553	0.396813			0.138097	0.169804	12	11	10	10.5093	11.2573	11.767	11.5851	11.6324	11.6076	11.3897	10.9774	11.448	11.1739	10.0512	11.3618	11.8	11.6776	10.8881	11.5453	11.6939	11.903	10.4094	12.3031	10.996	NaN	11.7405	11.3818	12.0302	10.4417	11.9494	11.3052	11.6234	12.2174	11.6421	12.3137	NaN	11.591
P19253	P19253	RL13A_MOUSE	Rpl13a	60S ribosomal protein L13a	-0.351614	-0.202202	0.257465	0.397763			0.458531	0.450564	5	10	10	12.7118	NaN	NaN	12.1652	12.5936	NaN	NaN	13.6711	13.1116	NaN	NaN	NaN	12.7296	12.7485	13.2131	11.9639	13.5539	12.9166	NaN	NaN	12.7224	13.8236	13.2003	13.1287	13.9638	12.9207	13.6459	13.3605	13.2491	NaN	13.0996	12.3654	12.3933	13.3093
Q91WM3	Q91WM3	U3IP2_MOUSE	Rrp9	U3 small nucleolar RNA-interacting protein 2	0.166726	-0.202171	0.0396985	0.264202			0.0584038	0.12525	12	12	12	13.156	13.0479	13.2381	13.0423	13.2151	12.8366	12.9805	13.1928	13.2558	13.3917	13.2496	13.0524	13.293	13.3535	12.9876	13.0669	13.4325	13.2193	11.4913	12.2299	12.3595	12.5163	12.5731	12.7091	12.9165	13.0945	13.1165	13.0043	12.977	13.0197	12.8337	12.9573	12.4105	13.3222
A2AIV2	A2AIV2	VIR_MOUSE	Virma	Protein virilizer homolog	-0.359484	-0.201998	0.121957	0.420977			0.309053	0.332495	8	10	10	NaN	10.23	NaN	10.0033	9.98418	10.1598	10.4253	10.5251	NaN	9.73399	10.4692	NaN	10.3407	10.684	10.6222	11.0549	10.3815	10.8634	NaN	NaN	9.48528	9.47275	10.1671	10.4166	9.2649	10.2297	10.8343	10.1389	11.053	10.6305	NaN	10.6923	NaN	10.5679
Q8K1M6	Q8K1M6	DNM1L_MOUSE	Dnm1l	Dynamin-1-like protein	0.277332	-0.201546	1.31997e-06	0.0115042	+		1.04297e-07	0.000576271	12	12	12	13.65	13.6499	13.8384	13.7985	13.7456	13.6091	13.6453	13.4958	13.644	13.709	13.8418	13.5314	13.3086	13.2674	13.2554	13.4699	13.4483	13.1934	12.7112	12.7735	13.181	13.3666	13.253	13.184	13.3413	13.3042	13.461	13.6068	13.3159	13.4392	13.445	13.4923	13.347	13.2926
Q9JJ28	Q9JJ28	FLII_MOUSE	Flii	Protein flightless-1 homolog	0.334056	-0.20124	0.000714971	0.149252	+		0.000316492	0.00597802	12	12	12	12.6123	12.5389	12.7472	12.8121	12.7359	12.5561	12.3864	12.2013	12.4177	12.6499	12.3221	12.3977	11.8873	11.8313	11.985	12.0546	11.8651	11.6246	11.1556	12.6294	11.8375	12.5205	12.461	12.1022	12.374	11.8864	12.3702	11.8457	12.157	12.2019	11.9458	12.3341	12.0176	12.4209
Q9JHU4	Q9JHU4	DYHC1_MOUSE	Dync1h1	Cytoplasmic dynein 1 heavy chain 1	0.208985	-0.200897	0.024859	0.0322549			8.948e-05	0.00807767	12	12	12	14.4919	14.5091	14.7462	14.624	14.487	14.247	14.2368	14.1631	14.3291	14.4655	14.3693	14.4056	14.0798	13.9279	14.1723	14.1493	13.9325	13.9517	13.6439	13.9229	14.0054	14.3314	13.9153	14.1236	14.2481	14.3659	14.4522	14.4628	14.4489	14.0098	13.806	14.007	14.0036	14.0232
Q61136	Q61136	PRP4B_MOUSE	Prpf4b	Serine/threonine-protein kinase PRP4 homolog	-0.38451	-0.20004	0.0395369	0.300726			0.132762	0.186173	12	12	12	10.4444	10.4728	11.2448	11.1845	10.7634	11.1926	11.4438	10.086	11.3902	11.1982	10.5583	10.7691	10.5458	10.5057	10.5415	10.8581	10.633	10.9045	11.4376	12.0473	11.1892	11.1767	11.6336	11.4889	11.4975	10.5208	11.3413	11.4315	10.7593	10.8306	11.7768	11.0127	11.6188	11.9075
P59016	P59016	VP33B_MOUSE	Vps33b	Vacuolar protein sorting-associated protein 33B	0.0773722	-0.199821	0.550169	0.18253			0.116962	0.222403	12	9	11	11.7728	11.9701	11.8044	11.3619	11.9371	11.5406	11.8838	11.2647	11.3126	11.4357	11.6655	11.4631	11.2692	11.7676	11.2395	11.1992	NaN	11.4623	NaN	NaN	11.1692	11.2558	10.945	11.7568	11.7496	11.4344	11.9428	11.129	12.2287	11.344	NaN	11.5168	11.072	11.3543
Q6NXK9	Q6NXK9	Q6NXK9_MOUSE	Man1c1	alpha-1,2-Mannosidase	-0.283338	-0.198963	0.00807782	0.132367			0.066747	0.168338	12	12	12	14.6886	14.4784	14.4613	14.5078	14.5011	14.469	14.2893	14.2077	13.7048	14.3486	14.6166	14.4893	14.686	14.9539	14.9893	14.8511	14.331	14.346	13.8107	13.8752	14.6744	14.3695	14.5643	14.3235	14.5143	14.834	14.2363	14.7335	14.6187	14.8052	14.6306	14.36	14.7569	14.9244
Q9WU78	Q9WU78	PDC6I_MOUSE	Pdcd6ip	Programmed cell death 6-interacting protein	0.343077	-0.198927	4.60151e-05	0.0513862	+		2.99266e-06	0.00108303	12	12	12	14.0978	14.3842	14.1856	14.345	14.3367	14.2384	14.6475	14.5404	14.2288	14.5566	14.5139	14.493	14.1849	14.0374	14.0689	13.7127	13.7924	13.9112	13.1403	13.5407	13.7792	14.0646	13.7332	14.0983	14.0725	14.1087	14.1508	14.2396	14.1392	13.9309	13.7266	14.0596	13.8008	14.0404
Q99LF4	Q99LF4	RTCB_MOUSE	Rtcb	RNA-splicing ligase RtcB homolog	0.240986	-0.198035	0.0789437	0.221054			0.0126397	0.0476261	12	12	12	13.4644	13.3621	13.3417	13.1512	13.2267	12.8895	12.803	13.0122	12.9363	12.8069	13.0523	12.9202	12.8818	12.757	12.7056	12.8943	12.7306	13.0775	11.6891	12.5925	12.1196	12.752	12.8269	12.6715	12.9373	13.0425	13.3522	13.2389	13.3678	12.4839	12.4115	12.802	12.4435	12.4295
O88456	O88456	CPNS1_MOUSE	Capns1	Calpain small subunit 1	-0.209118	-0.197347	0.15477	0.183928			0.257299	0.365039	11	12	12	NaN	11.3984	11.7884	11.273	11.6471	12.2411	11.1492	11.3644	11.287	11.7139	11.4248	11.5021	11.6617	11.3327	10.936	11.3985	12.2203	11.9241	11.3167	11.5115	11.5986	11.2544	11.8023	11.5002	11.182	12.1439	11.454	12.2649	11.6871	11.4129	11.5406	11.6434	12.4048	11.726
Q8BTZ7	Q8BTZ7	GMPPB_MOUSE	Gmppb	Mannose-1-phosphate guanyltransferase beta	0.312114	-0.197259	0.0203775	0.113204			0.000910957	0.0106809	12	12	12	12.9782	12.9531	12.4565	12.6495	12.8661	12.4265	13.2806	13.2264	12.8579	12.945	13.4597	13.1508	12.0525	12.6227	12.4426	13.0375	12.4551	12.5624	12.33	12.2855	12.0534	12.6043	12.0689	12.6229	12.7362	13.0178	12.7101	12.9361	13.1718	12.4022	12.3693	12.3218	12.3605	12.4548
Q8BG07	Q8BG07	PLD4_MOUSE	Pld4	5'-3' exonuclease PLD4	-0.555259	-0.196863	2.72664e-10	0.0978405	+		6.57718e-06	0.00122368	12	12	12	14.7277	14.593	14.7294	14.7627	14.6052	14.7042	14.7218	14.629	14.6704	14.8666	14.5634	14.7548	15.3038	15.8039	15.2622	15.1751	15.3801	15.189	14.557	14.6831	14.9709	14.7998	14.7332	14.7708	15.1064	15.1809	14.92	15.3682	15.3006	15.3598	15.2951	15.1661	15.3988	15.5047
Q99JX4	Q99JX4	EIF3M_MOUSE	Eif3m	Eukaryotic translation initiation factor 3 subunit M	-0.227137	-0.195805	0.0127733	0.191038			0.16082	0.283513	12	12	12	13.144	13.2241	13.3854	13.3855	13.299	13.4231	13.425	13.4172	13.2137	13.2596	12.837	13.13	13.9429	13.8097	13.6568	13.4317	13.4192	13.7248	12.819	13.2813	12.5848	13.0657	12.7598	13.0239	13.2206	13.1736	13.3127	13.3922	13.6687	13.8046	13.5214	13.436	13.4943	13.8727
P31254;Q02053	P31254;Q02053	UBA1Y_MOUSE;UBA1_MOUSE	Uba1;Uba1y	Ubiquitin-like modifier-activating enzyme 1 Y	0.431283	-0.195746	0.000443546	0.151947	+		2.39368e-05	0.00126861	12	12	12	14.4814	14.7261	14.5294	14.846	14.666	14.4187	14.4502	14.728	14.8144	14.4091	14.8288	15.0078	13.8599	14.29	13.9793	14.1651	13.6752	13.5474	13.6011	13.8689	14.067	14.6686	14.2586	14.4008	14.32	14.7287	13.6454	14.3064	14.0904	14.392	14.2714	13.8724	14.2026	13.9935
Q8CEC0	Q8CEC0	NUP88_MOUSE	Nup88	Nuclear pore complex protein Nup88	0.0871832	-0.195729	0.560347	0.443281			0.441969	0.465057	12	10	12	11.9057	12.0617	12.1872	12.0613	11.8042	11.8285	11.5901	11.5377	10.8729	11.3206	11.6137	11.4875	NaN	11.1292	11.5926	11.8021	9.90484	10.1862	11.6686	NaN	11.9594	11.5768	12.0549	12.1888	11.9519	12.2466	11.2712	12.0601	11.6581	11.3962	11.5723	11.1974	11.3211	11.1895
Q8BH58	Q8BH58	TIPRL_MOUSE	Tiprl	TIP41-like protein	0.358231	-0.195711	0.146751	0.589924			0.103033	0.118103	11	6	7	10.4111	10.1925	10.0595	10.7721	10.2648	10.4753	10.4531	NaN	11.1781	10.8995	10.6384	10.5499	10.1674	NaN	10.0812	NaN	9.7363	NaN	9.95463	9.08392	NaN	NaN	10.868	NaN	NaN	10.7596	NaN	9.19387	10.2159	9.66042	9.72427	NaN	NaN	10.6866
Q9CQW2	Q9CQW2	ARL8B_MOUSE	Arl8b	ADP-ribosylation factor-like protein 8B	0.0113809	-0.195409	0.932836	0.221623			0.276794	0.379856	12	12	12	12.8956	13.5044	13.2127	13.3535	13.3001	13.0533	13.2178	13.866	13.2801	12.8283	13.2055	13.3771	13.4959	13.0656	12.3715	13.3813	13.417	13.464	12.8847	12.6472	12.4811	13.1683	12.9744	13.2622	13.5412	13.1497	14.0389	13.1429	13.4599	13.0488	13.2068	13.5561	12.7843	12.9965
P17156;P63017	P63017;P17156	HSP72_MOUSE;HSP7C_MOUSE	Hspa2;Hspa8	Heat shock-related 70 kDa protein 2	0.0491236	-0.195076	0.489171	0.0673528			0.0288733	0.141651	12	12	12	16.5991	16.6376	16.7303	16.8602	16.9442	16.8421	16.8175	16.3583	16.626	16.7347	16.4767	16.7805	16.6413	16.7622	16.8289	16.4989	16.0086	16.1666	16.293	15.8611	16.5632	16.6098	16.6636	16.5796	16.7561	16.5263	16.3976	16.9286	16.5244	16.6946	16.5642	16.3886	16.7829	16.83
Q8CFI7	Q8CFI7	RPB2_MOUSE	Polr2b	DNA-directed RNA polymerase II subunit RPB2	1.02012	-0.193963	0.000705882	0.584357	+		0.000332329	0.000977444	12	12	12	12.6761	12.5848	12.5665	12.4876	12.7121	12.4378	12.4751	12.3873	12.4362	12.2477	12.4743	12.7422	10.4907	10.9452	10.3921	11.1692	10.2549	10.2735	11.3863	11.9851	12.1072	12.1568	12.1107	12.3869	12.3479	12.1851	12.406	12.2596	12.2038	11.1048	10.6538	10.8412	9.98294	10.4373
Q60749	Q60749;Q9WU01	KHDR1_MOUSE	Khdrbs1	KH domain-containing, RNA-binding, signal transduction-associated protein 1	-0.249303	-0.193387	0.0201173	0.464913			0.507421	0.527296	12	12	12	14.017	14.2557	14.0169	13.6693	14.117	13.5816	13.7004	14.1085	14.3166	13.6294	13.5037	14.0397	14.9412	14.6037	13.9867	14.6225	14.9302	14.6983	12.1346	12.8446	13.4217	13.452	13.8382	14.1532	14.235	14.1476	14.0464	14.0034	13.8595	14.4151	14.4669	14.4769	14.0059	14.14
Q9R0P5	Q9R0P5	DEST_MOUSE	Dstn	Destrin	-0.149015	-0.192078	0.246044	0.0885066			0.220292	0.3717	12	12	12	12.8879	13.2543	13.0981	13.1591	13.0989	13.1026	12.9659	13.1697	12.249	13.185	12.7966	12.5251	12.9611	12.7303	12.7718	12.8617	12.8882	13.04	12.6872	13.1727	12.6207	12.8661	13.0405	13.3352	13.0283	12.4603	13.285	13.1204	13.3792	13.077	12.9749	13.0418	13.3624	13.1599
P23249	P23249	MOV10_MOUSE	Mov10	Putative helicase MOV-10	-0.465922	-0.192056	0.0782748	0.523667			0.16454	0.176084	11	6	11	9.62203	10.3607	9.85642	9.68481	8.71872	10.2356	9.94224	9.90691	10.2728	10.0087	NaN	10.7491	10.0798	NaN	9.83484	NaN	10.9585	10.235	NaN	NaN	NaN	NaN	10.2643	9.92066	8.93053	9.47397	11.1396	10.5937	10.9355	10.6716	10.3225	10.4241	10.8545	10.5982
Q62178	Q62178	SEM4A_MOUSE	Sema4a	Semaphorin-4A	-0.391692	-0.191574	0.0158155	0.193232			0.0330506	0.0889242	12	12	12	13.1929	13.3378	13.4906	13.1755	12.805	13.1618	12.9093	13.0567	13.0411	12.1692	12.8219	12.6815	13.2	13.0738	12.8991	13.2125	13.4439	13.4992	12.4874	13.2831	12.9619	13.4718	13.5811	13.1309	13.4246	13.7866	13.5945	13.9578	13.8948	13.1066	13.0717	13.377	12.9606	12.7351
Q3TCJ1	Q3TCJ1	ABRX2_MOUSE	Abraxas2	BRISC complex subunit Abraxas 2	0.0401305	-0.191513	0.771992	0.371825			0.436657	0.484106	10	11	12	11.4608	NaN	11.707	11.6139	11.578	11.8212	12.0546	11.2983	11.8308	12.0579	NaN	11.7688	11.2028	11.5769	11.8194	11.6598	11.132	9.83097	11.5367	11.9558	11.8859	NaN	11.8116	11.9504	11.6257	12.1301	11.2394	11.9565	11.7711	11.9995	11.6322	10.7647	11.8768	11.7521
P97855	P97855	G3BP1_MOUSE	G3bp1	Ras GTPase-activating protein-binding protein 1	0.0846219	-0.191393	0.0858741	0.292296			0.175075	0.269757	12	12	12	14.6999	14.5843	14.5639	14.806	14.7806	14.7579	14.7538	14.9452	14.7866	14.775	14.5639	14.595	14.943	15.0209	14.7762	14.6059	14.9403	14.6863	13.4091	13.1691	14.0233	14.5973	14.3811	14.7474	14.5867	14.5531	14.7281	14.8612	14.7666	14.5618	14.4901	14.4943	14.6248	14.6837
P83741;Q3UH66	Q3UH66;Q80UE6;P83741	WNK1_MOUSE;WNK2_MOUSE	Wnk1;Wnk2	Serine/threonine-protein kinase WNK1	0.230378	-0.191236	0.537713	0.396496			0.296881	0.296118	4	6	4	12.4353	NaN	12.6278	NaN	NaN	NaN	NaN	11.4553	12.4713	NaN	NaN	NaN	NaN	11.843	11.8015	NaN	12.0238	NaN	11.8571	11.4189	NaN	NaN	12.0106	NaN	NaN	11.9473	12.409	NaN	12.3162	NaN	11.3956	NaN	NaN	NaN
Q9CPN9	Q9CPN9	Q9CPN9_MOUSE	2210010C04Rik	RIKEN cDNA 2210010C04 gene	-0.871707	-0.191198	NaN	0.832432			0.832432	0.780641	1	3	3	NaN	NaN	NaN	11.1523	NaN	NaN	NaN	NaN	NaN	NaN	NaN	NaN	NaN	NaN	11.1529	NaN	NaN	NaN	11.2026	NaN	13.1428	NaN	NaN	NaN	13.0201	NaN	NaN	NaN	NaN	11.8712	NaN	NaN	11.1806	NaN
Q8VHI3	Q8VHI3	OFUT2_MOUSE	Pofut2	GDP-fucose protein O-fucosyltransferase 2	-0.159911	-0.191009	0.483009	0.546013			0.714885	0.713684	12	8	10	11.4926	10.8914	11.5731	10.7254	10.8161	10.7459	10.8748	11.2149	10.4909	10.9574	11.3511	11.1972	NaN	9.97751	10.8956	10.3428	NaN	NaN	10.9212	NaN	11.406	11.2213	11.8809	11.3264	11.2506	11.615	12.1009	11.3679	11.8765	10.3784	10.2836	NaN	NaN	10.1613
Q6NZC7	Q6NZC7	S23IP_MOUSE	Sec23ip	SEC23-interacting protein	0.383946	-0.190542	0.0154707	0.265359			0.00177272	0.0110015	12	12	12	13.7384	13.9924	13.7926	13.9813	14.0038	13.6034	13.3994	13.5349	13.2081	13.4012	13.6527	13.7585	13.0614	13.276	13.0459	13.4577	13.1768	13.0296	12.2554	12.7754	12.8968	13.24	13.1435	13.8143	13.3852	13.6469	13.5433	13.7855	13.7436	13.1781	12.1428	13.0957	13.3603	13.0252
Q9D1P4	Q9D1P4	CHRD1_MOUSE	Chordc1	Cysteine and histidine-rich domain-containing protein 1	-0.165844	-0.190145	0.404055	0.582419			0.762754	0.754023	12	12	12	13.1762	13.4984	13.4207	13.108	13.3963	13.2896	13.3864	13.4676	13.1269	13.2795	13.3166	13.1407	14.3867	14.3095	13.6968	14.127	14.1454	14.311	11.8388	12.0988	12.2949	12.8519	12.4722	12.7819	12.7978	12.8588	12.8433	12.761	12.907	14.2475	13.7181	14.1763	14.1652	14.1083
P60229	P60229	EIF3E_MOUSE	Eif3e	Eukaryotic translation initiation factor 3 subunit E	0.113003	-0.189632	0.232074	0.246886			0.0829102	0.175615	12	12	12	13.7182	13.8835	13.8631	13.8767	13.7677	13.7523	13.7598	13.861	13.6515	13.6428	13.8095	13.9149	13.8386	13.8269	13.8009	13.9192	13.8247	13.9834	12.8979	13.1729	12.5197	13.4072	13.2575	13.4205	13.1043	13.4782	13.5495	13.4454	13.7279	13.9621	13.8291	13.7842	13.3924	14.1907
Q9QZQ1	Q9QZQ1	AFAD_MOUSE	Afdn	Afadin	-0.337067	-0.189347	0.00241514	0.130574	+		0.0208068	0.0877735	12	12	12	11.6147	11.3606	10.8395	11.307	11.1889	11.2368	11.0253	11.4591	11.141	11.6946	11.1086	11.4553	11.4634	11.74	11.446	11.6909	11.3809	11.3168	10.9447	10.7333	11.2377	11.9134	11.5531	11.784	11.304	11.2418	11.6244	11.405	11.5419	11.6408	11.5668	11.7449	12.0296	11.6898
Q9D0I9	Q9D0I9	SYRC_MOUSE	Rars1	Arginine--tRNA ligase, cytoplasmic	-0.0139494	-0.189299	0.830836	0.198062			0.255944	0.384362	12	12	12	14.5511	14.681	14.6586	14.5885	14.6548	14.4903	14.9017	14.9229	15.1064	14.9714	14.9079	14.8751	15.0248	14.8731	14.9342	14.7598	14.9242	14.7893	13.6141	13.6503	14.3814	14.7512	14.6316	14.8717	14.8644	14.6884	14.8453	14.7611	14.8686	14.7548	14.6242	14.7848	14.8905	14.6584
Q9EST5	Q9EST5	AN32B_MOUSE	Anp32b	Acidic leucine-rich nuclear phosphoprotein 32 family member B	-1.21247	-0.188966	4.23412e-08	0.413249	+		2.70531e-06	0	12	10	12	11.5546	11.3511	11.9109	11.5574	10.5954	10.9676	11.8424	11.1907	11.4536	12.2643	11.852	11.4033	12.5905	13.2585	13.01	13.2062	12.9099	13.2658	NaN	NaN	11.1859	11.986	11.7116	12.0634	13.0189	12.4499	12.4314	12.701	12.6307	13.0631	13.025	12.4408	12.4884	12.756
P97379;P97855	P97379;P97855	G3BP1_MOUSE;G3BP2_MOUSE	G3bp1;G3bp2	Ras GTPase-activating protein-binding protein 2	0.0978713	-0.188616	0.706884	0.587138			0.675269	0.652279	10	9	10	11.6837	NaN	12.1236	11.3246	10.7242	11.3823	NaN	11.798	12.0875	12.9599	11.1027	11.2704	12.3354	11.9965	NaN	10.9758	12.421	12.432	11.0609	10.5487	10.1868	10.2757	NaN	NaN	11.3747	11.6766	12.5016	NaN	11.7094	11.485	12.0967	10.9036	11.4937	11.4334
Q8R5K4	Q8R5K4	NOL6_MOUSE	Nol6	Nucleolar protein 6	0.0576734	-0.188565	0.722529	0.223001			0.28901	0.371172	12	12	12	11.8468	11.7969	11.9106	11.9915	11.9955	11.9132	11.2677	11.1024	10.6532	11.4881	11.6765	11.0991	11.4671	11.4299	11.9518	11.5763	11.0722	10.6627	10.6157	11.575	11.1398	11.4689	11.2192	11.608	11.9018	11.3125	12.2402	11.5682	11.436	11.0545	11.2549	11.4196	11.353	11.3367
Q91YP3	Q91YP3	DEOC_MOUSE	Dera	Deoxyribose-phosphate aldolase	0.237312	-0.188429	0.0325892	0.0473395			0.000984442	0.0167949	12	12	12	12.2308	12.2908	12.2228	12.1139	12.3647	12.4027	12.9312	12.7846	12.8305	12.7239	12.9695	12.7102	11.9645	12.0878	11.9413	12.1432	12.233	12.1041	11.9511	12.6915	12.0872	12.4805	11.8422	11.9402	12.0748	12.1407	12.3628	12.5969	12.441	12.4626	12.3554	11.9311	12.1825	12.3855
A0A7N9VR94	A0A7N9VR94	A0A7N9VR94_MOUSE	Ahnak2	AHNAK nucleoprotein 2	-0.752904	-0.188395	0.00159218	0.372259	+		0.00520297	0.0122771	11	12	12	NaN	10.6853	11.0501	9.66237	9.95838	10.3253	11.0593	11.2411	10.533	10.1647	11.1162	11.4296	11.6279	11.3498	10.9669	11.079	12.4527	11.4299	10.6556	11.0606	10.1058	11.258	10.9407	11.7296	11.7075	10.5997	11.2903	11.1436	12.1387	11.7855	10.98	11.5971	11.4029	11.4546
Q91WQ3	Q91WQ3	SYYC_MOUSE	Yars1	Tyrosine--tRNA ligase, cytoplasmic	0.0843602	-0.188312	0.240843	0.175494			0.0781517	0.186187	12	12	12	14.3317	14.4164	14.4411	14.4169	14.4607	14.3055	14.2084	14.4889	13.8714	14.4006	14.2343	13.992	14.4612	14.478	14.5115	14.2057	14.2665	14.4307	13.1607	13.4423	13.6773	13.8752	13.875	13.9116	14.1285	14.2367	14.1503	14.1714	14.1139	14.4121	13.9474	14.3171	14.4056	14.3783
Q80VJ3	Q80VJ3	DNPH1_MOUSE	Dnph1	2'-deoxynucleoside 5'-phosphate N-hydrolase 1	0.228474	-0.188024	0.272329	0.399063			0.149686	0.192271	11	9	12	10.6273	11.1071	11.0179	10.871	11.3531	11.405	NaN	11.3683	10.0773	10.7599	10.7199	10.6885	10.3986	10.927	10.7845	10.543	10.3309	10.053	NaN	NaN	9.81438	NaN	11.049	10.5291	10.6559	10.8767	11.1524	10.8868	11.5168	10.1779	9.43521	10.8521	10.4851	10.4192
Q9ESY9	Q9ESY9	GILT_MOUSE	Ifi30	Gamma-interferon-inducible lysosomal thiol reductase	-0.308707	-0.18697	0.105553	0.571978			0.530542	0.52343	12	12	12	14.6492	14.163	13.8619	14.5108	14.2989	14.8976	14.3847	14.4451	14.5967	14.3025	14.5236	14.6771	13.9374	13.7746	13.4144	13.2943	13.9289	14.3434	14.9364	14.3494	15.2241	15.6431	16.3518	15.5741	15.5017	15.9061	14.813	15.0935	14.7645	14.6668	14.6135	14.2009	14.4182	13.977
Q62504	Q62504	MINT_MOUSE	Spen	Msx2-interacting protein	-0.733381	-0.186629	NaN	0.575557			0.252128	0.217668	2	4	4	11.0499	NaN	NaN	NaN	NaN	NaN	NaN	NaN	10.2624	NaN	NaN	NaN	11.147	10.6215	11.486	11.5571	NaN	NaN	NaN	NaN	NaN	NaN	NaN	NaN	NaN	NaN	NaN	NaN	NaN	NaN	10.8442	11.2323	11.5438	11.9378
Q810D6	Q810D6	GRWD1_MOUSE	Grwd1	Glutamate-rich WD repeat-containing protein 1	0.0328247	-0.186324	0.828913	0.187395			0.261076	0.368059	12	12	12	12.4183	12.4431	12.6484	12.5261	12.6017	12.6981	12.242	11.6938	11.6973	12.0156	12.0621	11.8636	12.1219	11.6383	12.3038	12.3361	12.5644	12.0151	12.0314	12.0753	11.6947	11.6684	12.1306	11.7002	12.5165	11.4294	11.5559	12.4291	12.0602	12.4174	12.3639	12.5522	12.4228	12.3615
Q8VBV7	Q8VBV7	CSN8_MOUSE	Cops8	COP9 signalosome complex subunit 8	-0.38594	-0.186236	0.285822	0.688415			0.641569	0.595491	9	7	8	9.83986	NaN	NaN	11.6027	10.9768	11.1632	10.0529	NaN	9.67734	11.82	10.574	10.4538	10.4406	9.19476	11.2927	NaN	NaN	NaN	12.3362	NaN	11.999	10.4509	10.4754	NaN	11.5642	10.1674	NaN	9.95614	NaN	11.0255	11.4075	NaN	11.2384	11.7963
Q62376	Q62376	RU17_MOUSE	Snrnp70	U1 small nuclear ribonucleoprotein 70 kDa	-0.732289	-0.185973	3.83898e-06	0.13082	+		4.75556e-07	0.000115942	12	12	12	13.7523	13.6502	13.8725	13.1756	13.675	13.7438	13.5743	13.9184	13.8158	14.1643	13.6925	13.8133	14.0858	14.1263	14.3167	14.3227	14.1512	14.4768	14.3857	14.6875	14.1812	14.5018	13.8378	14.3302	14.9137	14.0973	14.9135	14.3537	14.4463	14.2538	14.0205	14.2965	14.2964	14.4968
Q9CPX6	Q9CPX6	ATG3_MOUSE	Atg3	Ubiquitin-like-conjugating enzyme ATG3	0.470964	-0.185911	0.00293995	0.455224	+		0.00810638	0.0195892	12	10	12	13.3093	13.1276	13.2919	13.3479	13.3497	13.3889	12.9906	13.109	12.9854	13.5718	12.8646	12.8227	13.4097	12.9908	12.9789	NaN	12.2628	12.6626	12.7312	NaN	12.7897	12.2597	10.803	12.3425	12.7175	13.1357	12.9506	11.7342	12.7812	12.6278	12.9461	13.2348	12.1505	13.0463
P70677	P70677	CASP3_MOUSE	Casp3	Caspase-3	-0.150808	-0.185856	0.307003	0.295647			0.525483	0.579608	12	12	12	12.8081	13.2971	12.8638	12.4933	12.7394	12.8581	13.5519	13.6999	13.3808	12.8036	13.685	13.4443	13.535	13.6617	13.3949	13.7802	13.0445	13.4297	12.4937	12.2121	12.2235	13.2587	12.9733	13.1974	12.8827	12.9134	13.3502	13.3081	13.1527	13.2811	13.2131	13.7231	13.2257	13.3644
Q3TYX3	Q3TYX3	SMYD5_MOUSE	Smyd5	Histone-lysine N-trimethyltransferase SMYD5	-0.0835662	-0.185756	0.521666	0.175677			0.361023	0.484708	12	11	12	10.4132	10.3665	10.4112	10.3672	10.4766	10.7583	10.1467	10.786	11.1461	10.6899	10.6631	10.9581	10.4685	11.0008	10.9669	10.2853	10.5156	10.6281	NaN	10.125	10.1331	10.3641	10.3994	10.5737	10.0139	10.4878	10.3779	10.492	10.8029	10.6527	10.7046	10.8942	10.8101	11.4183
E9Q616	E9Q616	E9Q616_MOUSE	Ahnak	AHNAK nucleoprotein (desmoyokin)	-0.597394	-0.18535	9.97766e-07	0.103739	+		1.06348e-05	0.00115088	12	12	12	12.5586	12.384	12.6677	12.2131	12.2518	12.654	12.8144	12.5102	12.7102	12.4754	12.1142	12.0654	12.6042	12.9072	13.2529	12.5416	13.3101	13.1672	12.5232	12.2802	12.9474	13.1244	12.9954	12.7096	13.2329	12.8083	13.266	12.8137	13.054	13.257	13.3458	13.0162	13.0213	13.008
O09130	O09130	NF2IP_MOUSE	Nfatc2ip	NFATC2-interacting protein	NaN	-0.184606	NaN	NaN			0.751025	0.696041	0	2	4	NaN	NaN	NaN	NaN	NaN	NaN	NaN	NaN	NaN	NaN	NaN	NaN	NaN	9.89391	10.7458	NaN	NaN	NaN	NaN	NaN	NaN	NaN	NaN	NaN	NaN	NaN	NaN	NaN	NaN	11.1232	NaN	10.2962	NaN	10.8909
P27048	P27048;P63163	RSMB_MOUSE	Snrpb	Small nuclear ribonucleoprotein-associated protein B	-0.062746	-0.184492	0.548815	0.344389			0.524757	0.588264	12	11	12	12.8465	12.9913	13.0125	13.0299	13.3067	12.9079	13.4471	13.1667	13.2465	13.3356	13.5035	13.2037	13.3505	13.6288	13.4281	13.6793	13.4596	13.391	11.8826	NaN	12.3527	13.0695	12.7101	12.54	12.8915	13.0524	13.3147	13.3188	13.2974	13.6363	12.6893	13.0864	13.6812	13.3993
Q9CR27	Q9CR27	WASC3_MOUSE	Washc3	WASH complex subunit 3	NaN	-0.183289	NaN	NaN			1	1	0	2	1	NaN	NaN	NaN	NaN	NaN	NaN	NaN	NaN	NaN	NaN	NaN	NaN	NaN	NaN	9.9784	NaN	NaN	10.3676	NaN	NaN	NaN	NaN	NaN	NaN	NaN	NaN	NaN	NaN	NaN	NaN	NaN	NaN	NaN	10.3563
P97379	P97379	G3BP2_MOUSE	G3bp2	Ras GTPase-activating protein-binding protein 2	-0.0959613	-0.182874	0.260625	0.18294			0.31777	0.455804	12	12	12	12.7231	12.6325	12.678	12.4196	12.591	12.5422	12.2245	12.8722	12.8562	12.3505	12.3429	12.5259	12.7804	12.8537	12.5717	12.733	12.661	12.6501	11.4125	12.1394	12.2033	12.51	12.3232	12.8774	12.6448	12.4831	12.7354	12.6818	13.015	12.7529	12.5806	12.5149	12.8672	12.2254
Q8BVY0	Q8BVY0	RL1D1_MOUSE	Rsl1d1	Ribosomal L1 domain-containing protein 1	0.431073	-0.182172	0.0366497	0.429694			0.0138683	0.0298708	12	12	12	13.3751	14	13.771	13.2622	13.623	13.3202	13.1207	12.7325	13.1649	13.5584	13.0699	13.3124	12.3481	12.7669	12.88	13.3083	13.4261	13.3199	12.4195	11.8143	11.9008	13.0373	12.8651	12.8648	12.7727	12.5163	14.3824	13.0997	13.172	12.1893	12.4795	12.2897	13.1316	12.968
P61965	P61965	WDR5_MOUSE	Wdr5	WD repeat-containing protein 5	-0.304406	-0.18205	0.032512	0.339411			0.172183	0.246089	11	9	11	11.2712	11.4634	11.5013	11.1576	11.2233	11.2511	11.0599	10.7971	11.0422	11.1581	NaN	11.8596	11.6291	11.7117	11.1236	12.2767	11.5606	11.101	10.5343	NaN	NaN	11.2094	NaN	11.2332	11.3996	11.369	11.8026	NaN	11.0177	11.677	11.75	11.2804	11.5437	11.8718
O08759	O08759	UBE3A_MOUSE	Ube3a	Ubiquitin-protein ligase E3A	-0.0628478	-0.181921	0.48694	0.166606			0.305621	0.448725	12	11	12	11.0017	11.4466	11.2744	11.1558	11.3722	11.1432	11.5136	11.8063	11.4578	11.075	11.4168	11.5576	11.1791	11.47	11.3891	11.7175	11.288	11.4853	10.5078	NaN	11.0635	11.717	10.7111	11.0312	11.4322	11.3182	11.4062	11.6228	11.6361	11.2581	10.9793	11.3955	11.5167	11.428
P82343	P82343	RENBP_MOUSE	Renbp	N-acylglucosamine 2-epimerase	-0.0758288	-0.181884	0.529134	0.101239			0.347454	0.477458	12	12	12	14.0135	14.3417	14.1178	14.2286	14.2683	14.3323	15.078	14.9783	14.4827	14.3358	14.9766	14.8932	14.3102	14.3091	14.1791	14.2344	14.2271	14.3054	13.7931	14.5022	14.4114	14.6451	14.7828	15.0742	14.411	14.5949	14.84	14.6902	14.817	14.3844	14.4524	14.6277	14.5243	14.3774
P62827	P62827	RAN_MOUSE	Ran	GTP-binding nuclear protein Ran	0.0907667	-0.181843	0.529616	0.271722			0.171204	0.270018	12	12	12	15.1015	14.9171	15.3601	15.1071	14.7691	14.8591	14.7948	14.4413	14.8446	14.5531	14.7971	14.9352	14.2376	14.2953	14.3612	14.4302	14.5078	14.2781	14.5334	15.0654	14.4508	14.9626	15.3903	14.6959	14.27	14.8956	15.2288	15.5508	15.4202	14.3759	14.6087	14.4625	14.8675	14.621
O70310;O70311	O70310;O70311	NMT1_MOUSE;NMT2_MOUSE	Nmt1;Nmt2	Glycylpeptide N-tetradecanoyltransferase 1	0.0831199	-0.181391	0.422265	0.390744			0.317587	0.381423	12	12	12	12.9224	13.1161	12.9886	12.953	12.8349	13.0041	13.5908	13.2107	13.1488	13.2087	13.1917	12.9858	13.1089	13.2931	13.1412	13.1065	13.3597	13.2267	11.4464	11.6937	12.3155	13.0275	12.8651	13.3973	12.9671	13.2233	13.3686	12.9683	12.9004	12.7177	12.9428	12.8539	12.3738	13.2636
Q9CWH5	Q9CWH5	TRM11_MOUSE	Trmt11	tRNA (guanine(10)-N2)-methyltransferase homolog	-0.089551	-0.181283	0.543257	0.267287			0.531428	0.601494	12	10	9	10.5898	10.7982	10.8345	11.075	10.4675	10.3388	11.5043	11.011	11.4213	10.8895	11.1734	10.909	10.2035	10.6001	10.339	10.8745	11.0426	10.6675	NaN	11.3416	NaN	10.7681	11.1268	11.2958	10.9588	11.1397	NaN	10.9751	NaN	11.2204	11.1591	10.5197	NaN	10.6839
Q9JM76	Q9JM76	ARPC3_MOUSE	Arpc3	Actin-related protein 2/3 complex subunit 3	-0.266891	-0.181279	0.0228971	0.104011			0.0394845	0.147537	12	12	12	13.7756	13.4302	12.9746	13.5284	13.359	13.2756	13.6322	13.4477	13.746	13.673	13.612	13.4672	13.7767	13.6677	13.8759	13.7731	13.4147	13.4286	13.2909	13.6702	13.3874	13.6489	13.7553	13.2594	13.4625	13.8372	13.9607	13.677	14.2112	13.9447	13.8977	13.8442	13.4127	13.282
P10649	P10649;P19639	GSTM1_MOUSE	Gstm1	Glutathione S-transferase Mu 1	-0.0206568	-0.180688	0.876873	0.383135			0.562058	0.606225	12	11	12	11.8879	11.2014	11.4369	11.6317	10.8878	11.4399	11.0558	11.4018	11.5417	10.9432	11.166	10.933	11.7707	11.6076	11.0861	11.2683	11.7362	11.8262	9.73638	10.8451	NaN	10.9064	10.8319	10.8579	10.8871	11.0362	11.1455	11.2308	10.8381	11.4279	11.8058	11.3258	11.8692	11.4394
Q3THK3	Q3THK3	T2FA_MOUSE	Gtf2f1	General transcription factor IIF subunit 1	-1.31321	-0.180576	3.68344e-07	0.452532	+		4.19806e-07	0	12	12	12	12.1944	11.578	11.8358	12.3096	12.2285	12.2926	12.4986	12.4974	12.4314	11.7943	12.001	11.7264	13.5013	13.8657	13.6644	13.6407	14.0832	13.9731	12.4268	12.4083	12.7529	12.87	12.8942	12.899	13.9293	12.284	13.6198	12.6687	13.0603	13.4698	13.7262	13.6317	13.7014	14.2007
Q8R180	Q8R180	ERO1A_MOUSE	Ero1a	ERO1-like protein alpha	-0.515292	-0.180377	0.0019549	0.277282	+		0.006804	0.0267396	12	12	12	13.4172	13.1604	13.1497	13.1744	13.2128	13.1759	13.9513	14.0105	13.8802	13.2916	13.5494	13.3115	13.73	13.9126	13.4689	13.7905	13.8299	13.7937	14.241	14.718	13.3352	13.2274	13.4735	13.7833	14.493	13.8178	14.1917	13.2575	13.757	14.1059	14.0546	14.1466	14.4201	14.1416
Q810B6	Q810B6	ANFY1_MOUSE	Ankfy1	Rabankyrin-5	-0.1576	-0.180274	0.10341	0.192727			0.239896	0.386925	12	11	12	11.197	10.9494	11.0789	11	10.7445	10.654	11.019	10.9803	11.0906	10.953	10.7761	10.9203	10.8103	10.5506	10.6439	10.4585	11.0208	10.6409	NaN	11.7383	11.0832	11.0591	11.0615	11.0997	11.0743	11.2777	11.5178	11.2917	11.2671	10.9434	10.7965	10.982	10.7602	10.8694
Q3TAQ9	Q3TAQ9	Q3TAQ9_MOUSE	Wdr36	WD repeat domain 36	0.0751949	-0.179985	0.625595	0.173479			0.20793	0.306098	12	12	12	13.0967	13.3005	13.2267	13.2251	13.2503	13.2991	12.4833	12.6336	12.2634	12.6424	12.4529	12.2693	13.0374	12.7116	12.2904	12.9574	12.7829	12.9078	12.3463	12.3422	12.055	12.6428	12.3009	12.7063	12.6643	12.46	13.033	12.7848	12.9688	12.4854	12.3437	13.1769	12.6663	12.4911
Q9Z2N8	Q9Z2N8	ACL6A_MOUSE	Actl6a	Actin-like protein 6A	0.461677	-0.179751	6.49876e-05	0.177509	+		1.45393e-05	0.000970149	12	12	12	12.9149	12.8182	12.7276	12.9755	12.9759	12.872	13.2184	12.5628	12.7527	12.5691	13.0646	13.2265	12.2762	12.4095	11.7452	12.5255	12.3394	12.613	11.7389	12.2735	12.1228	11.6278	12.8426	12.4665	12.2069	12.551	12.437	12.8675	12.4862	12.142	12.1196	12.7349	12.1487	12.4232
Q6P5F9	Q6P5F9	XPO1_MOUSE	Xpo1	Exportin-1	0.285634	-0.179424	0.000417434	0.054063	+		6.05017e-06	0.00236269	12	12	12	13.4614	13.7608	13.788	13.8162	13.8764	13.8074	13.6253	13.5074	13.7487	13.6363	13.6546	13.8812	13.3853	13.1919	13.313	13.3898	13.311	13.1309	12.7128	12.9745	13.1581	13.3528	13.4978	13.565	13.5573	13.5983	13.6092	13.7056	13.4948	13.3649	13.2073	13.2813	13.1253	13.2646
Q9DC48	Q9DC48	PRP17_MOUSE	Cdc40	Pre-mRNA-processing factor 17	0.410617	-0.179268	0.0197731	0.427626			0.00755177	0.0211503	12	6	12	11.6519	12.6853	12.0209	12.0266	12.2934	12.2425	11.9786	12.0874	12.0034	11.9333	11.6606	12.155	11.9183	11.5183	11.2852	11.0603	11.4405	NaN	NaN	NaN	NaN	NaN	NaN	11.6075	11.296	11.1743	11.7372	11.4566	10.8252	11.7981	11.2292	12.2304	12.2469	11.6424
Q80YV3	Q80YV3	TRRAP_MOUSE	Trrap	Transformation/transcription domain-associated protein	0.178659	-0.178753	0.252144	0.597235			0.299232	0.31475	11	7	6	9.81041	9.63636	9.80085	10.4444	9.63916	9.9269	9.73352	10.1776	NaN	9.85677	9.62278	10.1728	9.99387	9.74499	9.92995	10.0044	9.17299	NaN	NaN	NaN	8.00463	NaN	NaN	9.89739	10.2512	9.8081	9.77547	9.73952	9.49956	NaN	NaN	NaN	NaN	NaN
Q8BVE3	Q8BVE3	VATH_MOUSE	Atp6v1h	V-type proton ATPase subunit H	-0.14254	-0.178452	0.328865	0.112054			0.403569	0.507359	12	12	12	12.6497	12.5782	12.3262	12.3296	12.5355	12.1775	13.43	12.9988	13.282	12.9547	13.4634	13.1848	12.6073	12.6059	12.4394	12.9072	12.9966	13.0419	12.1601	13.1829	12.526	13.1197	12.9025	12.99	12.8023	13.1912	13.2764	12.8926	13.2743	12.9381	12.7381	12.6673	13.0241	12.8429
Q8CAK3	Q8CAK3	SHFL_MOUSE	Shfl	Shiftless antiviral inhibitor of ribosomal frameshifting protein homolog	-0.214982	-0.177799	0.390171	0.576432			0.700436	0.687426	9	8	11	NaN	9.46613	10.3691	10.3889	10.7235	NaN	NaN	10.5983	10.9179	10.6638	10.755	10.8548	10.4572	NaN	10.5028	9.78431	NaN	NaN	11.5759	NaN	11.1666	9.27137	10.7496	11.0007	10.3965	10.9406	9.07838	10.6721	10.5815	11.0227	10.8921	11.3137	NaN	11.2078
P35585	P35585;Q9WVP1	AP1M1_MOUSE	Ap1m1	AP-1 complex subunit mu-1	0.33965	-0.177405	0.0158197	0.250019			0.0042836	0.0207646	12	9	12	12.1251	11.8322	11.5816	12.2385	11.8498	12.0163	12.4842	12.1367	11.9258	12.8165	12.3331	12.2808	11.0078	11.3066	11.828	12.0666	NaN	NaN	11.3401	NaN	11.6532	11.9566	12.0406	11.3625	12.0506	11.705	11.522	11.5084	12.0946	11.3704	11.5439	11.6419	11.8387	12.4341
Q3UHD6	Q3UHD6	SNX27_MOUSE	Snx27	Sorting nexin-27	-0.0369732	-0.177083	0.612189	0.189229			0.277467	0.427418	12	12	12	11.9148	11.973	11.8724	11.753	12.1097	12.0413	12.3296	12.1846	12.0166	12.0708	12.3425	12.1375	12.0398	12.1131	12.0339	12.1547	12.4093	12.6738	11.3746	11.635	11.3146	11.437	11.8993	11.9792	11.9612	12.0876	12.4089	12.3204	12.283	12.1397	12.0735	11.9273	11.9894	11.8185
Q9DBX2	Q9DBX2	PHLP_MOUSE	Pdcl	Phosducin-like protein	-1.54035	-0.176942	NaN	NaN			0.813001	0.762276	1	2	7	9.27228	NaN	NaN	NaN	NaN	NaN	NaN	NaN	NaN	NaN	NaN	NaN	10.7385	NaN	NaN	NaN	NaN	10.5329	NaN	NaN	NaN	NaN	NaN	NaN	NaN	NaN	NaN	NaN	8.74542	10.6135	11.4776	11.3472	10.8437	11.489
Q80UK8	Q80UK8	INT2_MOUSE	Ints2	Integrator complex subunit 2	0.301268	-0.176889	0.331231	0.659056			0.246209	0.238395	9	6	5	9.50691	10.3856	9.8519	9.40264	10.1245	9.75038	NaN	9.72688	NaN	9.10922	9.84498	NaN	8.77451	NaN	NaN	8.89723	9.58421	9.32787	NaN	NaN	8.8635	NaN	NaN	10.1524	8.23362	NaN	10.183	9.8584	NaN	NaN	NaN	NaN	NaN	NaN
P62331	P62331	ARF6_MOUSE	Arf6	ADP-ribosylation factor 6	-0.293	-0.176759	0.0045491	0.192837			0.0633269	0.162783	12	12	12	12.6226	12.2765	12.502	12.5045	12.5381	12.2587	12.2696	12.3344	12.5942	11.9743	12.6935	12.8001	12.5521	12.2376	12.3363	12.2406	11.6896	12.7768	12.4385	12.7491	12.8268	12.9567	12.8336	13.1255	12.9094	12.9165	13.0452	12.7528	13.0078	12.6459	12.7964	12.5322	12.4049	12.4668
Q9WUA2	Q9WUA2	SYFB_MOUSE	Farsb	Phenylalanine--tRNA ligase beta subunit	0.305467	-0.176642	0.000115143	0.205258	+		0.000758031	0.0111595	12	12	12	14.4823	14.3679	14.3913	14.1989	14.2456	14.0652	14.1555	14.4569	14.4269	14.1771	14.3727	14.3626	14.0903	14.0245	13.9959	13.9992	14.2355	14.2376	12.7614	13.6301	13.2348	13.9555	13.9292	13.8237	13.7723	14.0176	14.2868	14.0857	14.2717	13.9008	13.9796	14.1852	13.9955	13.7643
Q3V1V3	Q3V1V3	ESF1_MOUSE	Esf1	ESF1 homolog	-0.437776	-0.176567	0.154819	0.539725			0.309486	0.310301	8	11	12	12.9356	13.0081	12.9319	12.6988	12.8735	13.1188	NaN	NaN	12.0532	12.4557	NaN	NaN	12.9535	13.6398	14.0705	13.3196	13.1067	13.2411	12.0812	NaN	12.9273	12.6835	12.4819	12.7222	13.5277	11.8297	12.7699	12.1401	12.5142	13.4148	13.1935	13.5688	13.7802	13.9648
O35451	O35451	ATF6B_MOUSE	Atf6b	Cyclic AMP-dependent transcription factor ATF-6 beta	-0.0641977	-0.175865	0.732464	0.415876			0.674628	0.695835	12	12	12	15.6658	14.6432	15.4233	15.8061	15.6655	15.3749	15.1059	14.7725	15.8864	15.9133	15.3097	15.6926	15.69	15.3076	15.674	14.2027	14.7793	14.6388	15.3065	15.4992	16.1919	15.7826	15.5662	15.2802	15.8501	16.004	14.9388	15.1492	15.0079	15.6599	16.2145	15.3334	15.6523	16.1116
Q8CCP0	Q8CCP0	NEMF_MOUSE	Nemf	Ribosome quality control complex subunit NEMF	0.0759694	-0.17533	0.743524	0.50952			0.623119	0.61709	9	8	8	10.801	10.4676	11.842	11.3882	11.9002	11.6583	11.0593	NaN	10.4043	11.4397	NaN	NaN	10.01	11.2926	11.3951	10.148	11.6877	NaN	NaN	NaN	NaN	10.7406	10.7688	11.6896	11.6878	11.229	11.3877	10.553	NaN	11.134	11.1129	NaN	NaN	10.9717
Q8K4B0;Q924K8;Q9R190	Q8K4B0;Q9R190;Q924K8	MTA1_MOUSE;MTA2_MOUSE;MTA3_MOUSE	Mta1;Mta2;Mta3	Metastasis-associated protein MTA1	0.129504	-0.174771	0.660528	0.596477			0.667183	0.642489	10	4	8	12.3916	12.9515	13.437	13.5393	13.5731	13.2971	NaN	11.5531	NaN	13.4354	12.966	12.8931	NaN	NaN	NaN	NaN	NaN	NaN	12.4193	NaN	NaN	12.7762	13.1397	12.4627	13.0268	11.7767	NaN	NaN	12.566	NaN	12.6322	NaN	12.9792	13.3361
Q8CGC7	Q8CGC7	SYEP_MOUSE	Eprs1	Bifunctional glutamate/proline--tRNA ligase	0.253466	-0.174381	0.000173847	0.0959566			9.13041e-05	0.00698983	12	12	12	14.7061	14.8506	14.8864	14.7889	14.7721	14.6446	14.569	14.6781	14.5321	14.5564	14.6868	14.7002	14.4929	14.3145	14.4613	14.5939	14.4294	14.3946	13.7204	13.6866	13.9616	14.4642	14.2474	14.4703	14.2861	14.4632	14.5315	14.4982	14.598	14.4286	14.1464	14.3583	14.27	14.4355
P32233	P32233	DRG1_MOUSE	Drg1	Developmentally-regulated GTP-binding protein 1	0.261464	-0.174346	0.132308	0.441544			0.0916249	0.13601	12	12	12	11.5768	12.2383	12.5418	12.2037	12.397	12.4774	12.3456	12.008	11.8584	12.1205	12.4004	12.0074	12.5325	11.8388	12.6237	12.4086	12.0552	11.8178	11.0341	10.9045	11.2333	11.2901	11.443	11.7639	11.249	11.551	11.2162	12.0668	11.335	12.0855	12.1535	12.4676	12.5402	12.6082
P42859	P42859	HD_MOUSE	Htt	Huntingtin	0.168142	-0.173977	0.360724	0.407551			0.247747	0.290596	11	8	9	11.6073	11.212	11.8449	11.9038	11.7106	NaN	11.6942	10.926	12.2502	12.1432	11.8833	10.9513	11.4193	NaN	10.915	11.1266	10.9454	10.5905	NaN	NaN	11.794	NaN	11.569	12.0866	11.8687	11.857	11.2295	11.3487	11.3198	11.1249	11.1087	11.9579	NaN	NaN
P62137;P63087	P62137;P63087	PP1A_MOUSE;PP1G_MOUSE	Ppp1ca;Ppp1cc	Serine/threonine-protein phosphatase PP1-alpha catalytic subunit	0.0414497	-0.173954	0.814636	0.292978			0.416043	0.484496	12	9	10	13.9757	13.7946	14.0282	14.2455	13.3128	13.7117	13.1406	12.7855	13.5042	13.6963	13.7021	13.9948	13.1881	NaN	NaN	13.8856	13.1729	13.4839	12.9955	13.4506	NaN	13.4948	13.5728	13.7363	NaN	13.5206	13.8282	13.975	13.828	13.5502	12.7327	13.1423	NaN	13.8437
Q8CIG8	Q8CIG8	ANM5_MOUSE	Prmt5	Protein arginine N-methyltransferase 5	0.341882	-0.172982	0.00323122	0.133759	+		0.000173544	0.00497881	12	12	12	14.3825	14.5074	14.5361	14.7892	14.8095	14.622	14.001	14.2752	14.1214	14.5093	14.1902	14.1722	14.2763	14.0243	13.9474	14.1837	13.9866	14.0006	13.212	13.7111	13.5173	13.9908	13.7868	14.1009	14.113	14.204	14.322	14.5404	14.0007	14.0339	13.6302	13.9955	13.9927	13.8587
O55029	O55029	COPB2_MOUSE	Copb2	Coatomer subunit beta'	0.199371	-0.172481	0.00491499	0.090655			0.000785288	0.0220163	12	12	12	14.0944	13.7398	14.1448	14.0126	14.2454	13.9137	14.113	14.2773	14.1263	13.8541	14.1727	14.072	13.9107	13.7942	13.9752	13.9313	14.0209	14.0765	13.2621	13.3114	13.2984	13.6793	13.5458	13.4979	13.5592	13.7366	13.8625	13.7509	13.8343	13.9939	13.8692	14.1543	13.9273	13.9291
Q61166	Q61166	MARE1_MOUSE	Mapre1	Microtubule-associated protein RP/EB family member 1	-0.228421	-0.17227	0.237975	0.429791			0.44104	0.491961	12	12	12	12.7185	13.4049	12.9916	13.0564	12.9907	13.0266	12.5808	12.8509	13.1181	12.6779	13.267	12.8958	13.148	13.6733	13.26	13.4338	13.4417	13.258	12.2856	13.0965	12.5463	12.6292	12.8385	12.6423	12.1939	12.5318	12.5209	12.9457	12.8506	13.7785	13.4284	13.7621	13.9801	13.6818
Q3TCH7	Q3TCH7	CUL4A_MOUSE	Cul4a	Cullin-4A	-0.181501	-0.172175	0.274593	0.233553			0.41387	0.499211	12	12	12	11.6445	10.9136	11.6019	11.5053	11.6328	11.2521	11.8662	12.5235	11.8633	12.0501	11.4521	12.1075	11.0735	11.7862	11.5615	11.3266	11.447	12.1266	11.9882	11.8715	11.9414	11.6266	12.0476	11.7282	12.0009	12.1006	11.4012	11.7773	11.5275	11.7269	11.9614	11.3519	12.0056	12.2026
Q00519	Q00519	XDH_MOUSE	Xdh	Xanthine dehydrogenase/oxidase	-0.332594	-0.171938	0.052624	0.419881			0.207977	0.266529	12	11	12	10.2872	10.6356	10.6612	10.5834	10.5138	10.3547	10.395	10.1515	9.60192	10.4634	10.7736	10.8036	10.3603	10.2304	10.3647	11.3234	10.5131	9.67651	NaN	10.4918	10.3536	11.5138	10.4914	11.2377	11.2996	10.9638	11.1859	11.3028	10.8135	10.396	10.341	10.5444	9.96016	10.6518
P16675	P16675	PPGB_MOUSE	Ctsa	Lysosomal protective protein	-0.417555	-0.171767	0.00717039	0.145843	+		0.0181186	0.060661	12	12	12	17.7278	17.8959	18.0049	17.9893	17.871	18.1281	17.1478	17.0069	17.0669	17.0162	17.2255	17.2974	17.5963	17.5666	17.5839	17.7075	17.7687	17.6395	17.1884	17.6889	17.9627	17.9622	18.4835	18.1788	18.2153	18.1544	17.9434	18.2518	17.8958	17.9832	17.5373	17.8209	17.9228	17.7186
Q9Z2I8	Q9Z2I8	SUCB2_MOUSE	Suclg2	Succinate--CoA ligase [GDP-forming] subunit beta, mitochondrial	-0.105276	-0.171371	0.736366	0.592273			0.886383	0.872497	8	3	7	NaN	11.3274	10.7862	9.26751	11.0694	10.3251	10.956	NaN	10.2864	NaN	NaN	10.9995	NaN	NaN	NaN	NaN	10.466	10.7502	NaN	NaN	NaN	10.467	NaN	NaN	10.8046	10.9696	NaN	NaN	NaN	11.0669	9.60516	NaN	10.8396	10.9749
Q9Z1M7	Q9Z1M7	LARG1_MOUSE	Large1	Xylosyl- and glucuronyltransferase LARGE1	0.110362	-0.17097	0.809649	0.706028			0.839989	0.80907	11	7	9	13.3732	13.6745	13.0582	13.6663	13.0082	13.708	12.6476	11.6551	10.0224	12.0737	NaN	12.5059	11.8731	12.9993	12.9889	13.2824	10.6155	12.5574	NaN	NaN	12.4187	NaN	NaN	NaN	11.9658	NaN	NaN	11.1731	NaN	13.349	12.3488	11.7754	13.7115	13.346
Q69ZC8	Q69ZC8	GPAM1_MOUSE	Gpalpp1	GPALPP motifs-containing protein 1	-0.961142	-0.170969	0.00221957	0.600082	+		0.00355163	0.00628164	11	12	11	11.0865	11.2615	11.1641	11.0173	11.7048	NaN	11.4739	11.396	11.0286	10.9438	11.2708	11.8393	12.4855	12.4897	13.1587	12.7003	12.6521	12.5062	11.8465	10.8501	11.5754	11.5753	11.5757	11.543	11.6092	NaN	10.4301	11.8476	11.5523	12.8532	12.5646	12.7963	12.6035	13.4688
Q8R5A3	Q8R5A3;F2Z3U3	AB1IP_MOUSE	Apbb1ip	Amyloid beta A4 precursor protein-binding family B member 1-interacting protein	-0.130445	-0.170961	0.3428	0.409167			0.626942	0.663857	12	12	12	12.7504	12.2313	11.8358	12.6342	12.7241	12.5677	12.2212	11.8172	12.6016	12.572	12.0369	12.4572	13.2379	12.665	12.6022	12.5087	12.4871	13.0391	11.6864	10.8359	12.2356	12.3389	12.1237	12.2028	12.497	13.0347	12.3058	12.0454	12.5864	12.5194	12.8355	12.8079	12.5597	12.3205
A2AQ07;P68372;P99024;Q7TMM9;Q922F4;Q9D6F9;Q9ERD7	P99024;Q7TMM9;Q9D6F9;Q922F4;Q9CWF2;A2AQ07;Q9ERD7;P68372	TBB1_MOUSE;TBB2A_MOUSE;TBB3_MOUSE;TBB4A_MOUSE;TBB4B_MOUSE;TBB5_MOUSE;TBB6_MOUSE	Tubb1;Tubb2a;Tubb3;Tubb4a;Tubb4b;Tubb5;Tubb6	Tubulin beta-1 chain	0.237664	-0.17036	0.0114885	0.241213			0.00735501	0.0414491	12	12	12	18.9381	18.7304	18.8096	18.9479	18.9157	18.6424	18.9413	18.5829	18.9929	19.0986	18.8068	19.0089	18.487	18.5021	18.6172	18.4663	18.5524	17.7725	18.4217	18.5902	19.1111	18.8077	17.5529	18.6379	19.0063	18.829	18.7579	18.1068	18.4738	18.5945	18.3323	18.6161	18.6134	18.5009
O70481	O70481	UBR1_MOUSE	Ubr1	E3 ubiquitin-protein ligase UBR1	0.426545	-0.170353	0.000431066	0.214839	+		2.57285e-05	0.00151682	12	10	12	13.4759	13.2546	13.1497	13.2848	13.4825	13.0051	13.1387	13.3992	13.1208	13.1808	13.2614	13.39	12.5911	12.1998	12.7856	12.8876	12.8649	12.6141	NaN	NaN	13.1665	12.6022	12.7104	12.2282	13.0081	12.8989	13.0414	12.9739	12.9963	13.1087	11.9541	12.734	12.8839	12.4803
Q80TE0	Q80TE0	RPAP1_MOUSE	Rpap1	RNA polymerase II-associated protein 1	0.360265	-0.170236	0.0273138	0.353469			0.0103428	0.0294118	10	6	9	10.7986	11.4276	11.2815	11.3607	11.3787	11.635	10.7164	NaN	11.189	11.1004	NaN	11.6378	NaN	10.8487	10.2375	NaN	11.2127	NaN	NaN	NaN	10.5069	10.7127	NaN	10.8137	10.8989	10.7815	10.9438	11.4515	NaN	10.8309	10.3231	10.5743	NaN	10.9345
P61205;P84078	P61205;P84078	ARF1_MOUSE;ARF3_MOUSE	Arf1;Arf3	ADP-ribosylation factor 3	-0.0304604	-0.170221	0.653531	0.128863			0.189589	0.374295	12	12	12	14.8078	14.9845	15.2271	14.9027	14.9447	14.6565	14.9762	15.0366	15.0277	15.1771	14.6736	14.941	14.872	15.2479	15.148	14.6373	14.9551	14.4169	14.3398	14.2227	15.1982	14.948	14.7463	14.946	15.0371	15.2327	14.7759	14.9271	14.8428	15.0201	14.9915	14.9987	14.7261	15.2304
Q9Z1F9	Q9Z1F9	SAE2_MOUSE	Uba2	SUMO-activating enzyme subunit 2	0.227918	-0.170015	0.0451513	0.354399			0.0478984	0.10477	12	12	12	12.5199	12.715	12.7727	12.7392	12.7416	12.2923	12.5571	12.7877	12.7149	12.3241	13.0194	12.5306	12.7349	12.4858	12.2078	12.2485	12.4362	12.4378	10.8244	11.8339	11.8973	12.5552	12.3891	12.8883	12.3702	12.4839	12.8949	12.6845	12.5572	11.9445	12.2248	12.524	12.1881	11.9725
P56399	P56399	UBP5_MOUSE	Usp5	Ubiquitin carboxyl-terminal hydrolase 5	0.211177	-0.169763	0.00180873	0.0359222			2.50324e-05	0.00706397	12	12	12	14.0023	14.1538	14.3036	14.244	14.1105	14.2085	14.1468	14.4962	14.152	14.4113	14.3263	14.3054	13.8112	13.9561	13.9227	14.0613	13.9028	14.1613	13.3779	13.6144	13.6659	13.9524	13.8826	13.9809	13.8675	14.1939	14.0024	14.0316	13.8229	14.054	14.0495	13.8464	14.1571	14.008
Q01405;Q9D662	Q9D662;Q01405	SC23A_MOUSE;SC23B_MOUSE	Sec23a;Sec23b	Protein transport protein Sec23A	-0.215269	-0.169597	0.336977	0.412308			0.520809	0.553226	12	10	12	10.1623	10.9144	11.4627	10.9381	10.988	11.1154	11.3005	11.5664	12.0522	11.6802	11.4483	11.6136	11.4376	11.7915	11.6467	11.1255	11.3355	11.5031	NaN	NaN	10.9707	11.3442	10.9292	11.0745	11.2913	11.2182	11.3057	11.4853	10.106	11.7129	11.7225	12.1274	11.8534	12.3916
P80318	P80318	TCPG_MOUSE	Cct3	T-complex protein 1 subunit gamma	0.0926251	-0.16896	0.0539807	0.0978782			0.0125184	0.105882	12	12	12	16.7452	16.9933	16.8166	16.9426	17.0008	16.8858	16.9099	16.7056	16.7161	16.779	16.7928	16.73	16.8886	16.811	16.7687	16.7281	16.5875	16.8202	15.9185	16.1386	16.3221	16.6333	16.3618	16.9003	16.7197	16.7028	16.8178	16.7697	16.9492	16.7931	16.5866	16.666	16.5721	16.7321
Q9DCX1	Q9DCX1	MD2BP_MOUSE	Mad2l1bp	MAD2L1-binding protein	0.554721	-0.168911	NaN	NaN			0.0353497	0.0603781	6	1	2	11.5214	NaN	11.6302	11.7605	11.3608	11.5453	NaN	NaN	NaN	11.3185	NaN	NaN	NaN	NaN	NaN	NaN	NaN	NaN	NaN	NaN	NaN	NaN	NaN	10.7991	NaN	NaN	NaN	NaN	NaN	10.6202	NaN	NaN	NaN	NaN
P35123	P35123	UBP4_MOUSE	Usp4	Ubiquitin carboxyl-terminal hydrolase 4	-0.0454373	-0.168369	0.691269	0.392553			0.576421	0.631715	12	12	12	11.2821	11.6719	11.5694	11.2759	11.3194	11.256	11.6176	11.623	11.8111	11.2145	11.4074	11.6148	11.5417	11.5645	10.903	11.2505	11.4948	11.4493	9.99139	12.33	11.564	10.9777	11.1878	11.9334	11.1366	11.0367	11.907	11.4343	11.9562	11.302	11.2775	11.508	11.5465	11.6758
Q8VEH3	Q8VEH3	ARL8A_MOUSE	Arl8a	ADP-ribosylation factor-like protein 8A	0.337964	-0.168183	0.0181558	0.374745			0.0077933	0.0284293	12	9	11	11.2773	11.499	11.8303	11.614	11.6971	11.4891	11.4332	11.554	11.3337	11.9061	11.9914	11.5869	10.7201	10.6948	10.9749	10.6885	NaN	NaN	10.8843	NaN	11.71	11.8168	11.0352	11.3292	11.8816	11.2308	11.0918	11.0699	11.7457	11.3079	10.423	NaN	11.2523	10.972
D4AFX7	D4AFX7	D4AFX7_MOUSE	Dnajc13	DnaJ heat shock protein family (Hsp40) member C13	0.380803	-0.167659	0.00600867	0.318663	+		0.00364253	0.0163152	12	12	11	12.0576	12.132	12.7332	12.852	12.6284	12.832	12.2387	12.1396	12.0513	11.8519	12.4608	12.4228	11.2926	11.9899	12.4518	11.9842	12.0536	11.0835	11.4096	11.1248	12.143	12.25	11.6468	12.3889	12.3466	12.0582	NaN	12.0265	11.6002	11.8038	11.7495	11.8245	12.268	11.9122
O08784	O08784	TCOF_MOUSE	Tcof1	Treacle protein	-1.19747	-0.167585	1.1388e-05	0.581799	+		6.22765e-05	0.000185567	12	12	12	13.1416	13.1142	13.1258	12.7619	13.0463	13.0659	13.3336	13.4439	13.7706	13.4016	13.5279	13.264	14.4727	14.9461	14.8476	14.8599	15.3611	15.1528	12.8631	13.4505	13.5171	13.9455	13.8397	14.1	14.3085	12.7564	14.1567	13.9389	14.4218	15.0154	14.9134	14.7181	15.1329	14.625
Q8CFE3	Q8CFE3	RCOR1_MOUSE	Rcor1	REST corepressor 1	-0.00153804	-0.167525	0.989954	0.346303			0.445593	0.530863	12	12	12	12.4613	11.8047	12.0243	12.1737	12.2772	12.2365	12.0547	12.1355	12.0021	12.4094	11.8682	12.1004	12.6153	12.4723	12.1906	12.1503	12.2666	12.3502	11.191	11.3437	11.2555	11.8712	11.9144	11.9352	12.2816	12.3572	11.3068	12.1511	11.7454	12.5182	11.8925	12.2433	12.2015	12.2871
Q5SWD9	Q5SWD9	TSR1_MOUSE	Tsr1	Pre-rRNA-processing protein TSR1 homolog	-0.0652094	-0.16697	0.532161	0.132574			0.29607	0.461221	12	12	12	12.6327	12.4819	12.3907	12.5326	12.3851	12.841	11.9957	12.655	12.548	12.0234	12.5486	12.2006	12.2559	12.2875	11.9695	12.3102	12.6835	12.6168	12.1644	11.8382	12.1996	12.5783	12.4272	12.683	12.6745	12.599	12.4569	12.2764	12.778	12.5056	11.9807	12.7324	12.251	12.3842
Q3UJD6	Q3UJD6	UBP19_MOUSE	Usp19	Ubiquitin carboxyl-terminal hydrolase 19	0.136213	-0.166189	0.173996	0.435187			0.240819	0.305591	12	12	12	11.1597	11.5059	11.3577	11.088	11.5478	11.27	11.3149	11.2102	11.0154	11.491	11.4621	11.1836	11.1253	11.4167	11.3968	11.3925	11.3597	11.3654	9.55614	9.81015	10.606	11.372	11.0204	11.5564	11.2891	10.7825	11.4258	11.531	10.9378	11.2339	10.708	10.9865	10.9938	11.1091
Q91XU3	Q91XU3	PI42C_MOUSE	Pip4k2c	Phosphatidylinositol 5-phosphate 4-kinase type-2 gamma	-0.44171	-0.165676	0.0238218	0.313884			0.0588067	0.095289	9	6	10	11.1338	10.608	10.5215	10.1699	11.1819	9.76816	NaN	10.6505	NaN	10.2756	NaN	11.09	NaN	10.7576	10.7649	10.8044	NaN	NaN	10.4256	NaN	NaN	11.4834	NaN	11.0199	11.052	11.0226	10.9707	11.0149	11.2961	10.6408	10.5318	NaN	11.3691	11.2199
Q6ZPJ3	Q6ZPJ3	UBE2O_MOUSE	Ube2o	(E3-independent) E2 ubiquitin-conjugating enzyme UBE2O	-0.686361	-0.165436	4.48855e-07	0.14528	+		1.84103e-07	0.000125	12	12	12	13.1777	13.4356	13.4593	13.4119	13.1806	13.3311	12.8333	13.0659	13.0226	13.2167	13.1364	13.3401	13.3865	13.5237	13.6967	13.6669	13.9487	13.7986	13.418	14.3168	13.6882	13.9757	13.6861	13.7564	14.3111	13.4064	14.1707	13.8862	14.2663	13.73	13.6651	13.8698	13.5732	13.8624
Q8BGW1	Q8BGW1	FTO_MOUSE	Fto	Alpha-ketoglutarate-dependent dioxygenase FTO	-0.218949	-0.164417	0.101252	0.276882			0.282828	0.3845	12	11	12	10.0675	10.6717	10.9029	9.92564	10.9926	10.4507	10.2696	10.4215	10.2686	10.6463	10.3048	10.1724	10.5666	10.0114	10.0521	10.3369	10.7106	10.6039	NaN	10.6191	9.76773	11.1591	10.8022	10.6399	10.9445	10.4123	10.7326	10.8863	10.6824	10.595	10.2576	10.839	10.2934	10.1658
Q8VD65	Q8VD65	PI3R4_MOUSE	Pik3r4	Phosphoinositide 3-kinase regulatory subunit 4	0.0818539	-0.164044	0.262316	0.398351			0.300062	0.382073	12	12	12	11.0615	10.7359	10.976	10.871	10.95	10.6709	11.0507	10.8724	10.8274	10.7302	11.0101	10.9286	10.7287	11.1683	10.8713	11.02	10.8676	10.9241	8.77658	10.3773	10.6199	10.8759	10.5731	10.9314	10.8049	10.8967	10.6121	10.7531	11.2578	10.6723	10.4471	10.9246	10.8807	10.6266
O88532	O88532	ZFR_MOUSE	Zfr	Zinc finger RNA-binding protein	-0.412626	-0.163708	0.015737	0.542475			0.206132	0.23419	12	12	12	10.4463	11.1422	10.4881	10.7163	10.38	10.3741	10.2009	11.0561	10.5403	10.2112	10.9024	10.4452	11.2401	11.5658	10.8898	11.4173	11.4131	11.5593	9.10449	9.88124	9.78892	11.1242	10.8385	11.0675	10.7661	10.1674	11.1325	11.0405	11.045	11.1409	10.3499	11.2711	11.2663	11.6594
P63168	P63168;Q80ZS7;Q9D0M5	DYL1_MOUSE	Dynll1	Dynein light chain 1, cytoplasmic	-0.0843293	-0.163478	0.59669	0.367218			0.64961	0.687779	11	11	12	11.2849	11.1267	10.9807	11.5087	11.4623	11.335	11.1147	NaN	11.575	11.151	10.7391	10.151	10.8988	10.4281	10.8709	10.4868	10.9387	10.5234	10.9267	11.8975	11.5075	11.588	11.4921	NaN	11.0754	11.1109	11.4334	11.7672	11.0153	11.1247	10.7958	11.3981	11.3969	11.6161
Q68FL6	Q68FL6	SYMC_MOUSE	Mars1	Methionine--tRNA ligase, cytoplasmic	0.390567	-0.163417	5.16261e-05	0.0920212	+		7.16283e-07	0.000418182	12	12	12	14.0207	14.2698	14.2255	14.0786	14.1273	13.9791	13.9602	13.789	13.7373	13.9283	13.8383	13.9327	13.4144	13.4479	13.4347	13.3143	13.4687	13.4112	12.842	13.5545	13.5049	13.6842	13.319	13.8434	13.834	13.4366	13.7499	13.691	13.605	13.6359	13.1407	13.4553	13.4926	13.5441
O70318	O70318	E41L2_MOUSE	Epb41l2	Band 4.1-like protein 2	-0.606803	-0.163157	2.85662e-05	0.146434	+		2.13081e-05	0.00129936	12	12	12	11.9178	12.2629	11.9672	11.7509	11.6976	11.4287	11.7246	11.1934	11.7916	11.2934	11.4822	11.4815	12.0354	12.1306	12.2714	12.2626	12.299	12.2133	11.3635	12.1281	11.8318	12.3383	12.2059	12.2357	12.8667	11.9596	12.448	12.18	12.4167	12.3363	12.1039	12.1484	12.3827	12.4147
Q9CQ60	Q9CQ60	6PGL_MOUSE	Pgls	6-phosphogluconolactonase	-0.253444	-0.162733	0.11685	0.266789			0.243427	0.320083	10	7	12	12.3233	11.272	11.9213	11.7233	12.0392	12.0328	11.8211	12.0363	NaN	12.4842	11.0974	NaN	NaN	NaN	NaN	11.858	11.55	NaN	NaN	12.1335	12.2145	12.0339	11.6196	12.3512	11.8735	11.6465	12.261	12.2161	12.0874	12.4409	11.8208	11.9176	12.1896	12.1035
Q8BJW6	Q8BJW6	EIF2A_MOUSE	Eif2a	Eukaryotic translation initiation factor 2A	0.208298	-0.162402	0.0481668	0.230795			0.0144564	0.0652055	12	11	12	11.807	12.6081	12.0825	12.3364	12.2601	12.1043	12.0626	12.2619	11.9636	11.88	12.3116	12.2234	12.3055	11.5286	12.1252	12.0536	11.8045	12.1606	11.4617	NaN	11.0798	11.8699	11.6329	11.6432	12.2013	11.6679	12.1378	11.9797	11.8718	11.8765	11.8194	11.6163	11.6098	12.3107
Q6NZN0	Q6NZN0	RBM26_MOUSE	Rbm26	RNA-binding protein 26	NaN	-0.162357	NaN	NaN			0.83748	0.789682	0	4	2	NaN	NaN	NaN	NaN	NaN	NaN	NaN	NaN	NaN	NaN	NaN	NaN	NaN	8.99012	7.37936	NaN	8.77883	9.60329	NaN	NaN	NaN	NaN	NaN	NaN	NaN	NaN	NaN	NaN	NaN	NaN	8.47248	NaN	NaN	NaN
P83887	Q8VCK3;P83887	TBG1_MOUSE	Tubg1	Tubulin gamma-1 chain	0.0931209	-0.162245	0.557778	0.482933			0.484899	0.516684	10	8	11	NaN	10.5577	11.2253	10.8768	11.1596	11.0942	NaN	10.4854	11.2543	10.7001	11.2476	11.5558	NaN	10.5028	9.75565	11.1192	NaN	NaN	10.1911	NaN	10.4853	11.4588	11.135	11.4348	10.5178	11.2787	11.1211	11.1101	10.9853	11.0594	10.8343	NaN	10.8493	10.4103
Q99J77	Q99J77	SIAS_MOUSE	Nans	Sialic acid synthase	0.321962	-0.161805	0.000797982	0.0925905	+		6.81389e-06	0.0020989	12	12	12	15.3057	15.2488	15.0822	15.0111	15.0758	14.9162	15.0121	15.2951	14.9454	15.1097	15.2379	15.3807	14.3608	14.71	14.6477	14.7705	14.7783	14.6062	14.3724	14.4997	14.5293	15.1248	14.6597	14.7561	14.9435	14.9938	15.1421	14.8775	14.9524	14.6841	14.4592	14.7693	14.7385	14.6652
O08788	O08788	DCTN1_MOUSE	Dctn1	Dynactin subunit 1	0.223801	-0.161533	0.00606719	0.0382581			2.20494e-05	0.00655888	12	12	12	12.4166	12.3237	12.525	12.4539	12.5065	12.2305	12.493	12.7388	12.7408	12.67	12.6169	12.602	12.1027	12.0749	12.2299	12.3098	11.8888	12.1723	12.1754	12.0803	12.4322	12.0827	11.9061	12.2388	12.1216	12.3372	12.2785	12.5659	12.6278	12.3313	12.1285	12.0586	12.2591	12.1764
Q2NL51	Q2NL51;Q9WV60	GSK3A_MOUSE	Gsk3a	Glycogen synthase kinase-3 alpha	-0.449523	-0.161311	0.0298166	0.429896			0.0626531	0.101824	10	8	10	9.86818	10.0611	10.4525	10.4987	10.6775	9.91213	10.7069	10.7007	9.67898	10.4821	NaN	NaN	10.8271	10.3196	10.1236	10.8447	NaN	10.977	10.1819	NaN	NaN	10.4767	10.9862	NaN	10.8164	10.9876	11.1339	11.0412	10.8689	10.3278	11.5541	10.4187	NaN	10.0186
Q91WJ8	Q91WJ8	FUBP1_MOUSE	Fubp1	Far upstream element-binding protein 1	0.24762	-0.161099	0.0334166	0.196428			0.00682754	0.0401606	12	11	12	12.1891	11.5395	12.1776	12.2797	12.0627	12.1386	11.8593	11.79	12.1734	12.4794	11.5525	11.8619	11.6594	11.9506	11.764	11.0217	11.5056	11.9952	12.05	NaN	11.6807	11.4315	11.2841	11.2562	11.6729	11.5464	12.3088	11.7818	11.8063	11.4155	11.8692	11.8092	11.9302	11.5207
P62814;Q91YH6	Q91YH6;P62814	VATB1_MOUSE;VATB2_MOUSE	Atp6v1b1;Atp6v1b2	V-type proton ATPase subunit B, brain isoform	-0.0698268	-0.160821	0.507235	0.25806			0.471552	0.579537	12	12	12	13.2859	13.3579	13.7599	13.8035	13.8105	13.5174	14.1365	13.5289	13.7589	14.1566	13.8441	13.8754	13.7567	13.3634	13.32	13.6482	13.436	12.742	14.1926	13.8566	13.3884	13.8659	13.9732	14.2007	13.7417	13.7807	13.3819	13.8173	13.8594	14.0614	13.8538	13.7177	13.4112	14.1205
Q8C0I1	Q8C0I1	ADAS_MOUSE	Agps	Alkyldihydroxyacetonephosphate synthase, peroxisomal	0.374179	-0.159766	0.134431	NaN			0.134431	0.173642	9	1	4	9.57461	10.8136	10.5461	10.0596	10.9433	10.5442	10.2429	NaN	NaN	10.0489	9.95986	NaN	NaN	NaN	9.76972	NaN	NaN	NaN	NaN	NaN	NaN	NaN	NaN	NaN	NaN	NaN	NaN	9.86431	NaN	NaN	NaN	NaN	NaN	10.158
Q8CFX1	Q8CFX1	G6PE_MOUSE	H6pd	GDH/6PGL endoplasmic bifunctional protein	0.240126	-0.159436	0.139252	0.311713			0.0795643	0.135477	12	12	12	11.5929	11.6885	11.57	11.8457	11.495	11.6745	10.473	11.1128	11.2029	11.0698	10.7258	10.3612	11.2569	11.2023	10.9816	11.0036	10.2469	10.6899	11.6449	11.3297	10.7959	10.3787	10.0406	10.4466	10.8602	10.4834	11.004	10.9768	10.8694	11.0401	11.1004	11.2252	11.2734	11.0124
[truncated: 3,035 more rows]
[truncated: 38 more columns]

## Sheet: 3-pMG_hiSPECS
UniProt AC group	UniProt AC all	UniProt ID	Genes	First Protein Name	log2 (iRhom2 KO/WT)	p (iRhom2 KO/WT)	FDR significant (iRhom2 KO/WT)	Quants iRhom2 KO	Quants WT	log2 LFQ KO_1	log2 LFQ KO_2	log2 LFQ KO_3	log2 LFQ KO_4	log2 LFQ KO_5	log2 LFQ KO_6	log2 LFQ WT_1	log2 LFQ WT_2	log2 LFQ WT_3	log2 LFQ WT_4	log2 LFQ WT_5	log2 LFQ WT_6	Pep KO_1	Pep KO_2	Pep KO_3	Pep KO_4	Pep KO_5	Pep KO_6	Pep WT_1	Pep WT_2	Pep WT_3	Pep WT_4	Pep WT_5	Pep WT_6
[truncated: 3,061 more rows]
