# Supplementary material for: The late-onset Alzheimer’s disease risk factor RHBDF2 is a modifier of microglial TREM2 proteolysis
Source: Life Sci Alliance. 2025 Mar 13;8(5):e202403080. doi: 10.26508/lsa.202403080 (PMC11909414; doi:10.26508/lsa.202403080)
Supplement: Supplementary file 4 [file LSA-2024-03080_SdataFS2.xlsx]

## Sheet: FigureS2
sTREM2 pg/ml. Normalized to % mean NTC untreated controls
	DMSO	Gi	BB94
NTC_1	128.077	56.3319	13.1455
NTC_2	68.1375	43.918	13.2855
NTC_3	104.042	41.9058	6.17053
NTC_4	66.0836	44.6418	9.02851
NTC_5	89.6086	42.1892	11.4129
NTC_6	144.052	55.2653	9.99854
NTC_7	172.149	82.3373	20.8837
NTC_8	110.949	65.7308	15.4854
NTC_9	99.6083	76.2886	12.6173
NTC_10	70.0843	69.9732	14.7016
NTC_11	74.3565	76.591	15.6124
NTC_12	72.8531	92.1013	16.7206
A17KO#1_1	25.8498	2.98011	3.18027
A17KO#1_2	17.5989	2.78298	2.15852
A17KO#1_3	20.3443	2.21551	2.24528
A17KO#1_4	20.8631	2.26603	2.23637
A17KO#1_5	16.5318	2.70597	2.41797
A17KO#1_6	20.384	2.80484	2.34539
A17KO#2_1	4.14	0.837137	0.680413
A17KO#2_2	3.90794	0.364536	0.446493
A17KO#2_3	4.66412	0	0.26144
A17KO#2_4	4.58415	0.134989	0.421207
A17KO#2_5	7.9254	0.209261	0.308006
A17KO#2_6	7.07735	0.499105	0.313581
iR2KO#1_1	32.5798	16.7126	6.02427
iR2KO#1_2	27.2984	16.3167	4.34806
iR2KO#1_3	27.4009	12.9981	2.42662
iR2KO#1_4	23.8395	11.874	2.30143
iR2KO#1_5	25.07	17.7368	2.42662
iR2KO#1_6	26.4271	17.6502	3.21922
iR2KO#2_1	23.5833	12.6523	3.79921
iR2KO#2_2	20.3438	11.6347	2.45368
iR2KO#2_3	19.0984	8.42171	1.92075
iR2KO#2_4	14.7388	11.9715	1.8547
iR2KO#2_5	31.1422	9.47389	1.49293
iR2KO#2_6	25.1329	15.0608	1.69839
