# Supplementary material for: The late-onset Alzheimer’s disease risk factor RHBDF2 is a modifier of microglial TREM2 proteolysis
Source: Life Sci Alliance. 2025 Mar 13;8(5):e202403080. doi: 10.26508/lsa.202403080 (PMC11909414; doi:10.26508/lsa.202403080)
Supplement: Supplementary file 5 [file LSA-2024-03080_SdataFS3.xlsx]

## Sheet: FigureS3A
Adj. Total Lane Vol. (Int)	%NTC			%NTC
#WB1	matureTrem ratio (norm)	immatureTrem ratio (norm)	#WB2	matureTrem ratio (norm)	immatureTrem ratio (norm)
NTC#1	89.3096	92.8798		75.839	96.5215
NTC#2	110.69	107.12		124.161	103.479
A17KO#1	273.734	160.498		533.91	283.899
A17KO#2	239.835	204.149		429.763	209.35
iR2#1	396.339	205.295		460.721	134.748
iR2#2	389.312	154.202		473.195	133.059

## Sheet: FigureS3B
Adj. Total Lane Vol. (Int)		normalized to % of WT
		mTrem ratio	imTrem ratio
	iR2 WT_1	214.759	53.4038
	iR2 WT_2	502.861	143.07
	iR2 WT_3	340.964	103.526
	iR2KO_1	1083.87	113.57
	iR2KO_2	1100.63	187.665
	iR2KO_3	1229.59	188.843
