# Supplementary material for: The late-onset Alzheimer’s disease risk factor RHBDF2 is a modifier of microglial TREM2 proteolysis
Source: Life Sci Alliance. 2025 Mar 13;8(5):e202403080. doi: 10.26508/lsa.202403080 (PMC11909414; doi:10.26508/lsa.202403080)
Supplement: Supplementary file 6 [file LSA-2024-03080_SdataF3.xlsx]

## Sheet: Figure3C
sTREM2 individual values
% of mean values of WT	WT	iRhom2 KO
#1	121.159	21.7604
#2	115.824	27.6658
#3	147.46	23.1996
#4	121.581	28.2365
#5	86.5455	19.2544
#6	66.6212	22.9514
#7	68.4077	33.7696
#8	72.4025
