# Supplementary material for: The late-onset Alzheimer’s disease risk factor RHBDF2 is a modifier of microglial TREM2 proteolysis
Source: Life Sci Alliance. 2025 Mar 13;8(5):e202403080. doi: 10.26508/lsa.202403080 (PMC11909414; doi:10.26508/lsa.202403080)
Supplement: Supplementary file 7 [file LSA-2024-03080_SdataF4.xlsx]

## Sheet: Figure4B
Quantification of Western Blots
phosphoSyk/totalSyk %of WT mean
WT #1	44.4736
WT #2	54.2811
WT#3	122.35
KO #1	193.072
KO #2	211.027
KO #3	189.188
WT #4	130.25
WT #5	126.898
WT #6	121.747
KO #4	198.334
KO #5	193.43
KO #6	168.949

## Sheet: Figure4C
sTREM2
	% mean of WT (ng/ml)
	WT	iRhom2 KO
#1	87.4035	51.761
#2	103.045	47.185
#3	124.531	59.7939
#4	93.2911	55.6298
#5	95.7013	43.4208
#6	96.0276	58.6332
