# Supplementary material for: The late-onset Alzheimer’s disease risk factor RHBDF2 is a modifier of microglial TREM2 proteolysis
Source: Life Sci Alliance. 2025 Mar 13;8(5):e202403080. doi: 10.26508/lsa.202403080 (PMC11909414; doi:10.26508/lsa.202403080)
Supplement: Supplementary file 8 [file LSA-2024-03080_SdataF5.xlsx]

## Sheet: Figure5A
Name/Sample	difference	minus log10 p value	p > 0.05	p < 0.05
Il10ra	-0.347739	2.75888		2.75888
Jun	0.735258	2.08752		2.08752
Cd63	0.251809	1.95079		1.95079
Lpl	0.449014	1.8505		1.8505
Cd34	0.322401	1.80988		1.80988
Clec7a	0.550042	1.80385		1.80385
Psd	-0.513872	1.75752		1.75752
Cst7	0.456002	1.69374		1.69374
Itgax	0.477555	1.68404		1.68404
Icam1	0.18283	1.55108		1.55108
Il1b	0.605072	1.49172		1.49172
Cd83	0.296126	1.45892		1.45892
H2-D1	0.346014	1.40594		1.40594
Cd52	0.510183	1.39418		1.39418
Tspo	0.13471	1.35852		1.35852
Ccl4	0.426453	1.35085		1.35085
Ly9	0.676255	1.34685		1.34685
Ctsz	0.385173	1.33682		1.33682
Axl	0.325428	1.33028		1.33028
B2m	0.279985	1.32116		1.32116
C5ar2	-0.351586	1.31092		1.31092
Gusb	0.189343	1.29758	1.29758
Olfr920	0.403034	1.18277	1.18277
Cd68	0.211487	1.12455	1.12455
Rapgef5	-0.4035	1.10639	1.10639
Anxa5	0.161154	1.10084	1.10084
Ctsd	0.104108	1.08294	1.08294
Ctsl	0.0963854	1.07653	1.07653
Sesn1	-0.162307	1.04588	1.04588
Tyrobp	0.192744	1.02587	1.02587
Gcnt2	0.413551	0.994481	0.994481
Zfp691	-0.412584	0.984039	0.984039
Csf1	0.267194	0.966757	0.966757
Abi1	-0.126614	0.961237	0.961237
Ctss	0.219395	0.957382	0.957382
Capn3	0.166052	0.952407	0.952407
Lrrc3	0.145721	0.939398	0.939398
Tgfbr1	-0.0878795	0.939177	0.939177
Nrip1	-0.206508	0.932998	0.932998
Ccnd1	-0.428999	0.932578	0.932578
Vegfa	-0.580255	0.916205	0.916205
Ptms	0.0970701	0.899714	0.899714
Lrrc8a	-0.164162	0.85347	0.85347
Crybb1	0.11274	0.847723	0.847723
Bin1	-0.454996	0.832802	0.832802
Ccl3	0.327503	0.81557	0.81557
Khdrbs3	-0.416981	0.800089	0.800089
ADAM17	0.0963139	0.775473	0.775473
Gal3st4	0.0762252	0.764105	0.764105
C3ar1	0.189316	0.762661	0.762661
Clic4	0.206509	0.762578	0.762578
Ptgs1	-0.392036	0.759772	0.759772
Gas6	-0.296286	0.745338	0.745338
Abhd12	0.124949	0.735947	0.735947
P2ry6	-0.336237	0.723318	0.723318
Ak1	-0.160999	0.712762	0.712762
Serpine2	0.132028	0.704348	0.704348
Pmepa1	-0.187304	0.699819	0.699819
Hpgds	0.19822	0.698067	0.698067
C1qb	0.114868	0.696634	0.696634
C1qa	0.0624017	0.693862	0.693862
Lgals3bp	0.190225	0.668317	0.668317
Rhob	-0.274075	0.6605	0.6605
Capg	0.224921	0.658468	0.658468
Abi3	0.129067	0.655572	0.655572
Golm1	-0.59327	0.651494	0.651494
Cables1	-0.257342	0.639663	0.639663
Spata13	0.163076	0.638394	0.638394
Rab6b	-0.133324	0.634048	0.634048
Lyz2	0.214592	0.62993	0.62993
Mef2a	-0.148761	0.625339	0.625339
Grn	0.1783	0.606956	0.606956
Atf3	0.206763	0.590889	0.590889
Itga6	0.163501	0.582235	0.582235
Gpr165	-0.159468	0.57904	0.57904
Upk1b	-0.18029	0.568386	0.568386
Csf1r	0.107558	0.563446	0.563446
Tgfbr2	0.10325	0.557022	0.557022
Csmd3	-0.199815	0.555519	0.555519
Fgd2	-0.106806	0.55494	0.55494
Syngr1	-0.226431	0.549748	0.549748
Lgmn	0.0606789	0.543184	0.543184
Olfr110	0.250769	0.532383	0.532383
B4galt4	0.0903268	0.531672	0.531672
Lilrb4a	0.215979	0.512018	0.512018
C1qc	0.0639613	0.507342	0.507342
Tmem119	0.115609	0.505269	0.505269
Limk1	-0.109326	0.500844	0.500844
Cd300lb	0.183027	0.496311	0.496311
Extl3	-0.263849	0.494943	0.494943
Hspa1a	-0.622779	0.48721	0.48721
Adamts1	0.167656	0.486675	0.486675
Plcg2	0.0890159	0.485178	0.485178
Txnip	-0.0820153	0.482758	0.482758
Cebpb	0.356	0.476613	0.476613
Itgb5	0.0325954	0.471983	0.471983
Ckb	0.0680645	0.471073	0.471073
Snn	-0.170711	0.464392	0.464392
Hif1a	0.0805047	0.460626	0.460626
Fxyd5	0.197107	0.45557	0.45557
Ccl6	0.133036	0.444997	0.444997
Cst3	0.287925	0.441891	0.441891
Cd9	0.0663062	0.440352	0.440352
Pla2g15	0.13332	0.439758	0.439758
Ccr5	-0.104537	0.43854	0.43854
Gtf2h2	0.119386	0.425011	0.425011
Rgmb	-0.0888352	0.424816	0.424816
Nuak1	-0.0817892	0.420861	0.420861
Pld3	0.0779114	0.420405	0.420405
Lgals3	0.174222	0.409035	0.409035
Ctsa	0.107279	0.402745	0.402745
Entpd1	0.113896	0.400954	0.400954
Pros1	0.0579702	0.398156	0.398156
Basp1	-0.139741	0.397701	0.397701
Abcc3	0.0621056	0.394411	0.394411
Eps15l1	-0.109228	0.393245	0.393245
Lair1	0.125178	0.374539	0.374539
Cstb	-0.157858	0.374276	0.374276
Fscn1	-0.0797711	0.374272	0.374272
P2ry13	-0.111349	0.361467	0.361467
Trem2	-0.0692144	0.354026	0.354026
Hist1h2ab	0.319954	0.341438	0.341438
Cbr1	0.10024	0.339676	0.339676
Fads1	0.0867858	0.339542	0.339542
Gnas	0.0550863	0.338495	0.338495
Cybb	0.247251	0.333473	0.333473
Npl	-0.0807426	0.331073	0.331073
Mecp2	-0.0732827	0.330633	0.330633
Hexb	0.0535435	0.32729	0.32729
Cxcl16	0.0850518	0.320842	0.320842
Ccl2	0.158412	0.299863	0.299863
RHBDF1	-0.172514	0.299617	0.299617
Ptprm	-0.118672	0.296669	0.296669
Camk2n1	-0.123321	0.295973	0.295973
Ank	-0.0686442	0.294394	0.294394
Dst	-0.0928665	0.288507	0.288507
Timp2	0.0521413	0.286547	0.286547
Gp9	-0.0887179	0.26258	0.26258
Sall1	-0.0828847	0.261035	0.261035
Selplg	0.058264	0.259415	0.259415
Csf3r	0.0657886	0.25686	0.25686
Klhl38	-0.0846546	0.234143	0.234143
Rap2b	-0.0836914	0.22923	0.22923
Cxxc5	0.0711207	0.227849	0.227849
Il6st	-0.0922795	0.227239	0.227239
Tnf	0.167924	0.227033	0.227033
Gbgt1	-0.0805643	0.226013	0.226013
Ttr	-0.161726	0.225455	0.225455
Inpp5d	0.0478735	0.222858	0.222858
Garnl3	0.0864865	0.219709	0.219709
Nav2	-0.111276	0.218247	0.218247
Frmd4a	0.0574179	0.217305	0.217305
Gab1	-0.0590231	0.217095	0.217095
Kcnd1	0.0550738	0.211468	0.211468
Etv5	-0.0771138	0.210291	0.210291
Ptgfrn	-0.150259	0.207945	0.207945
Kdr	-0.0935062	0.207271	0.207271
Smad1	0.044302	0.206137	0.206137
Epb41l2	-0.054931	0.199092	0.199092
Slc2a5	0.0659357	0.198055	0.198055
St3gal6	-0.0644308	0.197713	0.197713
Mafb	0.0565037	0.195537	0.195537
Sema4d	0.0382553	0.195352	0.195352
Cmklr1	-0.0372034	0.195015	0.195015
Apbb2	0.0734042	0.193925	0.193925
Ldlrad4	-0.0429139	0.184888	0.184888
Myo1b	-0.063002	0.184007	0.184007
Tjp1	-0.0459778	0.182083	0.182083
Olfml2b	0.0696699	0.169708	0.169708
Stab1	-0.0252962	0.161989	0.161989
Sall3	0.0662624	0.153309	0.153309
Fcrls	0.0296487	0.145586	0.145586
Pgrmc1	0.0432076	0.144436	0.144436
Tspan7	-0.0344881	0.141502	0.141502
Rasal3	0.235637	0.140168	0.140168
Serinc3	-0.0401369	0.138012	0.138012
Slco4a1	-0.0611978	0.136353	0.136353
Eng	-0.0242639	0.132762	0.132762
Dnajb4	-0.0497641	0.130516	0.130516
Tnfrsf11a	0.0297659	0.122817	0.122817
Olfml3	0.0256261	0.118991	0.118991
Siglech	-0.0385951	0.113408	0.113408
Egr1	-0.0998658	0.104327	0.104327
Fth1	0.024495	0.10356	0.10356
Rgs1	-0.0641442	0.101595	0.101595
Grap	-0.0177952	0.100778	0.100778
Slco2b1	0.0258394	0.0998682	0.0998682
F11r	0.0415753	0.0926934	0.0926934
Spp1	0.0688348	0.0924531	0.0924531
Cadm1	0.02257	0.0918629	0.0918629
Ly96	0.0384462	0.0831207	0.0831207
Plxdc2	0.0165107	0.0799483	0.0799483
Serpinf1	-0.0214449	0.0687098	0.0687098
Inpp4b	-0.0176536	0.0652405	0.0652405
Sparc	-0.0153757	0.0638603	0.0638603
Mertk	0.0140735	0.0591882	0.0591882
Fabp5	0.039907	0.0529	0.0529
Hps4	0.0217258	0.0425045	0.0425045
Spry1	-0.0196172	0.0349019	0.0349019
Tgfb1	0.00750428	0.0342835	0.0342835
Apoe	-0.0381614	0.0329602	0.0329602
Tanc2	-0.0112941	0.0293882	0.0293882
Slc7a8	-0.0102151	0.0290488	0.0290488
Smad3	-0.00515086	0.0228617	0.0228617
Mef2c	0.0075028	0.021817	0.021817
Aplp2	-0.00885395	0.0216576	0.0216576
P2ry12	0.00592588	0.0190939	0.0190939
Cx3cr1	-0.00412113	0.0181585	0.0181585
Ecscr	0.00680191	0.0144876	0.0144876
Bach1	-0.00358382	0.0130648	0.0130648
Glul	0.00506026	0.0125194	0.0125194
Ctsb	-0.0020064	0.0104482	0.0104482
Tmem100	-0.00321339	0.0078872	0.0078872
Gpr34	-0.00162174	0.00765536	0.00765536
Fgr	-0.00511696	0.00668559	0.00668559
Pik3r4	-0.00121155	0.00406389	0.00406389
Usp2	0.00106815	0.00340478	0.00340478
Rap1gds1	-8.22144e-06	3.88096e-05	3.88096e-05

## Sheet: Figure5B
individual values in the graph	Wildtype	iRhom2 KO
#1	92.2086	113.975
#2	127.214	130.855
#3	109.186	129.247
#4	119.553	179.489
#5	129.661	255.604
#6	56.0333	85.4837
#7	120.425	117.101
#8	45.7188	167.618

## Sheet: Figure5C
individual values in the graph	Wildtype	iRhom2 KO
	177.27	256.52
	145.54	190.01
	129.25	174.5
	122.15	161.33
	95.98	213.76
	110.33	256.52
	40.72	228.41
	42.05	193.41
	122.15	229.6
	173.22	213.76
	128.94	267.2
	28.5	133.6
	85.51	164.43
	0	194.33
	47.5	124.12
	150.89	190.01
		178.14
